# Supplementary material for: Molecular and Cellular Mechanisms of Teneurin Signaling in Synaptic Partner Matching
Source: Cell. Author manuscript; Available in PMC 2025 Feb 18. (PMC11833509; doi:10.1016/j.cell.2024.06.022)
Supplement: 9 — Table S1. Processed proteomic data, related to Figure 2 (A) 3454 proteins detected in total. (B) 2854 proteins with 2 or more unique peptides detected, corresponding to Figure 2I, Step 1. (C) 781 proteins with [APEX2-Ten-m/NC] fold change higher than or equal to Ten-m’s [APEX2-Ten-m/NC] fold change, corresponding to Figure 2I, Step 2. (D) 294 proteins with [APEX2-Ten-m/SR] fold change larger than 0, corresponding to Figure 2I, Step 3. [file NIHMS2005581-supplement-9.xlsx]

## Sheet: (A) 3454_Total
UniProt ID	Protein Group IDs	Protein Name	Unique Peptide Number	log Fold Change (APEX2-Ten-m vs NC)	p Value (APEX2-Ten-m vs NC)	log Fold Change (APEX-Ten-m vs SR)	p Value (APEX-Ten-m vs SR)
A8JNM6	A8JNM6|A8JNM5|A8JNM7|Q7KU92|A8JNM4|Q7KU95|Q7KIS5|Q9I7Q8|Q9NCP8|Q8SWY2|C7LAB5|C4XVJ2|Q3KN55	Ank2, isoform J	227	0.741	0.00326295	-0.3265	0.0647804
Q0E8H3	Q0E8H3	Ank2, isoform I	72	1.122	0.0033412	-0.448	0.0865166
Q0KIE7	Q0KIE7|Q24241|Q95TU4|Q95UF0	Ankyrin, isoform B	22	0.229	0.0308876	0.0165	0.837365
P13395	P13395	Spectrin alpha chain	189	0.7245	0.0148818	-0.8065	0.00987623
Q9W596	Q9W596|A4IJ78|A8E6R6	Microtubule-associated protein futsch	201	1.079	0.00698908	-0.8295	0.0191559
Q8IQ18	Q8IQ18|Q9U3W7|D3DME6|Q8MQX8	Dumpy	169	-1.1175	0.225935	1.0865	0.23716
Q00963	Q00963	Spectrin beta chain	179	0.787	0.01851	-0.7585	0.0211463
A1Z9J3	A1Z9J3|E1JH65|E1JH64|A1Z9J2|Q8MR19|Q9U479|Q7KJN9	Short stop, isoform H	176	0.2085	0.0570875	-0.2065	0.0587546
E1JH62	E1JH62|B7YZG4|E1JH63|A1Z9J1|B7YZG5|B7YZG6|A1Z9J0	Short stop, isoform N	109	0.048	0.572961	-0.1315	0.160472
Q7KJN8	Q7KJN8|O96936	Short stop/Kakapo long isoform	103	0.042	0.626128	-0.0965	0.287449
Q7KAJ2	Q7KAJ2	Kakapo (Fragment)	58	0.0925	0.308823	-0.1695	0.0933581
A8DY79	A8DY79|A1Z7V1|Q25B55|Q8MRS3|Q1EC18	Bruchpilot, isoform G	132	1.2305	0.000566726	-0.0055	0.972735
A2RVE0	A2RVE0|A1Z7V2	IP11737p	23	1.067	0.00158574	-0.0035	0.984106
Q0E9E2	Q0E9E2|Q7KN97|Q86NV1|Q6NKL9	Pyruvate carboxylase	103	-2.4475	7.83941e-05	1.1315	0.00259366
Q59E58	Q59E58|Q59E59|J7JVR0|C9QPB4|D0IQ99|Q1WWE4	Zipper, isoform C	99	0.1665	0.107867	0.0225	0.801325
Q99323-4	Q99323-4|Q99323-2|Q99323|Q99323-1	Isoform 4 of Myosin heavy chain, non-muscle	97	0.1335	0.201742	0.024	0.801767
C9QPE3	C9QPE3	MIP14631p (Fragment)	21	0.122	0.372159	0.1115	0.411427
Q9W003	Q9W003|Q8MSU5|Q9GQA3	Spinophilin	80	1.173	0.000194284	0.1285	0.319773
H5V864	H5V864|D1Z359|D3DMW9	FI18374p1	79	1.166	0.000184212	0.1325	0.299721
D6W4L6	D6W4L6	MIP20585p (Fragment)	30	1.162	0.000244909	0.0605	0.638256
Q9V8R9	Q9V8R9|Q9V8R9-4|Q9V8R9-2	Protein 4.1 homolog	79	0.4175	0.00466855	0.2635	0.0274304
Q9V8R9-6	Q9V8R9-6|Q9V8R9-3|Q9V8R9-5	Isoform 6 of Protein 4.1 homolog	32	0.3065	0.0163908	0.14	0.163455
P37276	P37276|P37276-2|Q1EBX0	Dynein heavy chain, cytoplasmic	98	-0.0495	0.560625	-0.055	0.519699
P05661-22	P05661-22|P05661-17|P05661-21|P05661-3|P05661-19|E1JHJ4|P05661-4|P05661-2|E1JHJ5|P05661-25|P05661-26|P05661-24|B8A423|Q26433|Q24411|Q24410	Isoform I of Myosin heavy chain, muscle	83	0.1125	0.62236	0.489	0.0730407
P05661-16	P05661-16|P05661-18|P05661-23|P05661-20|P05661-14|P05661-11|P05661-7|P05661-9|P05661-5|P05661-12|P05661|P05661-8|P05661-6|P05661-10|P05661-13|P05661-15	Isoform C of Myosin heavy chain, muscle	82	0.0945	0.678027	0.487	0.0739838
O15943	O15943|O15943-6|Q4ABE7|O15943-5|Q4ABE8|O15943-7|O15943-3|O15943-8|Q4ABF0|O15943-2|Q4ABE9|O15943-4|D9PTW4	Neural-cadherin	84	0.179	0.166356	0.007	0.951803
Q0E8P8	Q0E8P8|G4LU36|Q9VJB6	CadN2, isoform B	25	0.212	0.142155	-0.0565	0.660878
Q0E9J0	Q0E9J0|Q0E9I9|Q0E9K9|Q0E9I3|Q0E9K4|Q0E9J8|A1Z6X2|Q0E9J7|Q0E9L9|Q0E9M4|Q0E9M0|Q0E9L0|A1Z6X1|Q0E9L4|A1Z6X3|Q0E9H9|Q9NBA1|Q95TG0|Q0E9G9|Q0E9H1|Q0E9H0|Q95S10|Q8IGA5	Down syndrome cell adhesion molecule, isoform Y	77	1.127	0.000748136	0.1535	0.351357
Q0E9K2	Q0E9K2	Down syndrome cell adhesion molecule, isoform AI	77	1.118	0.00074661	0.1505	0.356287
Q0E9K6	Q0E9K6|Q0E9I6|Q0E9J5|Q0E9K7|Q0E9L6|Q0E9I2|Q0E9M3|Q0E9H7|Q0E9H3	Down syndrome cell adhesion molecule, isoform AL	76	1.1225	0.000748983	0.1595	0.332972
Q0E9H8	Q0E9H8|Q0E9J2	Down syndrome cell adhesion molecule, isoform BF	76	1.13	0.000790803	0.156	0.350848
Q0E9J6	Q0E9J6|Q0E9M2	Down syndrome cell adhesion molecule, isoform AD	76	1.1265	0.000774699	0.157	0.344696
Q0E9K0	Q0E9K0	Down syndrome cell adhesion molecule, isoform AH	76	1.123	0.000741214	0.1565	0.34044
Q0E9L5	Q0E9L5	Down syndrome cell adhesion molecule, isoform AU	76	1.126	0.000773312	0.156	0.347121
Q0E9L2	Q0E9L2	Down syndrome cell adhesion molecule, isoform AR	75	1.1205	0.000718256	0.1565	0.336418
Q0E9J4	Q0E9J4|Q0E9J3|Q1EBY4	Down syndrome cell adhesion molecule, isoform AB	75	1.126	0.000782871	0.1555	0.34972
Q0E9K3	Q0E9K3	Down syndrome cell adhesion molecule, isoform AJ	75	1.127	0.000765621	0.157	0.343744
Q0E9K8	Q0E9K8|Q0E9I5|Q0E9H4|Q0E9H2	Down syndrome cell adhesion molecule, isoform AN	75	1.123	0.000748888	0.158	0.337274
Q0E9K1	Q0E9K1	Down syndrome cell adhesion molecule, isoform BD	75	1.127	0.000758006	0.1555	0.346969
Q0E9L8	Q0E9L8|Q0E9L3	Down syndrome cell adhesion molecule, isoform AX	75	1.1265	0.000770335	0.1565	0.345541
Q0E9H5	Q0E9H5	Down syndrome cell adhesion molecule, isoform F	74	1.126	0.000773312	0.156	0.347121
Q9VVA4	Q9VVA4|Q7KUQ2|Q86PB9	CG9674, isoform A	78	0.1215	0.272923	0.0155	0.881105
P13607-5	P13607-5|P13607|P13607-4|E6PBW0|E1JIR4|P13607-2|I7J4E4|C8VUY7|P13607-3|Q9U458|A8QI34|A4IJ54	Isoform 5 of Sodium/potassium-transporting ATPase subunit alpha	64	0.182	0.169597	-0.0885	0.469591
P13607-6	P13607-6	Isoform 6 of Sodium/potassium-transporting ATPase subunit alpha	64	0.1805	0.165243	-0.098	0.417204
P13607-7	P13607-7	Isoform 7 of Sodium/potassium-transporting ATPase subunit alpha	63	0.1805	0.170699	-0.095	0.437366
D6W4T8	D6W4T8|A8JV09|A2VEW7|Q8SZI2	Coronin	71	0.4545	0.00262384	0.0915	0.308587
Q9W3W1	Q9W3W1	Coronin	62	0.3905	0.00489201	0.0845	0.341029
Q9VDW3	Q9VDW3|Q9VDW6-3|Q9VDW6-4|Q9VDW6|Q9VDW6-1|Q9VDW6-2|Q7YU29	Dystrophin, isoform B	69	0.752	0.00115327	0.0875	0.464161
Q0KI50	Q0KI50	Dystrophin, isoform D	55	0.77	0.000953715	0.132	0.278438
Q9V9S7	Q9V9S7|Q9V9S7-2|Q9V9S7-3	Rho GTPase-activating protein 100F	64	0.839	0.00149352	0.414	0.0253
A8JTM7	A8JTM7|Q95SN5|B3DNL3|B3G0Q2|B3G0Q5	CG42611, isoform A	73	-0.0435	0.81003	0.2285	0.241804
P11147	P11147|Q7JQR9	Heat shock 70 kDa protein cognate 4	59	0.2665	0.0254454	-0.3715	0.00723236
P29844	P29844|F6J5W4	Heat shock 70 kDa protein cognate 3	34	-0.068	0.422769	-0.055	0.511684
O97125	O97125|Q95NM1	Heat shock protein 68	18	0.3645	0.142571	-0.044	0.84127
Q9VG58	Q9VG58|Q8INI8|P82910|F3YDI6|C7LA76	Major heat shock 70 kDa protein Bbb	9	0.1505	0.491092	-0.2995	0.200514
P17210	P17210|Q6NNT8	Kinesin heavy chain	64	0.2945	0.0135781	-0.051	0.542948
A1ZAJ2-2	A1ZAJ2-2|A1ZAJ2|A1ZAJ2-3|Q9V4A1|O18390|Q7KQ58|Q7JMZ1|Q9VIP4|O16866|Q960F4	Isoform D of Kinesin-like protein unc-104	66	0.501	0.00275448	0.006	0.949366
Q9V491	Q9V491|H9XVP3|O96681|G7H847|Q0KIF1|Q7YU07|Q8STG6|Q86M56	Plexin A, isoform A	61	0.422	0.00553735	-0.015	0.873231
P29742	P29742	Clathrin heavy chain	57	0.0755	0.406661	-0.0145	0.868617
P20241	P20241|P20241-2|C0PTX6	Neuroglian	55	0.585	0.0117011	-0.6015	0.0105097
Q9W0S7	Q9W0S7|Q8T0F1	LD20211p	53	-0.077	0.378647	0.0645	0.455263
Q7KN62	Q7KN62|D0IQG4|Q7KN62-3|Q7KN62-2|Q8IGZ2	Transitional endoplasmic reticulum ATPase TER94	52	0.435	0.00586299	-0.381	0.00998992
P02828	P02828	Heat shock protein 83	52	0.0345	0.685675	-0.3315	0.00957799
Q9VAY2	Q9VAY2|Q1RKX0	Glycoprotein 93	20	-0.784	0.000534565	0.145	0.197717
A1Z6L9	A1Z6L9|Q8IHC2|Q7KNF3|Q8MSU6	Trap1	7	0.0315	0.708978	-0.2405	0.0302958
P23226	P23226|Q8IMF5|P23226-3|P23226-2	205 kDa microtubule-associated protein	52	0.5375	0.00725295	-0.309	0.052412
Q9V6K1-2	Q9V6K1-2|Q9V6K1	Isoform 2 of Tripeptidyl-peptidase 2	53	0.0225	0.836459	0.1605	0.182558
Q0KI67	Q0KI67|Q8INC3|Q9VEZ0|Q7K523|Q0KI66|Q8IH49|Q8INC1|Q8SZW3|Q8T6M0|A4IJ75|O96816	Myosin heavy chain-like, isoform G	58	0.536	0.00257717	-0.0185	0.852804
O61307-2	O61307-2|O61307	Isoform C of Teneurin-m	53	0.2605	0.0224716	0.4895	0.00175816
P13060	P13060|P13060-3	Elongation factor 2	52	-0.048	0.695418	0.0555	0.651703
Q7KN75	Q7KN75|Q9U982|Q7KN84|Q95T04	Dodeca-satellite-binding protein 1, isoform A	57	-0.1835	0.0748207	-0.0505	0.562127
Q9VIF7	Q9VIF7|Q1WWC9|O61618|Q8INU2|O61639|Q494K0|Q8T068	Dynamin associated protein 160, isoform A	51	1.5205	0.000527913	-0.047	0.81085
Q8IQ87	Q8IQ87	CG32377	56	1.1475	0.000347428	-0.012	0.929094
P35381	P35381	ATP synthase subunit alpha, mitochondrial	48	-0.323	0.0410472	-0.0675	0.589311
P15348	P15348|Q6NR40	DNA topoisomerase 2	55	-0.0525	0.702982	0.1485	0.305887
Q9VM93	Q9VM93	LD33094p	52	1.287	0.00316363	0.0095	0.969529
Q9VUC1	Q9VUC1|Q9XZT5	Hsc70Cb, isoform A	47	-0.008	0.937766	-0.134	0.228472
Q02645-2	Q02645-2|Q02645|Q02645-4|Q6NLI3|C3KGQ7	Isoform B of Protein hu-li tai shao	44	0.1625	0.134731	-0.2335	0.0509843
Q02645-3	Q02645-3	Isoform C of Protein hu-li tai shao	37	0.141	0.218545	-0.2505	0.0551751
B8A408	B8A408	MIP03122p (Fragment)	9	0.289	0.0135362	-0.1515	0.106012
E1JJA4	E1JJA4|P27619|E1JJA5|P27619-2|F6J732|E8NH48|F6J774	Shibire, isoform L	48	0.0085	0.950515	0.139	0.335754
E2QCY9	E2QCY9|Q24546|Q24546-3	Synapsin, isoform D	42	0.8085	0.00669766	-0.0575	0.759962
E2QCZ0	E2QCZ0|Q5BIE8	Synapsin, isoform E	28	0.564	0.0311312	-0.091	0.648383
P16621	P16621|A8DZ18|D5SHS4	Tyrosine-protein phosphatase Lar	50	0.37	0.00556341	0.0945	0.282796
P98081	P98081|P98081-2|E1JI13|C5WLS8|F3YDL8	Protein disabled	46	0.801	0.000845943	0.0155	0.89316
Q9VBU7	Q9VBU7|D3DMF2|Q8SWV7	Nup358	47	-0.095	0.361609	-0.099	0.343544
Q9V3N7	Q9V3N7|D3YE81|Q2XST3|Q8IPQ2|Q9VND9|Q8IPQ3|Q5U187|D3YE82	BcDNA.HL02693	38	0.1425	0.235102	-0.2045	0.111099
Q9V9T5	Q9V9T5|Q8I0S9	CG2118, isoform A	43	-2.337	3.37040564407969e-06	1.0845	0.000133465
P28668	P28668|H8F4R5|P28668-2	Bifunctional glutamate/proline--tRNA ligase	51	0.0635	0.647702	0.146	0.315648
Q7KW14	Q7KW14|C7LAF2	Coiled-coil domain-containing protein CG32809	47	0.8635	0.00400095	0.116	0.520649
Q7KW14-2	Q7KW14-2	Isoform B of Coiled-coil domain-containing protein CG32809	35	0.7785	0.0107663	0.1185	0.567098
Q86PA0	Q86PA0|A8JQV3|E1JJ81|Q1RKY2	CG17816, isoform D	42	1.091	0.000707409	-0.2155	0.192514
A8JQV2	A8JQV2	CG17816, isoform E	42	1.064	0.000658515	-0.2065	0.193154
Q8IRH1	Q8IRH1|E8NH92|Q8IRH0|Q9W0E4|C8VUZ1|Q9GPG3|Q6AWR8	FI19310p1	44	0.013	0.894473	-0.084	0.409022
A8DZ29	A8DZ29|O61380|Q7YU50	Eukaryotic translation initiation factor 4G, isoform B	39	0.148	0.138856	-0.249	0.0319897
Q9VS29	Q9VS29|Q9VS29-5|C4IXW9|Q9VS29-7|E1JI61|Q9VS29-4|Q9VS29-3|A4IJ57|Q9VS29-2|Q058U7	Down syndrome cell adhesion molecule-like protein Dscam2	40	0.6085	0.00423442	-0.056	0.661017
C4IXW7	C4IXW7|E1JI62|Q9VS29-6	RT02363p (Fragment)	38	0.603	0.00542079	-0.097	0.477384
E1JHM1	E1JHM1|Q9VIS1|E1JHM0	CdGAPr, isoform B	43	0.9125	0.00127929	-0.0715	0.622129
A1Z9K8	A1Z9K8|F0JAG9|Q961U4	LD13733p	39	0.78	0.00354131	-0.0225	0.88456
P35415	P35415|P35416	Paramyosin, long form	39	0.3625	0.147239	0.6245	0.0325092
P91621	P91621|D2NUJ0|B7Z0C2	Protein still life, isoform SIF type 1	41	0.3685	0.00802948	0.2005	0.0669422
Q8IQ62	Q8IQ62	Still life, isoform F	41	0.341	0.0114982	0.197	0.0731511
A8JNL4	A8JNL4|P91620|P91620-1|A8JNL6	Still life, isoform G	30	0.198	0.114978	0.101	0.374376
Q7KSE9	Q7KSE9|Q9VEJ5|A8JR35|Q6IDE9	Dscam3, isoform B	39	0.5345	0.0122035	-0.031	0.830168
Q8T0L3	Q8T0L3	GH24511p	36	0.363	0.0609675	-0.478	0.0251345
O46111	O46111	Ubiquitin activating enzyme	35	0.373	0.0507695	-0.472	0.0233344
Q7KKI0	Q7KKI0|C8VV32|A1Z8U4	GM12270p	41	-0.133	0.253263	0.0345	0.750919
Q9VK69	Q9VK69	T-complex protein 1 subunit delta	16	-0.092	0.409792	-0.2325	0.0730971
L0MPN7	L0MPN7|Q9V4D6|L0MPX5|L0MLN1|Q8IMC6|L0MN72|A8E766|L0MLK2|Q8IMC5|Q4V5D7	Asator, isoform H	37	0.7365	0.00116952	-0.0815	0.486638
P07764	P07764|F3YDB5|P07764-3|P07764-2|F3YDA0|Q86NZ4	Fructose-bisphosphate aldolase	32	0.572	0.0296041	-0.562	0.0314243
Q9VX32	Q9VX32|D1Z398	Rho GTPase-activating protein 190	40	0.565	0.0012685	0.0445	0.622918
Q9VX32-2	Q9VX32-2	Isoform 2 of Rho GTPase-activating protein 190	40	0.558	0.00139946	0.0395	0.664571
Q9W0S9	Q9W0S9|Q8MRM9	Disco-interacting protein 2	40	0.472	0.00724182	0.077	0.502838
A1Z7C4	A1Z7C4	CG33087	44	-0.1635	0.419774	0.0515	0.792765
Q29QE1	Q29QE1|Q9XZS6|C1C560|Q8MSA6|O96833|Q6W453|Q6W456|Q6W435|Q6W434|Q6W437|Q6W436	GH15984p	40	0.5415	0.0033475	0.0895	0.41942
Q9VN21	Q9VN21|Q8IPM3|Q8IGE9	Growl, isoform A	35	-0.167	0.207741	-0.122	0.338463
P48610-2	P48610-2|P48610-3|P48610-4|A8JNP2|P48610|A2VEU1	Isoform A of Arginine kinase	36	0.1695	0.118316	-0.2335	0.0489336
Q9VLB7	Q9VLB7|Q24349	GDP dissociation inhibitor	36	-0.042	0.609937	-0.169	0.0812864
E1JHT6	E1JHT6|Q9VMV9|Q6NP20|E1JHT9|Q9VMW4|Q9VMW2	Rtnl1, isoform H	34	0.3255	0.0413114	-0.0895	0.483397
Q7KTP4	Q7KTP4	LD14068p	11	0.11	0.510674	0.1605	0.34949
Q9VMW1	Q9VMW1|C6TP45	FI17202p1	11	0.0895	0.61052	0.1885	0.30542
Q9W1B0	Q9W1B0	Serine/threonine-protein kinase Genghis Khan	38	0.4765	0.00416503	0.391	0.009343
Q9V4C7	Q9V4C7|E6EK15|E6EK17|Q59DQ0|Q1WWE3|Q6IIW9	Plasma membrane calcium ATPase, isoform I	37	0.189	0.243944	0.0585	0.698924
E6EK18	E6EK18	Plasma membrane calcium ATPase, isoform R	37	0.1885	0.240999	0.051	0.732963
Q59DP9	Q59DP9	Plasma membrane calcium ATPase, isoform J	34	0.1975	0.212325	0.057	0.696161
Q59DP8	Q59DP8	Plasma membrane calcium ATPase, isoform N	32	0.1995	0.216166	0.061	0.682327
Q24036	Q24036|Q95RI5|Q59E30|C6TPC0|Q86BI4|Q59E29	Failed axon connections protein	34	0.402	0.009453	-0.444	0.00634136
B7Z001	B7Z001|Q9VQL7|B6IDT3|Q7KML1	CG3523, isoform B	38	0.0075	0.933159	0.169	0.104761
Q9VSU8	Q9VSU8|F2FB98|G2J625|C0PDF3	Nervous wreck	35	0.7525	0.000984389	-0.2625	0.0584761
Q94537	Q94537|Q94538	Frazzled	30	1.1205	0.00131502	-0.1865	0.319066
A1Z921	A1Z921|A1Z920|C3KGI5|B7FNQ2|Q1LZ45	Frazzled, isoform B	30	1.13	0.0011322	-0.18	0.323461
Q9VCA8	Q9VCA8	Ankyrin repeat and KH domain-containing protein mask	42	0.2315	0.220794	-0.547	0.0221407
P10987	P10987|F0JAT3|P45891|Q3ZAJ5	Actin-5C	31	0.0955	0.278377	-0.146	0.122785
P02572	P02572	Actin-42A	31	0.1005	0.258062	-0.143	0.129676
P53501	P53501|E1JGP0|C6TP14	Actin-57B	25	0.0585	0.503046	-0.108	0.241058
P10981	P10981|P83967|P02574	Actin-87E	25	0.0555	0.53111	-0.1345	0.16494
Q59E34	Q59E34|O97159|B1PGM9|B1PGK4|B1PGK6|B1PGN0|B1PGM4|B1PGM0|B1PGL6|B1PGM1|B1PGM7|B1PGL5|B1PGL8|B1PGM2|O16102	Mi-2, isoform B	35	-0.033	0.686765	0.1335	0.145253
P05303	P05303	Elongation factor 1-alpha 2	34	-0.149	0.231691	-0.1105	0.358723
P08736	P08736|Q8T3U3	Elongation factor 1-alpha 1	33	-0.0115	0.927258	0.0015	0.990495
I1WYI4	I1WYI4|P35220|G7H851	FI19832p1 (Fragment)	33	1.0445	0.008486	-0.2085	0.432727
Q9VPX6	Q9VPX6|Q7KN55	Adenylyl cyclase-associated protein	33	-0.02	0.864855	0.1065	0.38448
Q9VPX7	Q9VPX7	Adenylyl cyclase-associated protein	31	-0.032	0.786271	0.1135	0.357374
Q9VU68	Q9VU68|Q9VU68-2	Actin-interacting protein 1	31	0.1335	0.158412	0.2155	0.0445985
O62619-2	O62619-2|O62619	Isoform B of Pyruvate kinase	29	0.247	0.0325475	0.215	0.0508971
F0JAG6	F0JAG6|P18091-5|P18091|P18091-3|P18091-4|P18091-2	RH55631p	38	0.9525	0.0159855	-0.411	0.179827
Q24560	Q24560|A1ZBL0|E0R982|A1ZBL1|P61857|Q7M3K1|Q7M3J9|Q7M3K0	Tubulin beta-1 chain	29	0.031	0.729594	-0.215	0.0531237
P08841	P08841	Tubulin beta-3 chain	14	-0.1385	0.170749	-0.174	0.101172
Q9VAX7	Q9VAX7|Q8MST5	Beta-Tubulin at 97EF, isoform A	13	-0.1805	0.167496	-0.3285	0.0329799
A8JR00	A8JR00|A8JR02|A8JR03|A8JR01|A8MZR2	CG34383, isoform E	35	1.1765	0.0109935	0.369	0.265849
P06603	P06603|P06605|K7X561|K7WKV0|K7WKV5|K7WQ56|K7WQ63|K7WSB1|K7XI11|K7XI17|K7WSB4|P06604|P06606|Q6NP92	Tubulin alpha-1 chain	25	1.089	0.00292736	-0.5795	0.0332227
Q962F2	Q962F2|Q8IR86	Protein phosphatase 1-binding protein Bifocal	32	0.6005	0.00205738	-0.1585	0.177441
Q9VYV8	Q9VYV8|O16125	Bifocal, isoform C	31	0.5165	0.00640703	-0.1775	0.178213
O61491-2	O61491-2|O61491	Isoform Long of Flotillin-1	32	0.0005	0.997304	0.193	0.230069
Q9V3P6	Q9V3P6|Q9V3P6-2	26S proteasome non-ATPase regulatory subunit 1	31	0.087	0.401899	-0.1105	0.297619
A8JUZ7	A8JUZ7|Q9W406	CG15894, isoform B	31	0.958	0.00255332	-0.106	0.554956
H9XVP2	H9XVP2|Q8IM86|O96960|D0Z730|O96959|Q8T049|C3KGK3|Q9U4K9	Unc-13, isoform E	38	0.837	0.000471117	0.436	0.00804441
Q9V483	Q9V483|Q8IM87|L0MPR2|Q8SX82	Unc-13, isoform C	15	0.6595	0.00223616	0.4165	0.0145935
Q07327	Q07327	Protein ROP	31	0.617	0.0108563	-0.297	0.112613
Q9VLM8	Q9VLM8|Q8T9G8|K7ZI11|K7ZI63|K7ZDS0	Alanine--tRNA ligase, cytoplasmic	32	0.0985	0.265944	0.021	0.799837
Q9VYY9-2	Q9VYY9-2|Q9VYY9|C9QP48|E1JJH7|Q95S00|F0JAJ2	Isoform B of TBC1 domain family member CG11727	33	0.373	0.015135	0.165	0.16715
C1C3D3	C1C3D3|Q8IG84|Q95TA3|P09491|P09491-2	MIP08601p	31	0.915	0.000159536	-0.894	0.000177912
P06754-2	P06754-2	Isoform A of Tropomyosin-1, isoforms 9A/A/B	25	0.83	0.000479119	-0.916	0.000303742
Q6NN28	Q6NN28|P49455|P49455-2|Q058U3|P06754-1|P06754-3|Q8IGY1	RE21974p	22	1.256	0.00172213	-0.9115	0.00665716
Q9VLT5	Q9VLT5|Q9VLT5-2	Protein purity of essence	38	0.1235	0.177691	0.054	0.522594
Q9V397	Q9V397|Q8IPE8	BcDNA.GH12558	33	-0.1395	0.138109	-0.155	0.107551
Q9XTL9	Q9XTL9	Glycogen phosphorylase	35	0.043	0.692432	-0.237	0.0698577
P48605	P48605	T-complex protein 1 subunit gamma	35	-0.335	0.0292803	-0.069	0.557403
P08928	P08928	Lamin Dm0	35	-0.765	0.0014373	-0.0095	0.938744
P09180	P09180|Q1EBX5	60S ribosomal protein L4	34	-0.263	0.0294603	0.089	0.350923
B7Z145	B7Z145|E1JJM3|Q9VYN8|E1JJM6|Q8MQJ6	Tenascin accessory, isoform E	33	0.039	0.66505	0.1445	0.150248
Q8T3P0	Q8T3P0|Q9VNX4	GM01289p	28	-0.36	0.0149692	0.0075	0.941967
Q9VHP0	Q9VHP0|P09052|Q9NBW6|P26802	ATP-dependent RNA helicase bel	30	0.24	0.0951544	-0.415	0.0168019
Q8MZI3	Q8MZI3|Q7KU78|Q8T0I3	CG10077, isoform A	25	-0.19	0.0545545	-0.2115	0.0389511
Q9W3M7	Q9W3M7	CG10777	21	-0.0535	0.817858	-0.7805	0.0174578
P19109	P19109|P19109-2|P19109-4|P19109-3|I0B1P2	ATP-dependent RNA helicase p62	19	-0.0145	0.885588	0.065	0.527725
Q7K4L8	Q7K4L8	CG7878	6	0.041	0.807458	-0.2525	0.17586
A8JNU2	A8JNU2|P00522	Abl tyrosine kinase, isoform B	30	1.159	0.000126727	-0.019	0.864298
P35992-3	P35992-3|P35992|P35992-2|Q24495|Q9W4F5|Q8IRS0|Q8SXB2	Isoform A of Tyrosine-protein phosphatase 10D	32	0.7445	0.00274789	-0.1255	0.387533
F0JAM3	F0JAM3	RT11161p (Fragment)	27	0.847	0.00313506	-0.1205	0.473609
B9EQR0	B9EQR0|A1Z843|Q3ZAN3|Q6NP22|Q95SU3	FI04003p (Fragment)	34	-0.1915	0.0759805	0.2085	0.059503
A8JNU6	A8JNU6|Q9VVC5|Q8IGI6	Neural conserved at 73EF, isoform I	28	-0.2005	0.0523362	-0.0505	0.549376
Q8IQQ0	Q8IQQ0	Neural conserved at 73EF, isoform F	28	-0.242	0.0264902	-0.0955	0.271323
Q09332	Q09332	UDP-glucose:glycoprotein glucosyltransferase	32	0.177	0.0795257	0.138	0.147057
Q8MMD2	Q8MMD2|Q8MMD3|E3CTP7|Q8WQ61|Q9W111	Epidermal growth factor receptor pathway substrate clone 15, isoform B	28	0.715	0.0017221	-0.2515	0.0810585
Q9NFU0-2	Q9NFU0-2|Q9NFU0-3|Q9NFU0|B3LF78|Q9NFU0-4|B3G0S3|B3G0T0|B3G0S8	Isoform C of Fragile X mental retardation syndrome-related protein 1	28	0.056	0.725339	0.1065	0.511468
Q9VHK3	Q9VHK3|B7Z0U1|Q9VHK4|Q8INQ0|A8JQV7|Q94880|Q8MQQ3|Q95RX8|A8JQV8|G4LU41|Q7K4E2	Polychaetoid, isoform A	33	1.2655	0.00346883	0.377	0.175228
Q9VHK1	Q9VHK1|F3YDB8	Polychaetoid, isoform J	22	1.3935	0.000854656	0.405	0.0877697
Q9VIE8	Q9VIE8|A8DZ21|Q8T4D6	Aconitase, isoform B	29	-0.4375	0.0214112	1.11022302462516e-16	1
B7Z0Y2	B7Z0Y2|Q9VXL1|Q7KUY7|Q9GZ15|F6J795|F6J785|B3DND7	Mind-meld, isoform D	29	1.1835	0.00119624	0.0975	0.599518
Q94887	Q94887	Neurexin-4	34	-0.049	0.619446	0.1185	0.257607
Q6NN26	Q6NN26|Q8IQH0	RE18634p	33	-0.0515	0.601057	0.1215	0.245992
P22700	P22700|P22700-2	Calcium-transporting ATPase sarcoplasmic/endoplasmic reticulum type	27	0.1645	0.097251	0.244	0.029737
Q9VZU7	Q9VZU7	Ubiquitin carboxyl-terminal hydrolase	29	0.113	0.27853	-0.252	0.0429629
Q9VHN7	Q9VHN7|Q7KSU6|Q95S19|Q9VVP4|Q8MZ62	CG8036, isoform B	30	-0.1575	0.251471	0.154	0.260752
B7Z015	B7Z015|Q9VQW1|C4IXX2|G4LU27|Q8MZ57	Friend of echinoid, isoform B	31	0.4475	0.00712224	0.118	0.294969
Q9BN17	Q9BN17|Q9VQW7|B3DN60|C0PTV3|Q961D6	Echinoid	20	0.834	0.011287	0.0055	0.980092
A1Z6S0	A1Z6S0|A8DY50	CG33558, isoform C	29	1.6	0.00032643	0.1715	0.376426
B6IDW8	B6IDW8	UT01201p (Fragment)	21	1.6105	0.000902872	0.1675	0.485385
Q8MS37	Q8MS37|Q9W5Z0	RE15579p	28	-0.4425	0.732605	1.0185	0.44391
P46461	P46461|F6J9Y7|A9YH29	Vesicle-fusing ATPase 1	28	0.166	0.153926	0.0465	0.656958
P54351	P54351	Vesicle-fusing ATPase 2	25	0.169	0.120825	0.068	0.485
O61492-2	O61492-2|O61492|O61492-3|E1JJL2|O61492-4	Isoform B of Flotillin-2	29	0.043	0.668261	0.165	0.142332
Q9W2U7	Q9W2U7|Q8MQI1	CG17255, isoform A	31	0.1405	0.543374	-1.1885	0.00297791
Q6AWP8	Q6AWP8|Q7KN85|E2QCF1|Q7JNC6	RE70805p	32	-0.0725	0.390364	-0.054	0.514868
Q9VB05	Q9VB05	ALG-2 interacting protein X	30	0.5275	0.00127638	-0.375	0.00555128
E1JIH3	E1JIH3|E1JIH2|Q9VH91|Q8INN6|Q9VH92|Q95V19|E8NH01|E8NH19|Q8INN7|Q8INN5|C4IY10	CG31352, isoform B	30	0.5855	0.00176099	-0.2195	0.0695038
P12613	P12613	T-complex protein 1 subunit alpha	26	-0.11	0.355095	0.1655	0.186517
A1ZAX1	A1ZAX1	Eukaryotic translation initiation factor 3 subunit C	35	-0.144	0.147187	-0.1055	0.264101
Q9VN25	Q9VN25|Q9VN25-2	Eukaryotic translation initiation factor 3 subunit A	35	-0.1405	0.213881	-0.15	0.189151
O77285	O77285|Q9W0B8	Coatomer alpha subunit	28	-0.0665	0.449086	0.0915	0.310275
Q24253	Q24253|Q960F2	Beta adaptin	32	0.0675	0.465675	-0.065	0.481448
P05990	P05990|P05990-2|Q1RKZ5	CAD protein	30	0.1375	0.191804	0.1815	0.103509
Q8SX68	Q8SX68	Uncharacterized protein CG10915	27	0.7905	0.000630594	-0.232	0.0727448
Q9VUV9	Q9VUV9	Putative U5 small nuclear ribonucleoprotein 200 kDa helicase	30	0.0445	0.665999	0.1905	0.108084
P34082	P34082|P34082-2|P34082-3|B5RJI6	Fasciclin-2	25	0.059	0.633013	-0.097	0.441923
C0PTW6	C0PTW6	RT01378p (Fragment)	24	0.0945	0.393378	-0.119	0.292928
P92177	P92177|P92177-2|P92177-1|P92177-4|D3DMY5	14-3-3 protein epsilon	28	0.5115	0.0178572	-0.329	0.0745845
P29310-2	P29310-2|P29310-3|Q6LEH5	Isoform VI' of 14-3-3 protein zeta	16	0.811	0.00817463	-0.299	0.173749
P29310	P29310	14-3-3 protein zeta	15	0.7945	0.00691328	-0.385	0.0825069
Q7KJ08	Q7KJ08|Q8SWV4	Alk	29	0.6865	0.00295766	-0.247	0.10532
P54385	P54385|P54385-2|Q8IMY1	Glutamate dehydrogenase, mitochondrial	28	-0.274	0.0597102	0.0175	0.882158
A4V364	A4V364|Q8IN48|Q8IN47|A8JR54|Q7KSA0|Q9VDI8|C6SV30|Q86NT3	CG17838, isoform F	29	-0.009	0.943843	0.032	0.802861
Q95TW4	Q95TW4	CG17838, isoform C	29	-0.0045	0.972093	0.042	0.745484
E8NH05	E8NH05|A8JR56	GH13679p	10	-0.21	0.249566	-0.0255	0.880185
P40797	P40797	Protein peanut	26	0.1475	0.161676	0.144	0.169954
P42207	P42207	Septin-1	9	0.3385	0.170713	-0.0175	0.937053
A8JNJ6	A8JNJ6|Q7KV70|Q7KV69|Q9VZQ3|Q23980|Q8MRH2|Q7KQ57	Karst, isoform E	35	-0.017	0.920692	-0.18	0.319068
Q99140	Q99140	BetaH spectrin (Fragment)	12	-0.012	0.958108	-0.192	0.418097
P02516	P02516	Heat shock protein 23	20	0.074	0.523957	0.085	0.467274
P18824	P18824|P18824-2	Armadillo segment polarity protein	23	0.714	0.00241335	-0.068	0.605525
E1JIZ0	E1JIZ0|E1JIZ1|E1JIZ2|Q7KRY7-10|Q7KRY7-7|Q7KRY7|Q7KRY7-9|Q7KRY7-2|Q7KRY7-8|Q7KRY7-5|Q7KRY7-3|Q7KRY7-4|Q7KRY7-6|E0R963|B3DNL4|Q1WWG0	Scribbled, isoform L	30	0.305	0.104318	-0.098	0.550162
Q86BA1	Q86BA1|Q86BA1-3|Q86BA1-2|F0JAH5|Q86BA1-5|Q86BA1-4	Protein-methionine sulfoxide oxidase Mical	30	0.455	0.00191582	-0.0405	0.612938
Q9W5A5-3	Q9W5A5-3|Q8MRZ6|Q9W5A5|Q9W5A5-2	Isoform E of Protein tweety-2	27	1.024	0.000629252	0.191	0.204275
Q9W0T1	Q9W0T1|Q9W0T1-2|Q9W0T1-3|Q9W0T1-4	Nucleosome-remodeling factor subunit NURF301	29	-0.2	0.115224	0.1715	0.163099
H9XVQ4	H9XVQ4|Q9NHE5-5|Q9NHE5-2|H9XVQ5|Q9NHE5-4|Q9NHE5|Q9NHE5-3|D8FT31	Calcium activated protein for secretion, isoform D	27	0.2895	0.0235929	0.1205	0.235784
Q06559	Q06559|Q29QY2	40S ribosomal protein S3	26	-0.0205	0.836491	0.1855	0.107397
Q86S05-2	Q86S05-2|Q86S05-3|Q86S05|D0Z768	Isoform A of Protein lingerer	20	0.1575	0.263674	-1.7465	4.26589e-05
P91926	P91926|P91926-2	AP-2 complex subunit alpha	26	0.0975	0.320969	-0.0365	0.696876
A1Z734	A1Z734|E1JGZ8|E1JGZ7|Q8IGL5|Q6NND6|C6TP27	CG1399, isoform B	29	0.2945	0.022903	-0.109	0.280937
C6SUV6	C6SUV6|O16797|O16797-4|C7LA69|E0R984|O16797-2	LP14077p (Fragment)	28	-0.07	0.529617	0.1255	0.280792
P25439	P25439|P25439-2	ATP-dependent helicase brm	28	0.031	0.826456	0.2595	0.112551
Q9VKY2	Q9VKY2|Q4QQA6|Q7KMK9	CG5366	27	0.1235	0.170108	-0.1525	0.105192
P02518	P02518	Heat shock protein 27	23	-0.116	0.188387	0.365	0.00516917
Q8WR08	Q8WR08|Q8STB9|Q8WR09|A1ZA89|Q9GT67|Q8T0G6|Q1EC76	Dystroglycan type I	26	0.688	0.0135349	-0.434	0.0637771
Q9VAS8	Q9VAS8|B7Z0R2	CG31048, isoform B	30	0.33	0.0619747	-0.0325	0.821416
E1JGN0	E1JGN0|Q95U75|A1ZBL9|A1ZBL5|Q9V8V8|Q963E6|Q0E915|A1ZBM1|Q963E5|E1JGM9|Q7YU80|Q6NPA6|Q8IGD5|Q9V8V7	Par-1, isoform P	29	0.305	0.071561	-0.214	0.169384
A1ZBL7	A1ZBL7	Par-1, isoform H	24	0.3185	0.0892792	-0.229	0.189639
Q9V4C8	Q9V4C8|H9XVN5|Q9V4C8-2	Host cell factor	25	-0.1995	0.251385	0.1295	0.437667
Q9U5W6	Q9U5W6|E1JIM4|Q9VEZ3|D3DMH7|Q95TZ9	Microtubule associated protein	28	0.6585	0.0207774	-0.32	0.163392
A8JR25	A8JR25|Q8INA9|P10674|Q9VES3|B7Z0L0|B7Z0L1|Q8MSW3	Fasciclin 1, isoform D	24	-0.338	0.0214611	-0.131	0.25404
P31007	P31007|P31007-8|P31007-6|E8NH13|P31007-5|P31007-3|P31007-1|P31007-9|E1JJH5|Q1WWE7|P31007-4|P31007-7|C1C536	Disks large 1 tumor suppressor protein	25	0.3905	0.0321772	-0.3425	0.0490996
Q24322	Q24322|Q0E8S4|D9PTS2|Q8MYZ9	Semaphorin-1A	26	0.752	0.000755971	0.0335	0.753142
P82295	P82295|H5V897	Prominin-like protein	25	0.775	0.0020274	-0.189	0.202593
P46824	P46824	Kinesin light chain	24	0.9395	0.0127018	-0.5175	0.0886942
Q9VSL8	Q9VSL8|D0IQH8|Q960C2	Rhea	29	0.37	0.0172848	0.094	0.410815
Q24593	Q24593|Q9W425	Putative uncharacterized protein DmX	25	0.367	0.00675015	0.1555	0.115906
Q0E8G9	Q0E8G9|B7Z0D9|Q3ZAL9|Q059C2|Q1RKW0|D3DMK1	CG42330, isoform D	27	0.501	0.0205913	0.0535	0.732652
Q9V9R1	Q9V9R1|Q59DT1|Q7KRS5|Q8IMF2	CG2225, isoform A	23	0.7765	0.00320966	0.01	0.947053
P55824	P55824|P55824-3	Probable ubiquitin carboxyl-terminal hydrolase FAF	28	0.4605	0.0155591	-0.0195	0.883171
D5A7R4	D5A7R4	MIP20638p (Fragment)	3	0.43	0.00489631	0.1035	0.294951
Q3KN41	Q3KN41|Q9VCZ9|A5HBQ4|Q8SZX4	LP14275p	26	0.0665	0.644599	0.0135	0.924529
Q9W0D3	Q9W0D3	CG13917	26	0.3515	0.0116267	0.1215	0.233796
Q9VSY4	Q9VSY4|Q9VSY4-2	Alpha-tubulin N-acetyltransferase 1	22	1.085	0.0119877	-0.3555	0.25705
Q94920	Q94920	Voltage-dependent anion-selective channel	21	-0.8205	0.00121575	0.1755	0.209197
Q24524	Q24524|Q8SY66	Protein singed	21	0.209	0.0674893	0.1445	0.167747
D3DMH8	D3DMH8|Q02748|C8VV33	RE22480p	25	-0.133	0.277435	-0.165	0.19142
Q9VHS8	Q9VHS8|Q8SXH3	FI20117p1	9	-0.2535	0.0500241	-0.0065	0.949693
O96046	O96046	Cortactin	26	1.5995	0.0021084	-0.171	0.551128
Q9VDF4	Q9VDF4	Cortactin	26	1.5605	0.0019231	-0.2195	0.430185
A1Z8U0	A1Z8U0|Q960V2|Q6NLN4	Pre-mRNA processing factor 8	28	-0.1635	0.199577	0.071	0.548482
Q7K110	Q7K110	CG6370	22	0.16	0.118334	0.071	0.440076
Q7KMM4	Q7KMM4	BcDNA.GH04962	25	-0.283	0.0155619	0.076	0.374262
P00528	P00528	Tyrosine-protein kinase Src64B	24	0.953	0.000687586	-0.0805	0.544994
C9QP54	C9QP54|P46150-4|C7LAH9|P46150-3|P46150|P46150-2|P46150-5	GH10189p (Fragment)	30	-0.1985	0.204785	0.0955	0.513364
L0MQ04	L0MQ04|Q05825|Q6W4M9|D3DMY7|Q6W4K9|Q8IM98|Q8T4C4	ATP synthase-beta, isoform C	19	-0.0295	0.779952	-0.027	0.79804
Q9VPU1	Q9VPU1|Q24218|Q8IPW2	Dreadlocks, isoform B	20	1.0605	0.005417	-0.0735	0.753831
A1Z8P9	A1Z8P9|O01385|B5RJS5|Q8IGK6|Q961T0	Megator	29	-0.406	0.00603309	-0.471	0.00323858
B7Z002	B7Z002|Q9VPL9|Q9Y1L3|Q9VPL6|Q6NP08|B7FF69	Kismet, isoform C	30	-0.103	0.344046	0.0905	0.400678
Q9W392	Q9W392|A4V464	CG7033, isoform A	22	-0.103	0.234125	-0.254	0.0211792
Q8T4F7-3	Q8T4F7-3|Q8T4F7-2|Q8T4F7	Isoform 3 of Protein enabled	21	1.2305	3.79056369076491e-05	-0.023	0.802159
Q8T4F7-1	Q8T4F7-1	Isoform 1 of Protein enabled	20	1.23	3.75634151970063e-05	-0.0235	0.797528
Q7K3J0	Q7K3J0	CG8258	24	-0.004	0.961061	-0.1755	0.0752176
A1ZAB5	A1ZAB5|Q8MQR3|Q95RN1	Protein clueless	26	-0.0195	0.810622	0.1115	0.209133
Q94523	Q94523	Succinate dehydrogenase [ubiquinone] flavoprotein subunit, mitochondrial	22	-0.1035	0.404252	0.225	0.105639
Q8MSW0	Q8MSW0	Isoleucyl-tRNA synthetase, isoform A	25	-0.1035	0.285597	-0.0395	0.666967
Q9VUH6	Q9VUH6|Q960G3	Myopic	23	0.479	0.00278582	0.124	0.210584
Q960E6	Q960E6|Q0E993	SD04748p	21	-1.05162e-16	1	-0.03	0.833834
Q0E8S7	Q0E8S7	Homer, isoform C	23	0.3315	0.0260596	0.2465	0.0670569
O96607	O96607|C9QPJ7|Q9VM94|E8NH56	Homer	20	0.488	0.00280446	0.3015	0.0193093
A8DY81	A8DY81|A8DY80|E2QCN4|A8DY82|Q95TG6|Q8IH39|C0PUX1	Not1, isoform C	25	-0.0175	0.839577	-0.16	0.109839
Q0KHQ5	Q0KHQ5|Q8T093|Q8IQW6|C8VV09	LD06119p	25	0.348	0.0141237	-0.1225	0.24701
Q0KHN6	Q0KHN6|Q059E0	CG42346	24	0.5105	0.0768859	-0.3045	0.240509
Q9VDE9	Q9VDE9|Q86P77|Q7YU00	FI04035p	24	1.058	0.00141651	0.052	0.760624
P25161	P25161|B1Q010|A8E6V2	Probable 26S proteasome non-ATPase regulatory subunit 3	23	-0.229	0.0501798	0.156	0.139767
Q960Y8	Q960Y8|Q9VEH0|Q95R41	Aluminum tubes, isoform G	22	-0.2265	0.115558	-0.203	0.148686
Q9V496	Q9V496|C7LAA3	Apolipophorins	28	-0.2775	0.0401913	0.4025	0.0105895
P41374	P41374	Eukaryotic translation initiation factor 2 subunit 1	22	-0.236	0.0528774	0.1405	0.19185
Q9VF87	Q9VF87|B7FNQ8	Cytoplasmic FMR1-interacting protein	25	0.15	0.127975	0.038	0.662619
P48602	P48602|Q8MLX7|Q8MXF7|Q9VK47|Q8T464	V-type proton ATPase catalytic subunit A isoform 1	22	0.0985	0.291892	-0.206	0.0577371
Q27331	Q27331	V-type proton ATPase catalytic subunit A isoform 2	15	0.1295	0.173858	-0.137	0.15456
Q6NP18	Q6NP18|A1Z6H7|Q9GPI0	LD22358p (Fragment)	24	-0.03	0.75176	0.1265	0.218633
Q9VXQ5	Q9VXQ5	GH13725p	21	-0.0485	0.562076	-0.077	0.37007
Q94901	Q94901	RNA-binding protein lark	23	-0.148	0.361891	0.1	0.527649
Q7KSF4	Q7KSF4|Q9VEN1|Q9GQV2|Q29R34|Q8T3K7|B7Z0L2|C7LAD1|A4V310|C7LAD0|Q9VEN1-2|Q6NN54	Cheerio, isoform G	23	0.0065	0.945406	-0.0065	0.945406
E0R979	E0R979|Q9VZZ4|D5A7N1|Q9VZZ4-2	RT09996p (Fragment)	22	-0.2475	0.774441	0.8495	0.347489
Q9VJE5	Q9VJE5|Q9VJE5-2|Q9VJE5-3|Q7KT48|B7YZW8|B7YZW7|Q0E8Q1|Q0E8Q0|E6PBX3|G7H861	Restin homolog	27	0.514	0.00552472	-0.387	0.0168152
P21187	P21187	Polyadenylate-binding protein	22	-0.091	0.401197	-0.1245	0.265421
Q9VV75	Q9VV75	AT02348p	18	-0.5495	0.00349821	0.1095	0.342224
Q9GQF1	Q9GQF1|E1JI66|Q9GQF1-2|E1JI64	JNK-interacting protein 3	23	0.3705	0.00643221	-0.1215	0.196452
Q9V4B6	Q9V4B6|H9XVM5|Q8MR35|C8VV82	CG31998, isoform A	22	0.843	0.000631998	0.2765	0.052253
P36179	P36179|H5V8B8|Q8MT47	Serine/threonine-protein phosphatase PP2A 65 kDa regulatory subunit	20	0.984	0.00707544	-0.4895	0.0780284
A9UNH9	A9UNH9|P04052|Q8SXM3|A2VEV4|F6J9L9|A9YGC1	DNA-directed RNA polymerase	25	-0.1995	0.0723119	0.0035	0.969597
A9UN86	A9UN86|I0EZ84|A8JUY3	DNA-directed RNA polymerase (Fragment)	4	-0.515	0.0143393	0.496	0.016495
P91875	P91875	DNA-directed RNA polymerase I subunit RPA1	2	-0.763	0.250587	0.07	0.909504
F2FB81	F2FB81|H5V8D0|C1C3C5|Q9VKM2	MIP02973p	20	0.5105	0.00370139	-0.153	0.180756
Q7M3J7	Q7M3J7|Q9W002|Q7KV90|Q7KV88|Q6NP15|Q7KV89	Probable protein kinase	20	0.1565	0.106386	0.184	0.0689633
Q9VXK9	Q9VXK9	CG9170, isoform A	23	0.838	0.0108715	-0.109	0.623942
Q8IGC5	Q8IGC5|Q9VKB0|Q8IP94|Q8MRL7	RH56418p	20	0.0765	0.397417	-0.1265	0.18727
Q9VL70	Q9VL70|Q9NIU5	HL08109p	17	-0.236	0.0511961	0.085	0.398071
Q9V9J3	Q9V9J3|Q5U175	Tyrosine-protein kinase Src42A	19	0.703	0.00361384	-0.1715	0.256061
O01666	O01666	ATP synthase subunit gamma, mitochondrial	20	-0.231	0.0847656	0.0015	0.989371
P07487	P07487|P10096	Glyceraldehyde-3-phosphate dehydrogenase 2	20	-0.2595	0.0759964	0.3025	0.0484245
P07486	P07486	Glyceraldehyde-3-phosphate dehydrogenase 1	20	-0.18	0.204711	0.2435	0.106276
Q9VHR8	Q9VHR8|Q9VHR8-2|Q6BCZ0|Q8IGZ7	Dipeptidyl peptidase 3	22	-0.234	0.0329602	-0.0415	0.62403
Q9NJH0	Q9NJH0	Elongation factor 1-gamma	21	-0.462	0.103109	0.0325	0.893418
Q9I7D3	Q9I7D3	Caprin homolog	19	0.221	0.241019	-1.275	0.000689432
P55830	P55830|E4NKK4|H0RNB6|P55830-2|P55830-3	40S ribosomal protein S3a	20	-0.1795	0.0678594	-0.017	0.833746
Q9VL78	Q9VL78	FK506-binding protein 59	20	0.312	0.104635	-0.362	0.0703837
Q9VHL2	Q9VHL2	LD47396p	21	-0.1145	0.358707	-0.2855	0.0541762
H1ZYC1	H1ZYC1|Q9VK45|H1ZYB7|Q960H0|Q8T9I6	Target for rapamycin	21	0.1085	0.246404	0.178	0.084547
B7Z0X3	B7Z0X3|Q0KHV9|B7Z0W8|Q9W4E2|Q9W4E2-2|Q9W4E2-3|Q6IIN6	Rugose, isoform D	23	0.0465	0.620642	0.0655	0.4913
Q9VUQ5-2	Q9VUQ5-2|Q9VUQ5|E5KZ94	Isoform C of Protein argonaute-2	25	0.085	0.339147	0.2105	0.0480845
Q9VKK1	Q9VKK1	Enhancer of mRNA-decapping protein 4 homolog	23	-0.1615	0.187144	-0.064	0.570512
H6WS59	H6WS59|E1JH90|B7YZJ2|A1ZAU8-3|A1ZAU8-2|B7YZJ1|A1ZAU8|Q8T0T0|E1JH91|E1JH92	Patronin (Fragment)	25	0.707	0.0361634	-0.1235	0.637232
P31409	P31409	V-type proton ATPase subunit B	20	-0.209	0.0684618	-0.1145	0.259076
Q5U159	Q5U159|Q9VP80|Q7KTX2|Q6U9V3|Q95U36|Q5U112	RE02556p	24	0.5685	0.00887406	0.093	0.520152
E1JI59	E1JI59	Schizo, isoform D	19	0.5265	0.0114277	0.114	0.430543
Q5U0V7	Q5U0V7|Q8MR94	GH06496p	21	0.2375	0.040472	0.119	0.22532
Q9W0I6	Q9W0I6	Phosphatidylinositide phosphatase SAC1	10	0.1485	0.130202	0.043	0.62164
D1YSG8	D1YSG8|Q00168-2|Q058V4	Calcium/calmodulin-dependent protein kinase II, isoform J	23	-0.031	0.758417	-0.3325	0.0182006
Q00168	Q00168|L0MLR4|L0MLP2	Calcium/calmodulin-dependent protein kinase type II alpha chain	23	-0.0435	0.673043	-0.3335	0.0192151
Q00168-3	Q00168-3	Isoform 3 of Calcium/calmodulin-dependent protein kinase type II alpha chain	21	-0.0035	0.970532	-0.308	0.0195705
Q00168-4	Q00168-4|Q52KB0	Isoform 4 of Calcium/calmodulin-dependent protein kinase type II alpha chain	20	-0.0255	0.797359	-0.33	0.0178257
L0MNA2	L0MNA2	Calcium/calmodulin-dependent protein kinase II, isoform K	19	-0.0475	0.661897	-0.311	0.0295145
Q7KMJ6	Q7KMJ6|Q8T0B2	BcDNA.GH11110	22	0.021	0.844688	0.0245	0.819354
Q7PLL6	Q7PLL6|Q5BIL6|Q6JE80|Q6JE78|D2A6J9|Q6JE81	CG17514, isoform A	22	0.026	0.747732	0.0735	0.381163
Q24210	Q24210|E1JIS7	Peripheral plasma membrane protein CASK	22	0.8125	0.00381864	-0.024	0.883895
Q24210-2	Q24210-2|A8JR72|Q24210-4	Isoform A of Peripheral plasma membrane protein CASK	13	0.545	0.16516	-0.053	0.880121
Q5U130	Q5U130|P05812	LP13637p	17	-0.337	0.147762	0.133	0.527887
Q7KMQ0	Q7KMQ0	26S proteasome regulatory complex subunit p48B	21	0.1325	0.314966	-0.243	0.0968792
Q9VSA3	Q9VSA3	Probable medium-chain specific acyl-CoA dehydrogenase, mitochondrial	18	-0.461	0.00202393	0.052	0.529892
Q0E940	Q0E940	Eukaryotic translation initiation factor 3 subunit B	23	-0.0275	0.849672	0.2085	0.192072
P11997	P11997|B0ZRR2	Larval serum protein 1 gamma chain	20	0.497	0.395007	1.324	0.0572232
P11996	P11996	Larval serum protein 1 beta chain	7	0.1485	0.71092	0.994	0.048106
P11995	P11995	Larval serum protein 1 alpha chain	4	-0.3095	0.499775	0.5525	0.251766
P25455	P25455|P25455-1|P25455-4|P25455-2	1-phosphatidylinositol 4,5-bisphosphate phosphodiesterase classes I and II	21	0.024	0.799428	-0.058	0.545981
Q9VF03	Q9VF03|Q8MSY3|Q7KPY3	Brahma associated protein 155 kDa	19	-0.0875	0.297369	0.0805	0.333501
O18640	O18640	Guanine nucleotide-binding protein subunit beta-like protein	20	-0.313	0.0131397	-0.0855	0.347194
Q01989-2	Q01989-2|Q01989|Q01989-3	Isoform H of Myosin heavy chain 95F	22	0.0845	0.373148	0.0595	0.521597
Q8MLV1	Q8MLV1|Q8MLV1-2	Lamin-B receptor	17	0.3465	0.0138736	0.369	0.0108928
A8JRE3	A8JRE3|Q9N9Z6|Q9VB55|Q6AWL3|Q95TK6|D6W4L7	Without children, isoform B	21	-0.17	0.122575	0.152	0.157666
Q9W5R8	Q9W5R8|Q6NL81|Q9NIU2|Q6NMY6	60S ribosomal protein L5	20	0.1705	0.227203	0.3035	0.0588396
Q24208	Q24208|Q24208-2|P45975|I0DHL3|Q9VWB6	Eukaryotic translation initiation factor 2 subunit 3	20	0.0535	0.576782	0.0915	0.354759
Q9VFQ9	Q9VFQ9	Dipeptidase B, isoform A	20	-0.211	0.0536995	0.046	0.605495
Q960Z0	Q960Z0	Kinesin-like protein Klp10A	19	0.1905	0.167932	0.082	0.517497
Q9VPY2	Q9VPY2|Q9GUB1	Phospholipase A2 activator protein	17	0.108	0.23207	-0.029	0.729479
Q9VIH3	Q9VIH3|Q961S9	Microsomal triacylglycerol transfer protein	20	0.037	0.708429	-0.0035	0.971561
Q9VKB2	Q9VKB2|Q8MS15	Ced-12	22	-0.1805	0.231629	-0.1605	0.280009
Q8T390	Q8T390	Endophilin-A	18	0.935	0.00297265	-0.374	0.0799359
Q9V3Z4	Q9V3Z4	GH11341p	20	-0.0655	0.455843	-0.0805	0.366509
Q9VYI0	Q9VYI0|E1NZB4|F6JH25	Found in neurons, isoform A	18	-0.035	0.74285	-0.024	0.821447
Q24474	Q24474|A2RVE5|Q9VQJ0|Q26293|Q95TA9|Q26279	GH26440p	16	0.0445	0.701381	-0.1545	0.218461
P16914	P16914|P16914-2	Protein elav	12	-0.134	0.145704	-0.193	0.0562881
P23654	P23654	Neurotactin	19	0.248	0.30219	0.2415	0.313645
Q9VLA3	Q9VLA3|D6W4W1	CG4382	2	0.0565	0.57194	0.1665	0.13593
Q9VW54	Q9VW54	26S proteasome regulatory complex subunit p97	19	-0.0345	0.791263	0.0325	0.803022
Q9VEB1	Q9VEB1	CG7998	17	-0.242	0.0264862	-0.024	0.768213
Q9VXF1	Q9VXF1|P48456	Serine/threonine-protein phosphatase 2B catalytic subunit 3	20	-0.006	0.956657	0.021	0.849412
Q27889	Q27889|Q7JPT8	Serine/threonine-protein phosphatase 2B catalytic subunit 2	17	-0.1655	0.135467	-0.0335	0.732718
Q9VXM0	Q9VXM0|B5X533|Q961N3	CG8909, isoform B	21	-0.069	0.666058	-0.006	0.96975
Q9I7U4-3	Q9I7U4-3|I1WYI2|I0B8L5	Isoform B of Titin	26	0.1005	0.425617	0.2915	0.0546422
Q9I7U4-5	Q9I7U4-5|Q9I7U4|Q9I7U4-4|Q9I7U4-2	Isoform E of Titin	25	0.114	0.40591	0.307	0.059639
Q0E8J3	Q0E8J3|Q0E8J4|Q9W053|Q0E8J5|Q7Z1Y4|Q3KN34	Zormin, isoform D	4	0.018	0.876769	-0.049	0.675537
Q9VXR3	Q9VXR3|Q8T3L0	CG8184	23	0.0355	0.673856	-0.0285	0.73457
Q9VAX8	Q9VAX8|Q86NS3	CG4849	20	0.0685	0.44144	0.025	0.772498
Q960X8	Q960X8|Q960X8-2|B7YZZ4	Hepatocyte growth factor-regulated tyrosine kinase substrate	18	0.8095	0.00663594	-0.3265	0.127606
P41042	P41042	40S ribosomal protein S4	19	-0.047	0.641457	0.1955	0.0954841
Q9VYQ8	Q9VYQ8	Ubiquitin carboxyl-terminal hydrolase 7	19	-0.051	0.536746	-0.136	0.138268
E1JJM0	E1JJM0|Q8IGK4|Q8IR99|Q0KHU2	FI20063p1	18	-0.1495	0.126979	0.104	0.258556
Q9VZ69	Q9VZ69	IGF-II mRNA-binding protein	17	-0.149	0.129606	0.1135	0.225306
Q9VAU5	Q9VAU5|Q8T9G9|Q8T4F8	CG10011	21	0.561	0.0013118	0.228	0.0446282
A1Z7H2	A1Z7H2|Q8T3L1|Q86NS4|A1Z7H3|Q960I0|H1UUA9	Lethal (2) 44DEa, isoform D	19	0.0575	0.531955	0.0445	0.625628
P13496	P13496	Dynactin subunit 1	21	0.096	0.366735	0.0105	0.917717
Q9XZ10	Q9XZ10|Q8IML5|Q6NLA3|Q8IML4|Q8IML3|Q86M57|Q8IML2|Q86P41	Vha100-1, isoform C	19	0.1325	0.170174	-0.0035	0.967801
Q9VFV9	Q9VFV9	DnaJ-like-2, isoform A	18	0.247	0.0887418	-0.3805	0.0231757
P16620	P16620|P16620-2|C4IXZ1	Tyrosine-protein phosphatase 69D	20	0.1375	0.276931	-0.0285	0.810089
Q9VIK6	Q9VIK6	CG1962, isoform A	20	0.665	0.0436228	-0.6875	0.0392163
B7Z0E2	B7Z0E2|Q6NKN1|Q9VSK3|Q960S8	FI18812p1	23	-0.11	0.378541	-0.166	0.205425
Q9V5N8	Q9V5N8|Q9V5N8-2|C8VV11	Protocadherin-like wing polarity protein stan	21	0.2965	0.118504	0.2165	0.226729
Q9VW68	Q9VW68|Q8MYV0	CG7433, isoform A	18	-0.6285	0.00454611	-0.0915	0.500936
A8JQT5	A8JQT5|A4IJ62|A2VEE0	CG34306	24	0.6455	0.0229685	0.3025	0.186134
O46036-2	O46036-2	Isoform A of C-terminal-binding protein	21	-0.012	0.908725	0.0335	0.75012
O46036	O46036	C-terminal-binding protein	20	-0.036	0.692787	-0.027	0.766139
E8NH65	E8NH65	LD15041p (Fragment)	9	-0.098	0.431134	-0.0615	0.613966
Q9VB96	Q9VB96|A9UNE9	CG31075	15	0.0805	0.353506	0.0035	0.966222
Q9VAW3	Q9VAW3	GH12731p	18	0.1845	0.0758611	0.134	0.165022
Q7PLC7	Q7PLC7|Q32KF3|E8NHS9|A8Y596|Q9Y093|A8Y599|Q7PLC6|A8Y5A0|Q7PLC5|A8Y5A1|Q58CK4	Glutamine:fructose-6-phosphate aminotransferase 1, isoform A	12	-0.0365	0.754598	0.13	0.293206
P48148	P48148	Ras-like GTP-binding protein Rho1	18	0.352	0.00782179	-0.193	0.0642428
O62621	O62621	Coatomer subunit beta'	19	-0.0635	0.473693	0.0675	0.447903
Q8T6B9	Q8T6B9|Q8T6B9-2	Poly(U)-binding-splicing factor half pint	18	-0.2055	0.116971	-0.02	0.860514
Q9VJG0	Q9VJG0|O96794	Aminopeptidase P	18	-0.0545	0.572603	-0.089	0.370059
Q9NBD7	Q9NBD7	CLIP-associating protein	19	0.4125	0.0283345	-0.3575	0.0453385
Q9VFF0	Q9VFF0	CG3731, isoform A	17	-0.2915	0.0203175	-0.192	0.0775042
Q9NB71	Q9NB71	E3 ubiquitin-protein ligase highwire	18	0.242	0.146367	0.291	0.0941077
P41073	P41073|P41073-3|D5AEL0|C0PTV1|P41073-2	Zinc finger protein on ecdysone puffs	17	-0.254	0.0307494	0.1015	0.284354
Q8IH82	Q8IH82|Q9V3D8|Q9VG16|Q9NHV8	AT31511p	17	0.046	0.706161	-0.0855	0.491622
Q9VRP2	Q9VRP2|Q5U0Z2|Q8IQ61	CG10576, isoform A	17	-0.097	0.438187	0.129	0.314049
Q9VPI9	Q9VPI9	CG11376	21	0.4115	0.00333833	0.0635	0.448643
Q0E8U7	Q0E8U7|A8DYT1|Q9VQ54|Q0E8U6|Q960J6|A4IJ83	CG7337, isoform C	20	0.3995	0.00429282	-0.0115	0.890705
P16378-2	P16378-2|P16378|Q8IGI5|Q6NNB9|P25157|Q6IGR5|D5AEN0	Isoform B of Guanine nucleotide-binding protein G(o) subunit alpha 47A	15	0.235	0.0454804	-0.1105	0.266111
P20354	P20354|P20354-2	Guanine nucleotide-binding protein G(s) subunit alpha	12	0.5375	0.0028264	-0.3285	0.0202177
P20353	P20353	Guanine nucleotide-binding protein G(i) subunit alpha 65A	5	0.486	0.00743271	0.0905	0.449906
Q9V9X0	Q9V9X0|Q8IGS2	CG1499, isoform C	18	-0.3425	0.786344	0.996	0.443953
Q9VAG2	Q9VAG2	CG7802, isoform A	17	-0.1295	0.925644	1.0065	0.48053
Q9V9X1	Q9V9X1|Q960V7	CG12063	15	-0.213	0.844164	1.028	0.364376
Q9VFD3	Q9VFD3|B9ER11	CG31304	19	0.355	0.241157	0.2	0.486765
Q9XZJ4	Q9XZJ4	Proteasome subunit alpha type-6	17	-0.386	0.0621916	-0.037	0.826285
Q9VN14	Q9VN14|C4IXZ0	Contactin	19	-4.80741e-17	1	0.0825	0.395843
Q9VWI2	Q9VWI2	Nat1	19	-0.1815	0.127151	0.016	0.877871
A1Z9E3	A1Z9E3|Q86NS6|Q95TV3	Elongation factor Tu	15	-0.339	0.00960426	-0.1365	0.158932
A8JV22	A8JV22|Q9W3F6|A8JV24	AT08049p	18	-0.0725	0.415423	0.101	0.271553
O77410	O77410|Q8MR88	Eukaryotic translation initiation factor 3 subunit E	16	0.0595	0.701629	0.102	0.517824
P31009	P31009	40S ribosomal protein S2	17	-0.177	0.195431	0.2165	0.127633
P91938	P91938|P91938-3|P91938-2|P91938-4	Thioredoxin reductase 1, mitochondrial	18	-0.146	0.142778	-0.006	0.945658
Q9VNT5	Q9VNT5	Thioredoxin reductase 2, mitochondrial	2	0.2145	0.11459	-0.362	0.0239112
Q6AWJ9	Q6AWJ9	Tyrosine-protein kinase-like otk	19	0.52	0.086374	-0.296	0.277595
P26308	P26308	Guanine nucleotide-binding protein subunit beta-1	14	-0.092	0.344841	-0.1215	0.227299
Q9W4Y3	Q9W4Y3|E1JJC0|Q8MPN3|A8JUV8|Q8IRV8|Q9W4Y4|Q8IRV9|Q8IRV7|Q9NEF9|Q9NEG0|Q8MSR5|Q9NEG1|D5AEP5|Q9NFS9	Terribly reduced optic lobes, isoform F	22	-0.994	0.0372381	0.3645	0.345112
Q9NH72	Q9NH72|Q9VFT4	Rasputin	18	-0.178	0.344938	-0.6885	0.010614
Q9VLT3	Q9VLT3	LD23292p	18	-0.054	0.643508	0.0805	0.496327
Q9VMC7	Q9VMC7|A8DYW1	CG31638, isoform A	18	0.6165	0.15528	-0.0585	0.879559
Q8SXX1	Q8SXX1	CG17471, isoform A	20	0.2815	0.019248	-0.064	0.470823
Q0KHR7	Q0KHR7|Q7KUX3|C8VV45|Q960I4|Q95RN2	Septin 4, isoform A	17	0.1705	0.168407	-0.1045	0.368399
Q8SY33	Q8SY33	Protein Gawky	17	0.4435	0.00575122	-0.652	0.00108871
Q9VQ94	Q9VQ94	CG10882	16	0.1035	0.261777	-0.0765	0.392511
P36241	P36241	60S ribosomal protein L19	18	-0.17	0.0947085	0.1125	0.230524
Q8IH18	Q8IH18|L0MLQ9|E8NH84|Q9V486|Q86NR5	CG32016, isoform B	19	-0.007	0.94596	0.006	0.953668
Q9VAC1	Q9VAC1|Q8IMJ8	CG7920, isoform A	15	-0.2295	0.054642	-0.201	0.0800965
Q9NHP1	Q9NHP1|Q7PLI0|Q0E9Q5|Q8T0H3|B5X0M8	Arm repeat protein	17	1.162	0.00105349	0.0475	0.786235
O61604	O61604|D3DMF1|Q8IQZ7|Q8IQZ8|D0IQI3|C7LAI0|Q95RN9	Fimbrin	17	0.5925	0.00570468	-0.1565	0.269033
P32100	P32100	60S ribosomal protein L7	19	-0.329	0.0130598	0.125	0.208536
P16568	P16568|D3DMV8	Protein bicaudal D	18	0.9295	0.00289069	-0.5285	0.0262563
Q9W4A6	Q9W4A6	CG42492, isoform A	16	0.216	0.118197	0.0585	0.630044
Q9W4A5	Q9W4A5|Q4V485	CG42492, isoform B	6	0.115	0.411542	0.3355	0.048733
C4NYP8	C4NYP8|Q8MSG4	Hsc70-interacting protein 1	14	0.919	0.00285491	-0.4505	0.0425864
Q7PLL3	Q7PLL3|L7EEF1|Q8SYL3|Q7PLL1	Eukaryotic initiation factor 4B	17	0.3105	0.0582057	-0.5035	0.0110064
Q0E9F2	Q0E9F2|A1Z7J1|Q9V4Y0|C4IXY9	Sticks and stones, isoform B	19	0.606	0.0203895	0.079	0.676815
Q9V9W3	Q9V9W3|Q9V9W2	RE08669p	17	0.077	0.578969	0.268	0.095418
Q9VBP9	Q9VBP9|C9QPJ1|H8F4R9|Q9VBP9-2|E1JIX6	Nuclear protein localization protein 4 homolog	18	0.0825	0.342511	-0.127	0.168064
A8IL83	A8IL83|A8IL99|A8IL95|A8IL87|A8ILB3|B3STG7|B3STH6|P24785|B3STG6|B3STG5|B3STG3|B3STG2|B3STG4|B3STH2|A8ILA7|B3STH3|B3STH0|B3STG9|A8ILA2|A8ILB0|P24785-2|A1Z6I8|P24785-3|I1V4Y3	Maleless	19	-0.0915	0.499369	0.2015	0.171009
Q26365-2	Q26365-2|Q26365|O62526	Isoform A of ADP,ATP carrier protein	17	-0.033	0.799624	-0.1615	0.248234
O61231	O61231	60S ribosomal protein L10	19	-0.079	0.510053	0.1185	0.336637
P23128	P23128|P23128-2	Putative ATP-dependent RNA helicase me31b	16	0.0335	0.788582	0.007	0.955144
Q24211	Q24211	Protein stoned-A	18	1.2215	0.00844156	-0.2995	0.342561
Q9V3G1	Q9V3G1|Q4V4W5	60S ribosomal protein L8	15	-0.3725	0.0391276	0.2045	0.185749
Q9VXJ0	Q9VXJ0	Peroxisomal multifunctional enzyme type 2	14	-0.0415	0.676591	0.0775	0.446458
P29845	P29845	Heat shock 70 kDa protein cognate 5	17	-0.3545	0.00616425	-0.1295	0.154591
P02517	P02517	Heat shock protein 26	13	0.101	0.316393	0.0305	0.750142
Q0KIB9	Q0KIB9|Q9VNA1|A4V2F2|B7Z0T3|Q8IPN9|Q8MSQ5|Q7KNC5|C6TPB0|Q4ABH3|Q8IPN8|B7Z0T6|C8VUZ6|Q9VNA2|C6TPC2|F3YDK0|Q7KTR8|F3YD53|Q8IPN7|Q7KTR7|Q8IPN6	L(3)82Fd, isoform P	15	0.503	0.00915744	-0.162	0.236448
Q9VMJ7	Q9VMJ7	Lysine-specific demethylase lid	21	-0.1805	0.110532	-0.084	0.407426
Q9VTK9	Q9VTK9|Q8IQF8	CG6084, isoform A	17	-0.142	0.222193	-0.046	0.669942
Q9V9E3	Q9V9E3	Presequence protease, mitochondrial	17	-0.239	0.26533	-0.073	0.716808
E1JGL8	E1JGL8|A1ZBB4|A8E6M1|C7LAA5|Q86NY3|Q8MRW8	CG30122, isoform C	17	-0.235	0.14813	0.0855	0.559756
Q8I0G5-3	Q8I0G5-3|Q8I0G5|Q8I0G5-2|G4LU37	Isoform C of Coatomer subunit gamma	15	-0.0965	0.390982	-0.123	0.285416
P41093	P41093|Q4V4E7	60S ribosomal protein L18a	15	-0.103	0.276714	0.1795	0.0874242
A8JUR1	A8JUR1|Q9VZ52	CG11203, isoform B	15	1.073	0.000422701	0.2725	0.0833113
P50887	P50887	60S ribosomal protein L22	17	-0.44	0.0168687	-0.0425	0.7442
Q9W0C3	Q9W0C3	CG13928	14	-0.0245	0.778274	-0.08	0.376877
Q9VCK0	Q9VCK0|Q8MRJ8	Eukaryotic translation initiation factor 3 subunit D-1	16	-0.1405	0.198082	-0.0675	0.507149
Q86BM5	Q86BM5|Q9U7E7|Q9VLL3	A kinase anchor protein 200, isoform D	14	1.2345	0.00274331	0.052	0.822151
Q9U7E6	Q9U7E6|Q8IPF5|Q8SY32	Delta-A kinase anchor protein 200	13	1.2285	0.00272267	0.054	0.814273
Q9VTP4	Q9VTP4|Q8IGE1|Q8IGJ3	60S ribosomal protein L10a-2	14	0.14	0.234371	0.1345	0.250652
Q24368	Q24368|I1V4Y8	Chromatin-remodeling complex ATPase chain Iswi	18	0.043	0.670595	0.0625	0.540843
Q9V434	Q9V434	Asparaginyl-tRNA synthetase	17	-0.1165	0.400541	-0.0275	0.83671
Q9VCM6	Q9VCM6	CG4393	15	1.3815	0.0124114	-0.1065	0.776958
D3DML3	D3DML3|Q9VLT9|Q86M30	MIP15828p	14	0.638	0.00191209	-0.405	0.0125405
Q9W1H8	Q9W1H8|O77466	GH13256p	17	-0.198	0.168079	0.2035	0.158724
Q9VH01	Q9VH01|G4LU38|Q8MS47	BIR-containing ubiquitin-conjugating enzyme	18	0.4515	0.0150612	0.0515	0.692104
Q0E8J0	Q0E8J0|Q3KN57|Q8T078	MEP-1, isoform A	14	0.2965	0.110101	0.355	0.0682337
Q7KW17	Q7KW17|Q8IRY0|Q7YZA4|Q8MT16|Q9W5A4|Q5BII2	Dishevelled associated activator of morphogenesis, isoform C	20	0.591	0.00424939	-0.0955	0.451404
P14130	P14130	40S ribosomal protein S14	13	-0.154	0.168109	0.153	0.170378
Q9VB10	Q9VB10	CG5590	18	-0.134	0.300219	0.379	0.0230362
C8VV04	C8VV04|P52034-3|P52034|P52034-2	6-phosphofructokinase	18	-0.2595	0.0686933	-0.1185	0.337239
F3YDH3	F3YDH3|P00967|K7Z4R2|P00967-2|Q29QX7	RH01206p	19	-0.032	0.738179	0.4475	0.00458655
Q9VKZ8	Q9VKZ8	Ubiquitin carboxyl-terminal hydrolase	16	-0.0355	0.675982	-0.1855	0.0693113
P29327	P29327|D2NUH9|A8E700|Q95TP9|P29327-2	40S ribosomal protein S6	17	0.1415	0.176804	0.256	0.0366313
Q7K2D2	Q7K2D2	Probable dynactin subunit 2	15	0.4995	0.00973561	-0.363	0.0313152
Q9VPR5	Q9VPR5|Q4V5E9	CG2807	20	-0.0815	0.378825	0.1375	0.165043
P91632	P91632|Q95SZ9|Q0E8A7|A2VEH1	Mushroom-body expressed, isoform A	13	-0.1545	0.200639	-0.3425	0.0228041
A4IJ59	A4IJ59	IP17311p	12	-0.1825	0.173417	-0.347	0.0301671
Q9VM14	Q9VM14|Q7KTK9|Q1WWF8|B1PH37|B1PH28|B1PGZ9|B1PH40|B1PH15|B1PH16|B1PH25|B1PH23|B1PH55	AT21758p	17	-0.193	0.0830461	0.0895	0.360646
Q9VUC6	Q9VUC6|Q9VUC6-3|Q9VUC6-2|E8NH76|I0B8L8|Q5U0S9	Formin-like protein CG32138	19	0.2385	0.031277	0.181	0.0735963
Q9VGM2	Q9VGM2|Q8IGA2|Q8INK3|Q8INK2	CG6783, isoform B	14	-0.028	0.782008	0.059	0.565419
Q9VC05	Q9VC05|O18397	Oxysterol-binding protein	15	0.2855	0.124388	0.1485	0.37969
Q9V3A8	Q9V3A8	Ergic53, isoform A	15	-0.0595	0.547666	0.077	0.442425
A8DYB7	A8DYB7|A1Z907|A1Z906|E8NH80|A1Z904|Q0E9B2|Q9GT70|Q95SU4|Q6NN51	Dystrobrevin-like, isoform F	14	0.8505	0.00213019	0.0055	0.970724
Q9VZ23	Q9VZ23	GTP-binding nuclear protein Ran	13	0.046	0.689545	0.103	0.387001
Q9W0M7	Q9W0M7|Q5BI86|Q8T9L6	CG13900, isoform A	18	-0.1695	0.207482	0.063	0.612768
P25007	P25007|F6J7B3|Q5U0U2|Q7K2I4	Peptidyl-prolyl cis-trans isomerase	14	-0.2835	0.0855667	-0.1205	0.402824
Q8MLY8	Q8MLY8	40S ribosomal protein S8	13	-0.428	0.00768332	0.1435	0.20465
Q9VQE0	Q9VQE0|Q8IHG0|Q8T9L0	Dynamin related protein 1	17	0.531	0.0438425	-0.3435	0.141974
Q9VK59	Q9VK59	CG5787	17	-0.6315	0.00143062	0.0225	0.826747
Q9XZE0	Q9XZE0|Q9V3W9|Q8IMB7	DHR23	13	0.0655	0.497426	-0.008	0.932252
Q9V460	Q9V460|Q9V460-2	Transcription elongation factor SPT5	15	-0.225	0.0846722	0.1035	0.367332
Q9VC18	Q9VC18|Q95RT1	CG11089	14	-0.301	0.03531	0.128	0.275465
L0CPX5	L0CPX5|P48809|L0CRY8|L0CRN5|L0CRN0|L0CR94|L0CRY2|L0CQ61|L0CQ56	Heterogeneous nuclear ribonucleoprotein	12	-0.1955	0.158452	-0.5785	0.00475651
Q9VSS2	Q9VSS2	Signal recognition particle 68 kDa protein	15	0.0125	0.932585	0.039	0.792545
A1Z9X4	A1Z9X4|Q8MRA3|C4IXZ2|Q9V787	Hibris, isoform B	15	0.9225	0.00817042	0.103	0.650159
Q9VA91	Q9VA91|Q8IMI7	40S ribosomal protein S7	15	0.0425	0.689694	0.4125	0.00972127
P17336	P17336	Catalase	15	-0.3245	0.0302907	0.2005	0.122196
P15357	P15357|Q8MSM5|P0CG69|Q9W418|Q8MT02|Q7JPZ3|Q24575|Q24577|Q7JPZ2|Q27927|Q24576|H9BVD2|H9BVD5|H9BVD4|H9BVD7|H9BVD3	Ubiquitin-40S ribosomal protein S27a	14	0.005	0.958687	0.1065	0.299231
P18101	P18101	Ubiquitin-60S ribosomal protein L40	12	0.0705	0.570311	0.148	0.259331
Q9VYR1	Q9VYR1|C6TP78|Q76NR6	Regucalcin homologue	13	0.3105	0.375657	0.7305	0.0721455
Q24212	Q24212	Protein stoned-B	13	0.5985	0.00331066	-0.047	0.691638
C9QPI7	C9QPI7|A1ZBJ2	RH10980p (Fragment)	15	-0.1645	0.100073	-0.099	0.278457
P15007	P15007|P15007-2	Enolase	14	-0.435	0.0100161	-0.19	0.135944
C8VV58	C8VV58|P20478|P20478-3|P20478-2	Glutamine synthetase (Fragment)	17	-0.4205	0.0191477	-0.0335	0.794564
Q7JZD3	Q7JZD3|Q9XZ57|D3DMK3|A1Z6P3|Q6NNE2|D6W4V6|D5SHT9	Eb1, isoform A	15	1.073	7.85919165601998e-05	-0.6775	0.000670889
P61851	P61851	Superoxide dismutase [Cu-Zn]	11	-0.1	0.414785	-0.3225	0.0360251
Q86P21	Q86P21	RE22018p	16	0.317	0.161587	0.004	0.984203
Q9VAL5	Q9VAL5|P35832|P35832-3|P35832-2|P35832-4|Q29QJ7	Protein tyrosine phosphatase 99A, isoform E	16	0.2405	0.0360607	0.0085	0.923273
E0R978	E0R978	RT09995p (Fragment)	8	0.088	0.331588	-0.053	0.545638
C1C3F8	C1C3F8|Q9W414|Q9U7A2|Q8SZ19|Q9VTQ9	LP16188p (Fragment)	15	-0.065	0.468593	-0.1995	0.0620644
Q9NFX2	Q9NFX2|Q9VGZ3|O76935|C7LA95|B5T1X5|B5T1X0	Iron regulatory protein 1B	16	-0.3105	0.0186285	-0.0825	0.400168
Q9VCV4	Q9VCV4|Q9NFX3|O76934	Iron regulatory protein 1A	9	-0.409	0.00460008	-0.063	0.481346
Q0KIB0	Q0KIB0|Q0KIB1|A1A6Y4	CG34113, isoform O	16	0.9445	0.00425677	-0.046	0.814857
Q9VKW5	Q9VKW5|Q961N7	CG5355	17	0.0215	0.822528	-0.089	0.373286
Q9V5C6	Q9V5C6	Proteasome subunit alpha type-3	13	-0.3545	0.0353772	-0.0885	0.503345
O61646	O61646|Q9VL71	Splicing factor SRp54	14	-1.4155	1.34094957923114e-05	0.3175	0.0114788
P24156	P24156|E1JHL5	Protein l(2)37Cc	14	-0.339	0.00963217	0.1595	0.11148
P54359	P54359|Q7KLG8|C7LAA7	Septin-2	15	0.184	0.134797	0.142	0.226906
Q7KUX7	Q7KUX7|Q29R50|Q9VXF8|E8NH88|Q8IR13	FI04456p	15	0.978	0.034207	-0.579	0.145811
Q9VXR5	Q9VXR5|Q8T9H2|A8E715	CG9281, isoform B	15	-0.008	0.923109	0.0365	0.66288
Q7KTU2	Q7KTU2|Q58CL2|A8JNX2|Q8IPS6|D3PFF5|C1C5A0|Q9VNR2	Secretory pathway calcium atpase, isoform B	17	-0.015	0.872638	0.0055	0.953069
A1Z6S7	A1Z6S7|Q86LF4|Q8T996	FI02061p	13	1.1465	0.0894679	-1.0025	0.125
A1Z6S6	A1Z6S6|O44116	RE54322p	13	1.2125	0.0611227	-1.011	0.100535
Q6NND8	Q6NND8|Q7JMZ7|D5AEJ9|Q8IHH3|A1ZBN3|Q0E914|D4G7B7|Q86P89	RE74969p	15	-0.007	0.957039	0.026	0.841738
Q24478	Q24478	Centrosome-associated zinc finger protein CP190	14	-0.292	0.161558	0.2755	0.181907
Q8SWR8	Q8SWR8|Q8SWR8-3|Q8SWR8-2	Ataxin-2 homolog	15	-0.434	0.0252438	-0.092	0.528662
P18431-3	P18431-3|P18431|P18431-4|P18431-1|H5V852|A8JUV9|Q0KHW6|E6PBX9|C0PUX5|Q7KVY5|Q6A4T5|Q6A4R8|Q6A4T7|Q6A4W4|Q6A4R5|Q6A4S5|Q6A4W6	Isoform SGG39 of Protein kinase shaggy	14	0.04	0.673565	-0.1055	0.292055
A1ZAW0	A1ZAW0|Q95YG3|Q2Q3V6|Q2Q3V8|Q2Q3V4|Q2Q3V9|Q2Q3W0|Q6NP57|Q2Q3V7|Q2Q3V5|Q2Q3W1	Dicer-2	15	0.0195	0.844769	0.0745	0.46682
Q9VUH8	Q9VUH8	CG13472	17	0.0455	0.65076	0.0165	0.86831
A8JR81	A8JR81|E2QD55|A8JR82|E1JIT7|Q8MRV5|C0PUX2	CG31158, isoform D	16	0.8175	0.0196232	0.0105	0.96657
A8WHG2	A8WHG2	IP15395p	12	0.973	0.0132298	0.0015	0.995535
Q24319	Q24319	Dolichyl-diphosphooligosaccharide--protein glycosyltransferase 48 kDa subunit	13	0.291	0.0410859	0.255	0.0617123
P52029	P52029	Glucose-6-phosphate isomerase	14	-0.0635	0.446769	0.0185	0.819393
O02195	O02195	Eukaryotic translation initiation factor 3 subunit I	13	-0.556	0.00320321	0.086	0.443513
P81900	P81900|P81900-2|A8DY87|P81900-3|P81900-4	cAMP-dependent protein kinase type II regulatory subunit	14	0.622	0.0138797	-0.2795	0.152882
Q961A8	Q961A8|C9QP52|Q8IQV1|Q7KUT8|Q9VW48	LD25351p	16	-0.086	0.417756	0.0155	0.879695
P23696	P23696	Serine/threonine-protein phosphatase PP2A	12	0.2285	0.146541	-0.1315	0.366994
O76932	O76932	Serine/threonine-protein phosphatase 4 catalytic subunit	6	0.233	0.114291	0.0365	0.775649
Q9VEV1	Q9VEV1|Q8INB3|Q8IGZ0	LD10376p	14	0.357	0.0222837	0.02	0.860645
E1JIJ8	E1JIJ8|P07140|Q8T0K7	Acetylcholine esterase, isoform B	13	0.0445	0.740158	0.065	0.630445
P12370	P12370	cAMP-dependent protein kinase catalytic subunit	16	0.048	0.649765	0.0295	0.778657
Q7JWF1	Q7JWF1	CG12140	14	-0.6155	0.000832341	0.0055	0.950492
Q27268	Q27268|H1UUC9	ATP-dependent RNA helicase WM6	16	-0.0725	0.38616	-0.134	0.140492
P45437	P45437	Coatomer subunit beta	13	-0.167	0.153583	0.1615	0.164883
P10676	P10676	Neither inactivation nor afterpotential protein C	20	-0.262	0.0835034	0.07	0.587302
P10676-2	P10676-2	Isoform A of Neither inactivation nor afterpotential protein C	17	-0.1825	0.141347	0.0605	0.586851
P08266	P08266	DNA-directed RNA polymerase II subunit RPB2	17	-0.1115	0.317912	0.2215	0.0795487
H7BWR4	H7BWR4|Q2QBM1|H7BWS2|H7BWS6|H7BWS7|Q9NIW0|H7BWS3|Q9VG31|Q9NIW2|Q9VG32|Q9NIW1|H7BWR6|Q9U1J1|H7BWU6|H7BWU8	Malic enzyme	14	0.018	0.832077	-0.1105	0.229479
Q04047	Q04047|Q8IR16|Q04047-2|Q7PLU6	Protein no-on-transient A	13	-0.3095	0.0505051	0.202	0.153952
Q7JPC7	Q7JPC7|Q24113|Q8MS20	No-on transient A-like protein (Fragment)	5	-0.104	0.371348	0.1205	0.307089
Q9VY77	Q9VY77|Q9VY77-2	LIM domain-containing protein jub	14	0.982	0.000315008	0.016	0.888475
Q8IPI3	Q8IPI3|Q9VM31|Q1RKR5|Q8MQK6|Q9VM32	Na[+]-driven anion exchanger 1, isoform C	13	0.257	0.0569913	0.151	0.206119
Q9VG05	Q9VG05|Q8INH9|E1JIJ7|Q8MQW9|Q8SZU5	CG7518, isoform E	15	-0.164	0.272077	-0.2795	0.0904063
Q7KJA9	Q7KJA9|Q9Y148|Q95RP9	O-glycosyltransferase	14	0.0885	0.314133	-0.0585	0.492524
Q9VK85	Q9VK85|P91944	Ef1alpha-like factor	18	0.048	0.57388	0.0035	0.966712
Q9W555	Q9W555|Q7K7G0|Q9U8A9|F0JAK8	Delta-coatomer protein, isoform A	15	0.0635	0.531145	-0.0115	0.90777
Q9W2N0	Q9W2N0	F-actin-capping protein subunit alpha	14	0.0525	0.647306	0.263	0.0600039
Q9VVA6	Q9VVA6	Nuclear migration protein NudC	15	-0.1565	0.191998	-0.1265	0.276971
Q24372	Q24372|Q24372-2|Q6IGL3	Lachesin	12	-0.0755	0.663425	0.075	0.665475
Q7YU16	Q7YU16|A8JNJ8|Q9VZN0|E0R7R0|Q9VZN2|D4G7A5|D6W4L0|Q8IH02	CG32264, isoform E	15	1.2315	0.00346757	-0.0075	0.975396
Q9VZM9	Q9VZM9	CG32264, isoform A	14	1.131	0.00468724	-0.061	0.80008
P55162	P55162	Membrane-associated protein Hem	19	-0.3595	0.0172048	-0.0925	0.404749
Q9I7K0-2	Q9I7K0-2|Q9I7K0-5|B5RJ67|Q9I7K0-3	Isoform A of Microtubule-associated protein Jupiter	12	0.6045	0.00211419	-0.4895	0.0051971
Q9I7K0	Q9I7K0	Microtubule-associated protein Jupiter	11	0.5215	0.0112246	-0.5535	0.00889846
P08630	P08630|P08630-2	Tyrosine-protein kinase Btk29A	14	0.2465	0.0804655	0.089	0.4636
P12024	P12024|F0JAL7|E3CTS9|E3CTQ1|B7FNR3	Chaoptin	15	-0.814	0.000710561	-0.1005	0.392939
Q9GPP6	Q9GPP6|Q9VPZ7|C0PTX4	Roundabout 3	15	0.62	0.0723005	0.311	0.303824
Q9VZ20	Q9VZ20|Q8IR93	Dynein light intermediate chain, isoform A	12	0.104	0.372949	0.0395	0.72522
P13469	P13469|Q8IGX8	DNA-binding protein modulo	12	-0.086	0.393008	0.196	0.0873027
Q9U9Q4	Q9U9Q4	Eukaryotic translation initiation factor 3 subunit H	13	0.013	0.885307	0.0165	0.854837
P38979-2	P38979-2|P38979|C6SV50	Isoform A of 40S ribosomal protein SA	12	-0.2445	0.0249292	0.0545	0.508704
Q9V3P0	Q9V3P0|F6J6B9	Peroxiredoxin 1	11	0.3965	0.00508505	-0.271	0.0222782
Q7JQX9	Q7JQX9|Q9VDD2|O96613|A1A703|Q8I0B2|Q8SXT8|A1A6Y3|Q8I0A1|Q8I0K6|Q0KI34|Q8IGX0|Q7KNS9	FI14001p1	15	0.0485	0.59792	-0.0595	0.520786
Q9VNS2	Q9VNS2|A8JNX0	CG6838, isoform A	13	0.445	0.00530104	0.118	0.2621
Q0KI33	Q0KI33|E1JIS1|Q59DV6|Q9VD98|Q8MRH8|E1JIS2	CG7956, isoform C	15	0.1385	0.339997	0.12	0.402676
P13217-2	P13217-2|P13217	Isoform C of 1-phosphatidylinositol 4,5-bisphosphate phosphodiesterase	15	0.425	0.0285671	-0.1025	0.491101
Q7KUB1	Q7KUB1|B7Z0E0|Q9VSI6|Q8IQA7|Q7KUB0|C8VV61	Isocitrate dehydrogenase [NADP]	14	-0.365	0.00582003	-0.2405	0.0284075
Q86NK8	Q86NK8|Q86BR9|Q59DW8|Q4AB31|Q8INB6|Q9VEX2|Q8IHB0|Q6NNA8	Gilgamesh, isoform I	14	0.377	0.0136533	-0.2695	0.0442096
P41126	P41126	60S ribosomal protein L13	14	-0.195	0.24593	0.01	0.948735
Q9VI64	Q9VI64	CG10098	12	-0.1095	0.369365	-0.1325	0.286559
Q8T079	Q8T079	Putative oxidoreductase GLYR1 homolog	14	-0.3595	0.0290635	-0.07	0.57713
Q9VV43	Q9VV43	TPPP family protein CG4893	13	1.402	0.0138793	-1.1975	0.0246312
Q24506	Q24506|Q24507|Q9VJ43|Q9VJ44	Sterol carrier protein x	12	-0.212	0.0405084	0.112	0.204854
Q95T61	Q95T61|Q9Y164|F2FBA4|E1JJ55|D0IQH7|E1JJ60|E1JJ61|E1JJ59|Q8IPR0	CG2082, isoform B	11	0.026	0.9114	-0.4665	0.0914241
Q59E07	Q59E07|Q9VNH7	CG2082, isoform C	11	0.077	0.70388	-0.43	0.0759685
O96553	O96553|I1WYH4|O96553-2|Q9XYB0|K7ZE33	C-1-tetrahydrofolate synthase, cytoplasmic	16	-0.645	0.0409146	-0.172	0.494343
E1JJN6	E1JJN6|Q9VX41|Q9GQQ6	X11L, isoform B	15	0.5795	0.0155452	-0.275	0.144997
Q9W2S5	Q9W2S5|Q5BI79	X11Lbeta	9	0.776	0.0215597	-0.4625	0.104731
Q24574	Q24574	Ubiquitin carboxyl-terminal hydrolase 64E	14	0.3125	0.0203235	-0.054	0.584555
Q4V5T0	Q4V5T0|Q9V4F3|Q4V5Z4|Q6IIW7	IP11918p (Fragment)	13	-0.0555	0.591086	-0.126	0.250268
Q9W532	Q9W532|O77268|Q32KG0	CG4290	13	0.1835	0.08007	0.2685	0.0241843
P08111	P08111|P08111-3|P08111-4|P08111-2	Lethal(2) giant larvae protein	14	0.169	0.30923	0.182	0.277569
Q7YU85	Q7YU85|Q9VA36|Q86PF3|Q9VA35|Q9Y154	SD08724p	13	0.4055	0.00380234	-0.334	0.00844775
Q7K0E6	Q7K0E6|Q9XYM1	Aspartyl-tRNA synthetase	13	-0.372	0.007661	0.0335	0.710671
P55935	P55935|Q95RG1	40S ribosomal protein S9	16	-0.215	0.117956	0.0185	0.876865
A1ZBE9	A1ZBE9|Q8MRS4	CG15100	14	-0.094	0.628659	0.0435	0.8211
P91929	P91929	NADH dehydrogenase [ubiquinone] 1 alpha subcomplex subunit 10, mitochondrial	14	-0.158	0.510627	-0.3295	0.200953
Q9VHQ8	Q9VHQ8|B5X504|Q8T916	Poly-glutamine tract binding protein 1	13	0.648	0.0171221	-0.082	0.67131
P22464-3	P22464-3|P22464-2|P22464	Isoform c of Annexin-B9	13	0.9555	0.0795105	-0.485	0.313514
P54397	P54397	39 kDa FK506-binding nuclear protein	13	-0.2165	0.0866603	0.225	0.0780514
A8DY67	A8DY67|A1Z784|Q7JV23|D0IQ86	CG11198, isoform D	16	-0.652	0.0017488	0.2145	0.0984979
Q8IMP0	Q8IMP0|C5WLQ7|Q8IMP1|Q961F7|Q8IMP2|Q86P45|Q8IGZ4	CG31064, isoform E	13	0.379	0.0490327	-0.266	0.127941
P21521	P21521|P21521-2|P21521-3	Synaptotagmin 1	13	0.74	0.0032917	-0.3515	0.0521446
P23625-2	P23625-2|P23625	Isoform A of Guanine nucleotide-binding protein G(q) subunit alpha	13	0.095	0.392774	-0.352	0.0185393
Q9W213	Q9W213|Q7KVK3|O44924|C4IXX6|Q058V6	Roundabout, isoform B	12	0.607	0.00645983	0.2295	0.145511
Q7K2G1	Q7K2G1|Q7K2G1-2	Proteasomal ubiquitin receptor ADRM1 homolog	11	0.243	0.192751	-0.0585	0.73106
Q9W0A8	Q9W0A8|Q0ZHI2|O97118|A1A6X4|Q8SX05	FI01658p	12	0.0045	0.962931	0.392	0.00846391
Q9VTZ0	Q9VTZ0	GH08269p	13	0.158	0.424019	-0.906	0.00451758
A1Z713	A1Z713	Vacuolar protein sorting 13	19	-0.0655	0.518785	0.2195	0.0686024
P29613-1	P29613-1|P29613|K7Z7Z8	Isoform A of Triosephosphate isomerase	11	0.0685	0.491043	-0.209	0.0737166
P39205	P39205|E4NKI3|Q6W4C3|Q6W4C2|Q6W4E3	Molybdenum cofactor synthesis protein cinnamon	13	0.1495	0.221676	0.0635	0.578438
O46067	O46067	CG2918, isoform A	16	-0.2995	0.0172932	0.088	0.347277
Q9VDH5	Q9VDH5|Q8MS48	CG3822	16	0.002	0.98547	0.03	0.785587
Q9VVL7	Q9VVL7	Dihydrolipoyl dehydrogenase	11	-0.1345	0.243626	-0.0875	0.428795
P51592	P51592	E3 ubiquitin-protein ligase hyd	15	0.017	0.853819	0.2075	0.0651649
Q8I7C3	Q8I7C3|Q8I7C3-2	LIM and SH3 domain protein Lasp	11	0.944	0.000345835	0.267	0.0551932
P54399	P54399|P54399-2	Protein disulfide-isomerase	15	-1.099	0.00775453	0.1135	0.670365
P32866	P32866	G protein-coupled receptor kinase 2	12	0.295	0.0351406	-0.124	0.279761
Q86B44	Q86B44|Q8IQZ1|A3FP35|A3FP36|Q1RL06|Q9VX03	CG32495, isoform D	13	-0.293	0.222826	-0.0205	0.925979
Q9W0M4	Q9W0M4|B9EQV3|B8A3Z7	CG13887, isoform B	12	0.0015	0.990089	0.196	0.150126
Q94522	Q94522	Succinyl-CoA ligase [ADP/GDP-forming] subunit alpha, mitochondrial	12	-0.5315	0.0352135	-0.0665	0.73194
Q7KSN8	Q7KSN8|Q9VGG9|Q8MQK8|Q8MSA2	CG31368, isoform D	13	-0.016	0.855911	0.105	0.265858
B7Z0W9	B7Z0W9|B7Z0X0	CG42265, isoform A	12	0.2135	0.198212	0.032	0.832298
Q95TH0	Q95TH0|Q9VIX4	Acyl-coenzyme A oxidase	13	0.141	0.192294	0.242	0.0496713
Q9VB35	Q9VB35|Q967X6|B7Z0R1|E0R977|F5XVG8	Sidestep, isoform A	13	0.5035	0.0479971	-0.421	0.080848
A1Z7A6	A1Z7A6|E1JH06|Q6AWJ6|Q95R80	CG30372, isoform B	14	0.2805	0.0311132	-0.0005	0.995947
Q7K485	Q7K485	CathD	10	-0.0475	0.638187	0.0165	0.868845
Q9VIU8	Q9VIU8|Q8SZX3	CG10132	14	0.1905	0.0635321	-0.087	0.325715
Q9W345	Q9W345|A8JUM2|A8JUM5|Q4V6Z4	CG34449, isoform A	12	0.536	0.00719871	0.3145	0.0489412
P35421	P35421	Phosphoribosylformylglycinamidine synthase	16	0.127	0.224899	0.289	0.0259418
Q9VZE4	Q9VZE4	CG1316	12	-0.056	0.689317	0.141	0.335477
Q9VJE6	Q9VJE6|Q960C5	CG6860, isoform B	15	0.6605	0.00469879	-0.276	0.0950856
Q9VH07	Q9VH07	RuvB-like helicase 1	12	-0.031	0.773497	-0.2295	0.0753946
Q9VSW2	Q9VSW2|A5XCL5|Q9VSW1|E1JI91|E8NH18	RE14081p	13	-0.109	0.224516	0.054	0.522326
Q9W3D6	Q9W3D6|Q8MRM6	CG12065, isoform A	14	-0.024	0.790656	0.302	0.0174676
Q6NR00	Q6NR00|Q9VL06	LP05936p	14	0.262	0.120735	-0.152	0.32645
Q32KD4	Q32KD4|Q7KY08|Q27IR0|Q960T1|Q8T059	Argonaute-1, isoform A	14	-0.3025	0.0285307	-0.1905	0.111985
E1JHE4	E1JHE4|Q9VKU1	Fatty acid (Long chain) transport protein, isoform C	12	-0.0415	0.821352	0.321	0.126635
Q8WSN4	Q8WSN4|Q9VIE7|C4IXY5	GMP synthetase	13	0.066	0.445109	-0.0545	0.524182
Q0KI87	Q0KI87|Q7KSS0|Q7YU19	CG11870, isoform A	15	0.4355	0.00258872	0.048	0.560647
D0IQG1	D0IQG1	MIP13066p (Fragment)	4	0.438	0.122564	-0.1765	0.486259
P00334	P00334|Q1ECB3	Alcohol dehydrogenase	11	-0.3335	0.0477695	-0.0965	0.48103
P19107	P19107|Q5BIJ0	Phosrestin-1	2	-0.488	0.00974186	-0.406	0.0195136
P45888	P45888|F0JAK9|F6J178	Actin-related protein 2	12	0.0645	0.476312	0.044	0.621895
Q6NR07	Q6NR07|Q9VZX9|Q7KSG0|P50245	Adenosylhomocysteinase	12	-0.046	0.668581	-0.0975	0.380098
O62530	O62530	AP-50, isoform A	13	-0.115	0.222438	-0.113	0.229388
Q9U916	Q9U916|P29413	Calreticulin	11	-0.2375	0.0376823	-0.0845	0.361179
P49657	P49657|P49657-3|P49657-2|Q9VX06	Serine/threonine-protein kinase minibrain	13	0.1595	0.274428	0.09	0.518823
P27398	P27398|E1JJ98|P27398-4|P27398-3|F3YDJ2|P27398-2	Calpain-D	13	0.13	0.160511	-0.0655	0.443537
Q9W1G5	Q9W1G5|Q8MLQ5|Q8MKK5|Q9W1G6	CG5594, isoform C	13	0.225	0.0630175	-0.055	0.583784
Q9VSS1	Q9VSS1	Pixie, isoform A	14	-0.034	0.677669	-0.0315	0.699791
O18413	O18413|Q9VA54	26S protease regulatory subunit 8	13	-0.385	0.00959506	-0.2405	0.050694
Q9V3V6	Q9V3V6|Q9XZC3	26S proteasome regulatory complex subunit p50	12	0.1065	0.313039	-0.289	0.0292947
P48601	P48601	26S protease regulatory subunit 4	12	0.163	0.344377	-0.1655	0.337729
Q9U6L4	Q9U6L4	Protein tweety	12	1.0085	0.0159025	-0.196	0.512146
Q86NR4	Q86NR4|Q9W074	RE29053p	16	0.0705	0.452707	0.123	0.21544
P36872-2	P36872-2|P36872	Isoform B of Protein phosphatase PP2A 55 kDa regulatory subunit	13	0.0045	0.964945	0.1305	0.238909
Q9VMW9	Q9VMW9	GDP-mannose 4,6 dehydratase	13	-0.045	0.761778	0.1615	0.303442
Q9N675	Q9N675|Q8T0F5|Q5U0W6|Q8I0G8|H9XVP5	Zyx102 protein	12	1.094	0.000899198	0.0535	0.737308
G7H840	G7H840|O18404|D5A7S2	AT02390p1 (Fragment)	11	-0.3265	0.0104521	-0.099	0.276543
Q9VT61	Q9VT61|Q7KMK8	CG8108, isoform A	14	-0.187	0.304061	0.1665	0.35456
Q7K130	Q7K130	CG12042	10	-0.0305	0.879147	0.23	0.28267
Q8IRG6-2	Q8IRG6-2|Q8IRG6	Isoform A of FACT complex subunit spt16	13	-0.047	0.590147	0.0785	0.381233
B7YZL9	B7YZL9|Q9U472|Q9U5Y2|Q0E917|B8A418|Q5BIG9|E1JGM8|Q2TGI0	Focal adhesion kinase, isoform D	13	0.2915	0.170268	0.084	0.662697
Q9U531	Q9U531	Focal adhesion kinase homolog DFak56	9	0.2675	0.0416014	-0.0825	0.436665
Q9VYT3	Q9VYT3|Q5U158|Q8SZT9	CG2025	12	0.1075	0.217219	-0.1935	0.0524798
Q5BIL1	Q5BIL1|P55841	RH72463p (Fragment)	12	-0.3535	0.00940626	0.0395	0.662905
Q5U0W4	Q5U0W4	GM06787p (Fragment)	12	-0.3685	0.00919042	-0.1065	0.283017
Q9VYS3	Q9VYS3	Regulator of nonsense transcripts 1 homolog	11	0.132	0.300686	-0.069	0.57216
O18333	O18333|Q9U5D5	GH01619p	12	0.237	0.168129	-0.0835	0.593536
Q9V9M7	Q9V9M7	RE62581p	15	-0.0845	0.391867	0.0595	0.538441
Q7JVY0	Q7JVY0	Coronin	13	-0.381	0.0731425	0.4215	0.0545208
Q5U0Y0	Q5U0Y0|O77025|O17142|A1Z927|O17143|A1Z928|J7KED4|J7KB13|J7KHF5|J7KEE9|J7K9E8|Q960C3	LD13852p	13	-0.1515	0.176176	0.2015	0.0908341
Q9VUN0	Q9VUN0|Q6NN49|Q9NBK9|Q95RV9	FI02055p	11	0.5675	0.00608398	0.118	0.379793
B3DN78	B3DN78|Q00174	SD07123p	16	0.019	0.892375	0.338	0.0538742
Q9VDI1	Q9VDI1	LD46328p	11	0.9915	0.007274	-0.4845	0.0834675
Q9VEC6	Q9VEC6|Q8IN89|Q9NFM7|Q0KI58|C6SV32|Q8IN90|B7Z0L6|Q5BIJ2|D2NUL2|B7Z0L7	LD29902p	11	1.1455	0.00297909	-0.2175	0.343747
Q9VB23	Q9VB23	BcDNA.LD34343	9	0.494	0.106468	-0.5545	0.0786954
Q7KUW3	Q7KUW3|Q9VWV4|Q7KUW2|Q9VWV2|Q9VWV5	CG32549, isoform A	12	-0.049	0.601999	0.123	0.222178
Q9VH76	Q9VH76	Synaptosomal-associated protein	11	0.8955	0.0130393	-1.184	0.00427568
P36975	P36975|P36975-2	Synaptosomal-associated protein 25	9	0.4065	0.0063571	-1.1015	7.13919e-05
P50882	P50882	60S ribosomal protein L9	12	-0.2665	0.0346862	0.024	0.804455
Q9VRK9	Q9VRK9|Q29QH5|Q00085	Kinesin-like protein at 64D	13	0.3205	0.015058	-0.114	0.2497
P46867	P46867	Kinesin-like protein Klp68D	8	0.3495	0.00958775	0.0255	0.775657
P12881	P12881	Proteasome subunit alpha type-1	11	-0.122	0.185953	-0.0105	0.899938
Q9VN44	Q9VN44|Q86NQ0|Q960E2	FI07923p	14	0.3175	0.459314	-0.627	0.175468
E1JH15	E1JH15|A1Z7T2|A1Z7T0|A8DY76|A1Z7T3|A1Z7T1|A1Z7T0-2|Q960L7|C8VUY9|C8VUZ0|Q7YU74|A1Z7T4	Protein kinase related to protein kinase N, isoform H	12	0.307	0.0732762	0.1695	0.265156
Q4QPQ0	Q4QPQ0|A9J7N9|Q9VLC5|B0F5B7|B0F584|B0F5A6|B0F586|B0F585|B0F5B1|B0F590|B0F597|B0F5B3|B0F593|B0F5B2|B0F5A7|E8NH42	GH22814p (Fragment)	13	-0.7235	0.013294	-0.1805	0.386232
Q9VVI3	Q9VVI3|B7Z068|B7Z067|Q8IQR5|Q9VVI3-3|Q9VVI3-2|Q9VVI3-4|C0PUW9|Q1EC27	E3 ubiquitin-protein ligase Nedd-4	15	-0.0305	0.735495	-0.135	0.175623
O18332	O18332|Q8MRA4|Q4V4D6|Q8IPT6|Q9VP48|O18339|H0RN69|A8E6Y4|B3DNG5|G4LU43|Q9W2S9|Q8IRK8|Q8IRK9|Q9VZ47|B3DMR9|B3DMX4	FI01544p	12	-0.0615	0.499497	-0.1205	0.213974
O18338	O18338|D5AEN5	LD44762p	11	0.113	0.37206	-0.0855	0.49143
O18334	O18334	GH09086p	11	0.0685	0.638185	-0.267	0.110236
Q9W5X0	Q9W5X0|F0JAF7|Q95RH7	LD21953p	9	0.0835	0.502985	-0.084	0.500557
O18336	O18336|Q8T046|Q86BK8|Q86BK7	MIP20481p	9	-0.0965	0.29173	-0.0885	0.329137
O15971	O15971	LD39986p	7	0.0095	0.95867	-0.102	0.584293
Q9W3Q0	Q9W3Q0|Q8SYS5|F6J915	FI07418p	7	-0.121	0.185122	-0.0965	0.274735
Q9VM50	Q9VM50	RE14786p	7	-0.0935	0.315856	-0.0305	0.730775
P25228	P25228	Ras-related protein Rab-3	6	-0.0645	0.557908	-0.024	0.824582
Q9VC31	Q9VC31|Q4V4N9	RabX4	6	0.0345	0.838985	-0.2345	0.206867
B5RJE3	B5RJE3|Q7KY04	FI09101p (Fragment)	3	-0.047	0.734263	-0.143	0.325373
Q9V3C2	Q9V3C2	Chrowded	2	-0.054	0.590621	-0.1355	0.209884
P46223	P46223	60S ribosomal protein L7a	13	-0.256	0.0282631	0.149	0.134104
P25843	P25843	Profilin	8	0.431	0.0266659	-0.2895	0.0899901
Q961R8	Q961R8|Q9VUK8|C9QP25	GH09263p	13	0.0395	0.825029	-0.248	0.204795
B7YZQ7	B7YZQ7|I0DHK6|O77460|B9EQY3	Nucleosome remodeling factor-38kD, isoform B	11	-0.285	0.0193359	-0.271	0.0231774
Q7KQM6	Q7KQM6|Q7KQM6-2|B8A422|E8NH20	PERQ amino acid-rich with GYF domain-containing protein CG11148	16	0.1085	0.304215	-0.4725	0.00440112
Q9W3D3	Q9W3D3|Q9W3D2|O96957|Q8T3K8	Calmodulin-binding protein related to a Rab3 GDP/GTP exchange protein, isoform A	11	0.201	0.0654712	0.0275	0.759478
A5XD83	A5XD83|A5XD87|Q9VAN7|A5XD86|A5XD88|A5XD89|Q9GU73|Q8MR44|Q9VGB6	Phosphoglycerate mutase (Fragment)	11	-0.1595	0.399017	0.0745	0.684418
Q86P20	Q86P20|A8DYL2	RE18590p	14	-0.1275	0.195024	-0.1015	0.286894
Q0KIC3	Q0KIC3	Uncharacterized protein CG43427	13	0.7605	0.0042169	-0.1685	0.312458
E2QCS8	E2QCS8|Q9VQ76|Q960L4	Tho2, isoform B	13	-0.039	0.755878	0.221	0.123165
Q9VBX7	Q9VBX7	CG33095, isoform A	11	0.7025	0.00049796	0.1845	0.0856764
Q8IGB0	Q8IGB0	SD03344p	9	0.1375	0.40765	0.1385	0.4045
Q5U156	Q5U156|Q95RL2|Q960P7	RE01954p	13	-0.116	0.294728	-0.0005	0.996165
O17311	O17311|O17312|Q9VUJ1|Q86NT6|C0ML85|B4F5A2|Q9W470|B4F5B0	Proteasome subunit beta type	14	-0.246	0.039931	0.093	0.342395
Q9VW13	Q9VW13|Q8SWU2	CG9330	12	0.1245	0.250373	0.0465	0.647325
Q9VRD9	Q9VRD9	CG1753, isoform A	12	0.052	0.676084	0.045	0.717014
E2QCY4	E2QCY4|Q9VT28|Q9VT28-2|C7LAH1|C3KGK4|D3DML1|F0JAH3	Furry, isoform C	13	-0.109	0.290504	-0.0385	0.693319
Q7YU24	Q7YU24|F6JB17|A9YJ70|B4YW91	Transmembrane GTPase Marf	14	-0.0225	0.821307	-0.0615	0.544191
D0IQ98	D0IQ98|Q9VE80|Q8T0J5	LD11952p (Fragment)	12	-0.1035	0.362269	0.306	0.0321143
Q5KTT4	Q5KTT4|Q0E996|Q86NR8	NAT1, isoform C (Fragment)	12	0.4455	0.0989761	-0.7285	0.0218199
Q9VW59	Q9VW59	LD16419p	12	-0.2065	0.0730384	0.2345	0.0501898
P08645	P08645	Ras-like protein 3	11	0.1395	0.158153	-0.115	0.229503
Q9VH85	Q9VH85|C0PTX7	CG12950	14	0.7665	0.00664352	-0.177	0.342603
A8DYI6	A8DYI6|A8DYI7|Q0E924	Lethal (2) 03709, isoform E	11	0.4175	0.117775	0.106	0.65036
Q9VJX3	Q9VJX3|O16865	B4, isoform A	14	1.04	0.00379963	-0.105	0.621675
Q9W4Q4	Q9W4Q4|B7Z126|Q8IRT8|Q29R23|Q1RL19|Q8IRT7|B7Z120|A4IJ82|Q058T2|D3DMJ2	BcDNA.GH07910	13	-0.063	0.539868	-0.0355	0.72606
Q9VJH2	Q9VJH2	CG31739	14	-0.171	0.225523	-0.063	0.631417
Q8IP45	Q8IP45|C3KGQ1|Q9V475	Cullin 3, isoform F	12	0.191	0.231575	0.1695	0.280791
I0B1N8	I0B1N8|Q7KW39|Q7KW39-2|A9UN30	FI19805p1 (Fragment)	11	-0.5455	0.00121583	0.2285	0.0383404
Q0E9B6	Q0E9B6|L0CQR2|L0CR49|L0CR44|L0CPM0|L0CPE3|L0CPL5|L0CPK9|L0CRF4|L0CPD9|L0CRF8|L0CQQ8|C4JD65|A1Z8U9	40S ribosomal protein S11	12	0.0355	0.725248	0.2715	0.0369461
A8JR94	A8JR94|Q7KS34|Q9VCF2|Q7KS35|Q058V2|Q86PB4|Q95T86	CG31140, isoform D	11	0.058	0.490362	-0.013	0.874017
Q0KI85	Q0KI85|A4IJ60|E1JII4|A2RVG3|C8VV84|G4LU54|A1A710	CG34114, isoform B	13	0.6655	0.0104357	-0.1545	0.390109
Q9VVU2	Q9VVU2	RE17611p	13	-0.1055	0.619697	0.5075	0.0531054
A1Z6H3	A1Z6H3|Q7K1T1|A1Z6H4	Vulcan, isoform D	11	0.8675	0.00975478	-0.309	0.202739
Q0E965	Q0E965|Q9GSP5|A1ZA05|G2J5W6|C5WLP3|Q95SW3|C4JC89|Q6NP56	SRPK, isoform A	11	-0.07	0.57583	-0.115	0.371357
Q01604	Q01604	Phosphoglycerate kinase	11	-0.22	0.0459684	-0.058	0.515037
P22769	P22769|Q24178	Proteasome subunit alpha type-7-1	12	-0.1375	0.350483	0.0665	0.639221
P32392	P32392	Actin-related protein 3	10	0.337	0.00863568	-0.154	0.11192
Q9VKJ1	Q9VKJ1	MPN domain-containing protein CG4751	13	0.139	0.348306	-0.1365	0.356247
Q9VK44	Q9VK44|Q8T3I1	CG9934, isoform A	12	0.0805	0.653268	0.144	0.432585
Q9W237	Q9W237	40S ribosomal protein S16	13	-0.112	0.198073	0.0005	0.994959
Q9VTX5	Q9VTX5|O18358	GTPase-activating protein 69C	10	0.3055	0.0113575	0.059	0.480422
Q9VWP8	Q9VWP8	CG42450	11	0.7595	0.00051449	-0.1095	0.295383
Q86B91	Q86B91|Q86B91-4|Q86B91-2|Q86B91-3	Protein tincar	9	0.614	0.00141462	0.3295	0.0182495
Q0KHX7	Q0KHX7|C7LA68|O77431|Q9W5E8|Q9U4H0	CG13366, isoform B	14	0.5065	0.00643997	-0.116	0.344585
D2NUK5	D2NUK5|Q8MMC4-2|Q8MMC4	IP16103p	10	0.678	0.00191852	-0.713	0.0015378
Q7KIN0	Q7KIN0|Q2XXU8|E1NZA7|B4YXW0|B7FNN1	Toll-7	12	1.023	0.0180228	0.192	0.539395
P45594	P45594	Cofilin/actin-depolymerizing factor homolog	11	-0.282	0.0259072	-0.2395	0.044649
Q9XTN2	Q9XTN2|H1ZYH1|H1ZYJ5|H1ZYI2|H1ZYH4|H1ZYI0|H1ZYH6|H1ZYH3|H1ZYH5|H1ZYI1|H1ZYH8|H1ZYH9|H1ZYH2	Insulin receptor substrate 1	11	0.4805	0.00229641	0.191	0.0699166
Q9V405	Q9V405|E1UIA5|Q9VH79|Q8MZ73	26S proteasome regulatory complex subunit p48A	12	0.3	0.132952	-0.3935	0.0659658
Q8IGN0	Q8IGN0|Q8T6I0|Q8T8W3|Q94919|C6SUU3	RE59368p	12	0.1235	0.533268	-0.6185	0.0213021
Q9VV62	Q9VV62	CG32159	12	-1.331	0.189021	0.955	0.324454
Q961L4	Q961L4|Q0E9G4|G3LFI2|G3LFG9	CG1600, isoform C	9	0.042	0.621433	0.0005	0.995245
Q9V470	Q9V470|F3YDH6|Q8IQ64	LD44970p	11	-0.214	0.0409089	-0.0835	0.331861
Q9VFI9	Q9VFI9	cGMP-specific 3',5'-cyclic phosphodiesterase	11	1.144	0.000363409	-0.0735	0.594065
C6SV44	C6SV44|Q95029|Q95029-2	RE21773p (Fragment)	9	-0.267	0.0521503	0.077	0.49513
Q9V3J1-2	Q9V3J1-2|Q9V3J1|Q9V3J1-3	Isoform B of V-type proton ATPase subunit H	9	-0.144	0.33427	-0.017	0.904366
Q9VNF6	Q9VNF6|Q6AWS2|B7Z0T5|Q9VNF7|Q9U6X3|Q95TP6|Q95RR0	MTA1-like, isoform A	13	-0.1735	0.0799879	-0.015	0.856515
Q9VP17	Q9VP17|Q8MTA4	CG7177	11	0.843	0.0018556	-0.2995	0.0819584
Q9VWI6	Q9VWI6|Q86PM1	Kekkon5, isoform A	12	0.7835	0.000363172	0.259	0.0349078
P46415	P46415	Alcohol dehydrogenase class-3	10	0.148	0.259422	0.226	0.110558
Q9W0S2	Q9W0S2|A1L4U0	CG42377	15	0.652	0.00748336	0.0545	0.727264
A1Z7J6	A1Z7J6|A1Z7J7|Q5U0U9|Q961K5	Sec31, isoform B	12	-0.1855	0.139939	0.0105	0.924543
P48603	P48603	F-actin-capping protein subunit beta	12	0.0845	0.538097	0.2705	0.0895339
Q9VU84	Q9VU84	Drebrin-like protein	11	0.874	0.0223603	-0.2395	0.407061
Q03445	Q03445|Q03445-2	Glutamate receptor 1	10	0.7675	0.00112322	-0.081	0.501919
Q9TVG7	Q9TVG7|Q9VSV5|Q32KE2	Ionotropic glutamate receptor subunit IB	8	0.3745	0.0574328	-0.219	0.208271
Q9W3M8	Q9W3M8|F6J1F4|F6J1F7	LD34211p	11	-0.2445	0.215613	0.0665	0.714891
Q8MQJ8	Q8MQJ8|Q86BS5|B5A7B5|Q8MQK1	Huntingtin interacting protein 1	14	-0.0515	0.573949	0.1185	0.22588
Q5U117	Q5U117	Enigma	12	0.0445	0.653303	0.2295	0.0580987
P51140	P51140|Q8IR91|Q5G232	Segment polarity protein dishevelled	9	0.727	0.000778849	0.095	0.377787
Q8IHB4	Q8IHB4|Q7YWB4|Q7K221|A1ZAA5	AT16867p (Fragment)	8	0.1105	0.262783	0.1495	0.149024
Q9W4N8	Q9W4N8|Q7KVX5|Q7KVX4|A9YI35	LD30122p	11	-0.1535	0.113609	-0.393	0.00466529
A8DYM0	A8DYM0|Q9W263|A8DYM1|Q7YU47	CG11206, isoform C	12	0.336	0.0300125	0.0865	0.471022
Q9VNA5	Q9VNA5	Proteasome subunit beta type-4	10	-0.4485	0.00376162	0.073	0.43786
Q7JS69	Q7JS69|Q86NM2	FI04632p	9	0.184	0.0981501	-0.309	0.0194292
Q4V5X9	Q4V5X9|Q9W1B9	IP07888p	9	-0.042	0.679868	0.154	0.170365
Q8T8U5	Q8T8U5|Q9VSR8	AT29464p (Fragment)	11	-0.2855	0.113432	0.3205	0.0843641
Q9VW71	Q9VW71	Fat-like cadherin-related tumor suppressor homolog	13	0.541	0.00108237	0.1165	0.19894
C5I7F1	C5I7F1|C5I7A3|C5I7H5|C5I7B1|C5I7E3|C5I7D5|C5I7C7|Q95TU3	Putative uncharacterized protein	14	-0.029	0.860469	0.1105	0.512602
Q9VXW2	Q9VXW2	CG6227	14	-0.1005	0.620815	0.0525	0.794074
Q9XTL2	Q9XTL2	Jak pathway signal transduction adaptor molecule	9	1.317	4.7830748524503e-05	-0.478	0.00481164
Q960V3	Q960V3|Q960V3-2|Q960V3-4|C7LAC4	Trafficking kinesin-binding protein milt	11	0.6115	0.0293119	-0.166	0.444656
Q24150	Q24150|Q9W1G7	Nucleosome assembly protein NAP-1	11	-0.3195	0.0644381	0.0655	0.645922
Q8T8R1	Q8T8R1	CCHC-type zinc finger protein CG3800	10	-0.208	0.0706188	-0.2535	0.0386151
Q9GYU8	Q9GYU8	Nuclear pore complex protein Nup88	12	0.0025	0.98908	0.2095	0.28308
Q9V4A7	Q9V4A7	Plexin-B	12	0.0475	0.655156	0.004	0.969665
Q9W3N9	Q9W3N9	CG10932	9	0.0985	0.552241	0.096	0.561993
Q9VR25	Q9VR25	CG15630	10	-0.2405	0.0454223	0.229	0.0528816
Q9VJ74	Q9VJ74|Q95SF2	CG10333	14	0.088	0.356917	0.0895	0.349512
P25822	P25822|P25822-2|P25822-3	Maternal protein pumilio	11	0.0905	0.682847	-0.8665	0.00956079
Q9VWH4	Q9VWH4|Q9VWH4-2	Probable isocitrate dehydrogenase [NAD] subunit alpha, mitochondrial	11	-0.452	0.00225786	-0.032	0.696692
Q9W5T4	Q9W5T4	CG12547	9	0.138	0.158574	-0.1195	0.210704
Q9Y109	Q9Y109	BcDNA.GH11023	13	-0.0035	0.977086	0.108	0.394996
P20432	P20432|Q8MR33|A1ZB72	Glutathione S-transferase 1-1	12	-0.6445	0.000932795	-0.3	0.0218225
Q9V3G7	Q9V3G7	26S proteasome non-ATPase regulatory subunit 6	12	-0.09	0.515619	0.2555	0.10532
Q8SXM8	Q8SXM8|G7H7Z0|Q9W327	Lysine--tRNA ligase	15	-0.1595	0.17549	0.027	0.799557
E2QD98	E2QD98|Q7KVT3|Q9W3H6|Q8WRS3|Q0KHU9|Q9W3H7|Q6NR03|Q6NP43|Q9W3H8|Q8WRS2|Q6IIJ2|Q6NP81	Stardust, isoform G	11	0.6185	0.107299	-0.048	0.884358
E1JJ78	E1JJ78|B7Z0U7|C1C3H4	Like-AP180, isoform D	10	1.0735	0.000205935	-0.588	0.00309986
Q9VI75	Q9VI75	Phosphatidylinositol-binding clathrin assembly protein LAP	10	1.132	0.000267968	-0.596	0.00460373
Q7K5K3	Q7K5K3|Q8IGJ4|Q8IML6	CG11876, isoform A	9	-0.251	0.0285886	0.133	0.165793
C6TP50	C6TP50|Q9W401-2|Q9W401|Q8T9J9	Citrate synthase (Fragment)	12	-0.3055	0.0471122	-0.168	0.207188
Q9VF86	Q9VF86	CG6218	11	-0.44	0.00564573	-0.038	0.701538
Q9VKI8	Q9VKI8	CG6287	9	-0.163	0.472253	0.2365	0.31122
Q9Y105	Q9Y105	Probable glutamine--tRNA ligase	12	-0.1965	0.176105	0.0785	0.555614
A8JNN5	A8JNN5|Q8MT33|Q9VSI2|A2RVI2|A2RVI6	CG7112, isoform B	11	0.0955	0.479877	0.104	0.443942
Q9VGW7	Q9VGW7|C0MJ37|A0ANP8	Arginine methyltransferase 1	8	0.1815	0.0797954	0.1685	0.0972342
Q04499-5	Q04499-5|Q04499|Q04499-2|Q04499-3|Q04499-4	Isoform E of Proline dehydrogenase 1, mitochondrial	14	-0.5595	0.000967733	-0.1355	0.148872
Q07152	Q07152|Q07152-2|F6J5F7|A9YKX5	Inosine-5'-monophosphate dehydrogenase	9	-0.209	0.0797842	0.0465	0.64474
Q9VP57	Q9VP57	LD15904p	9	-0.1475	0.157734	-0.0205	0.826126
Q7KVD1	Q7KVD1|Q9W0L0|Q7KY09|C6TP86|Q7YZA0|Q8T987|C8VV43|Q8IRI4|Q8IH76	Trio, isoform A	10	0.2895	0.0196025	0.1135	0.239104
Q8IRI5	Q8IRI5	Trio, isoform D	4	-0.3005	0.0544962	0.0035	0.977721
Q9W486	Q9W486|F3YD98	CG32758	12	0.019	0.813655	0.055	0.504428
B5RJE5	B5RJE5|Q8IGI8|Q8IMJ0|Q0KHY8	FI09225p (Fragment)	11	-0.0545	0.601096	-0.016	0.876312
D5SHU5	D5SHU5|A8JNK4|Q9VZD7|Q8SYR8|C6SV38	MIP16046p (Fragment)	11	0.5745	0.0387381	-0.168	0.448697
P92208	P92208|Q8IGX1	Stress-activated protein kinase JNK	10	0.0345	0.830836	0.0245	0.879264
Q9Y0S9	Q9Y0S9	Abelson interacting protein, isoform A	9	0.9795	0.000719527	-0.0025	0.985229
Q11002	Q11002|Q11002-2	Calpain-A	11	0.601	0.0421934	-0.16	0.498959
Q24276	Q24276|Q86NM8	Hsp90 co-chaperone Cdc37	10	0.705	0.00102675	-0.468	0.0060255
Q9VNY2	Q9VNY2|Q9GT69|Q9VNY4|Q1EC73	IP02644p	11	0.3135	0.015335	0.199	0.0693875
Q9XYZ5	Q9XYZ5	DNA damage-binding protein 1	13	0.038	0.647082	0.034	0.681386
Q27580	Q27580	Adenosylhomocysteinase	9	-0.01	0.902775	0.058	0.489961
Q7K3B7	Q7K3B7	CG11208	8	-0.1045	0.287727	-0.0815	0.395947
Q9VH48	Q9VH48	Probable histone-arginine methyltransferase CARMER	11	0.046	0.591641	0.1545	0.113409
Q9VD58	Q9VD58	CG6439, isoform A	11	-0.426	0.00634084	-0.0515	0.604487
Q6NP35	Q6NP35|Q76NQ0|Q8IH64	RE30726p (Fragment)	11	-0.216	0.0576446	0.092	0.341789
A8DYJ6	A8DYJ6|B7YZM1|A8DYJ7|Q8MYS2|A2VEG5|Q4V6U5	CG12484, isoform B	10	1.19	0.0240101	-0.283	0.476161
P40304	P40304|O77288	Proteasome subunit beta type-1	9	-0.49	0.0318923	-0.188	0.305128
Q9W420	Q9W420|B6IDH0	Transcription elongation factor SPT6	12	-0.0105	0.949026	0.0485	0.768815
Q94516	Q94516|Q94516-2	ATP synthase subunit b, mitochondrial	11	-0.133	0.161367	-0.0465	0.589669
Q9XZ06	Q9XZ06|A9YHI1|A9YHH1	CG11092	10	-0.13	0.150208	0.2115	0.0401853
Q9W2M0	Q9W2M0	CG4030	12	0.5035	0.0429205	-0.3095	0.156377
Q9VPN5	Q9VPN5|O61650|Q867Y1|Q867V1	Hsp70/Hsp90 organizing protein homolog	13	0.4965	0.0472755	-0.306	0.165894
Q7KVX1	Q7KVX1|Q9W4H6|Q7YU05|F6J1A7	Lethal (1) G0334, isoform C	10	-0.2815	0.0801957	0.1725	0.235823
Q7KV33	Q7KV33|Q9VYM1|F6J9V3|F6J9U6|A9YGS5|A9YGR4|F6J1Z4	CG42251, isoform C	12	0.7665	0.00272207	0.039	0.785889
Q9XZE4	Q9XZE4|Q0E8E8|Q8SYD4	Phosphate transporter	10	-0.3375	0.0478288	-0.233	0.130472
Q9W1Q8	Q9W1Q8|Q8MPP1|Q494L6|Q0E8X6	LD05345p	12	-0.064	0.509553	0.165	0.12768
C8VV00	C8VV00|O46231|A8JRH3|Q9VA59|Q6IDG5|C7LAH8|Q9VA58|Q9VA56|E1JJ21|C6TP61|C0PV34	RE01573p	10	0.064	0.619321	-0.621	0.00398111
Q8MSV2-2	Q8MSV2-2	Isoform B of Protein alan shepard	10	0.1655	0.49474	-1.064	0.00562834
Q8MSV2	Q8MSV2|Q8MSV2-4|Q8MSV2-3	Protein alan shepard	9	0.036	0.845559	-1.065	0.00197592
Q9VPL5	Q9VPL5	CG11490	11	-0.0655	0.45379	0.0465	0.589214
Q7KUD4	Q7KUD4|Q9VT60|Q29R25|Q8MR13	Calcium-independent phospholipase A2 VIA, isoform B	10	0.013	0.872515	-0.013	0.872515
Q9VUY9	Q9VUY9	Phosphoglucomutase	9	-0.2155	0.0424829	-0.111	0.220383
Q9VBZ5	Q9VBZ5|Q8IMU5|A8JRA4|Q8IGP2	CG6422, isoform A	13	0.009	0.943176	-0.2685	0.0770674
Q9VB13	Q9VB13	Microtubule-associated protein	12	0.6265	0.157676	-0.5935	0.176341
Q86BI3	Q86BI3|Q9VUY6|F0JAG2|Q94540	Zn72D, isoform B	11	0.043	0.715236	-0.1025	0.39995
Q24160	Q24160|Q9VB46|Q8MT56|Q58SM8|Q58SN3|Q58SN1|Q58SN2|Q58SN0|D2NUG9	Hemomucin	9	0.168	0.210937	0.198	0.152077
Q58SN4	Q58SN4|Q58SM9	Hemomucin (Fragment)	8	0.2145	0.0899145	0.2525	0.0567338
Q8IR23	Q8IR23|Q8T9B1	GH13542p	11	0.3475	0.0114991	-0.1325	0.194675
Q9U5L1	Q9U5L1	Signal recognition particle receptor subunit alpha homolog	10	0.058	0.579312	0.176	0.133074
Q9VZS5	Q9VZS5|Q8MZI5|Q9VZS4	60S ribosomal protein L28	10	-0.7955	0.000370178	0.0935	0.353112
E1JJD4	E1JJD4|Q9W4M7|E1JJD6|E1JJD7|Q95RH4|Q7K764|A8WHF5|Q7K765|Q8MSV7	CG4857, isoform D	10	0.338	0.437899	-0.6735	0.155125
P05130	P05130|P05130-2|A8DYG9|D3DMK5|G8HS56	Protein kinase C, brain isozyme	11	-0.025	0.877819	0.114	0.494255
P13678	P13678|Q95T78|Q4QQA3	Protein kinase C	7	-0.0655	0.609111	0.096	0.460823
O18335	O18335|B8A3X3|Q8IGH2	Drab11	9	-0.004	0.965647	-0.333	0.0135902
Q9VHC7	Q9VHC7|Q8MSI9	Rumpelstiltskin	10	-0.3425	0.0201146	-0.129	0.258443
Q8MT29	Q8MT29|Q9VKC8	RE66761p	9	0.058	0.695135	0.078	0.600669
Q24020	Q24020	Protein flightless-1	9	0.173	0.515322	-0.0905	0.729149
Q9VY76	Q9VY76|D0IQK3|Q76NR0|Q6NP70|Q961Q7|Q76NQ9|D6W4U3	CG32626, isoform E	10	-0.0455	0.650862	-0.032	0.74888
Q7KLW9	Q7KLW9	BcDNA.LD02793	8	-0.141	0.264375	0.062	0.603713
Q9V3I2	Q9V3I2	Drab5	7	0.054	0.556464	0.0115	0.898482
Q9VGQ1	Q9VGQ1	CG5214	10	0.016	0.922971	0.128	0.453516
Q9VVA7	Q9VVA7|Q8MQZ0	Tumor suppressor protein 101	10	0.765	0.00759909	-0.2035	0.295792
Q8MRF8	Q8MRF8|Q9VQR8	SD07726p	12	0.029	0.740593	0.005	0.95421
Q7K126	Q7K126	LD13864p	11	0.0295	0.864583	0.0605	0.727883
Q9VL18	Q9VL18|Q9VL18-2	Probable elongation factor 1-delta	11	0.1675	0.533994	-0.2405	0.382217
B7Z0V3	B7Z0V3|Q9VHX4	CG2767, isoform B	12	-0.373	0.00533821	-0.162	0.0943377
Q8IGT0	Q8IGT0|Q9VNF8|Q9NFN9|Q95TD2	RE35250p	9	-0.094	0.280843	-0.118	0.189994
Q7K012	Q7K012	Brahma associated protein 55kD	10	-0.3895	0.0073627	0.1295	0.203819
Q9U779	Q9U779|Q961D4|Q9VXE3	Rho-kinase	13	0.158	0.109217	0.2435	0.0305246
Q08012	Q08012	Protein enhancer of sevenless 2B	10	0.2705	0.177487	-0.209	0.278959
Q9V677	Q9V677	Proteasome-associated protein ECM29 homolog	12	-0.304	0.199515	-0.031	0.885685
Q9V4E5	Q9V4E5|Q9Y1J0|Q0KIF4|Q8IMC2|Q9XZL6|Q59DQ4|D1YSF9|O96435|Q5BIC7|Q8MT37	Eph receptor tyrosine kinase, isoform C	10	0.187	0.100731	-0.062	0.533324
E3CTS8	E3CTS8	RT10225p (Fragment)	5	-0.007	0.947462	-0.123	0.278623
Q9W1V3	Q9W1V3	rRNA 2'-O-methyltransferase fibrillarin	10	-0.3455	0.0149788	0.222	0.0658094
Q9VQX6	Q9VQX6	CG3702	9	0.1415	0.399746	0.0705	0.665531
Q9XYM0	Q9XYM0|H9XVM6|H9XVM7|Q95RW2|D3DMC5|E8NH51	Adapter molecule Crk	10	1.086	0.00760711	-0.3295	0.240974
C0PV64	C0PV64|C0PDF4|Q9I7R0	MIP07547p	8	0.1845	0.0915188	-0.29	0.0223834
Q7K0L4	Q7K0L4	WD repeat-containing protein 26 homolog	10	-0.0955	0.439384	-0.0025	0.983295
Q9VHY6	Q9VHY6|F0JAM8|Q95TQ6	CG2943	12	-0.4645	0.00249546	-0.29	0.0168233
Q94883	Q94883|Q86NK7|O96083	DNA replication-related element factor	11	-0.0365	0.781038	-0.0015	0.990846
P15278-2	P15278-2|A8DZ14|P15278|Q8INX7|A2RVH3	Isoform B of Fasciclin-3	8	0.375	0.00742028	-0.5475	0.0014842
Q7K4M9	Q7K4M9|Q8IGB6|A1ZBH1|A8DYI9|A1A6W0	CG15118, isoform A	9	0.048	0.662642	-0.135	0.250094
Q9XZ61	Q9XZ61	26S proteasome regulatory complex subunit p37A	11	0.461	0.0624986	-0.538	0.0388323
Q95UI6	Q95UI6|A8JRI1|Q7KRS7|Q8WR53|Q8IMF8|Q8T0H5|Q7KES3|Q3T7F7|E1JJ45	Hephaestus	9	-0.1245	0.171211	6.93889e-17	1
P48159	P48159|A8E792	60S ribosomal protein L23	9	-0.3245	0.0118755	-0.0165	0.850495
D0Z772	D0Z772|Q9VWB0	LD16905p (Fragment)	9	0.33	0.00889092	0.0535	0.526139
Q962I2	Q962I2|P48555	RAL2	10	0.466	0.0802687	-0.327	0.184051
Q0KI30	Q0KI30|Q8SZS0|Q8T9B0|Q95RX2	CG31163, isoform E	11	0.4625	0.00196205	0.212	0.0406434
Q9VNB9	Q9VNB9	RE17737p	12	-0.2075	0.0515163	-0.0135	0.874158
Q9TWZ1	Q9TWZ1|Q3YMU0|Q95T75	Protein disulphide isomerase isoform/multifunctional endoplasmic reticulum luminal polypeptide (D-ERp60)	10	-0.773	0.0136	-0.0625	0.77183
Q23983	Q23983	Soluble NSF attachment protein	9	0.3385	0.0114525	-0.4545	0.00344426
Q9VTU4	Q9VTU4	Eukaryotic translation initiation factor 3 subunit L	12	-0.258	0.0721037	-0.243	0.0850255
Q9VTC1	Q9VTC1	CG6418	7	-0.075	0.629926	0.2615	0.135261
Q8MV48	Q8MV48	N-acetylgalactosaminyltransferase 7	8	0.284	0.0236287	0.237	0.0434444
Q7KSP6	Q7KSP6|Q960A9|Q9VGH9|O96610	SET domain binding factor, isoform B	10	0.248	0.0291992	0.036	0.676443
Q9VSD9	Q9VSD9|Q7KUA4|Q7KJV6	Smt3 activating enzyme 2	9	-0.356	0.0112921	-0.313	0.0183598
Q8MQJ9	Q8MQJ9|B4YXP6|B4YXP4|B4YXN7|B4YXP2|B4YXP0|B4YXN6	Brain tumor protein	9	0.0935	0.433605	0.18	0.16311
P40792	P40792	Ras-related protein Rac1	9	0.393	0.0167539	-0.073	0.536886
P40793	P40793	Cdc42 homolog	6	-0.041	0.824379	-0.0445	0.809755
P48554	P48554	Ras-related protein Rac2	5	0.3455	0.012234	-0.191	0.0862712
Q59DZ1	Q59DZ1|C4IXX0|Q1EC26|A2VEE6	CG42313	9	0.7375	0.000843187	-0.272	0.0444475
Q7JQG5	Q7JQG5	CG12424, isoform A	9	0.8225	0.00163624	-0.016	0.906693
O97394-2	O97394-2|O97394|C8VV85|Q7KN65	Isoform C of Protein sidekick	11	-0.0635	0.564118	-0.071	0.520894
Q9VXZ8	Q9VXZ8	BcDNA.GH02901	9	-0.148	0.193664	0.1585	0.168982
Q0E8L9	Q0E8L9|Q9W5R5|Q7PL71	CG17494, isoform B (Fragment)	14	0.2045	0.222834	-0.2465	0.154789
Q9GU68	Q9GU68	Eukaryotic translation initiation factor 5A	8	0.0705	0.515482	-0.3665	0.0155182
O61305	O61305|L7EGI4|G7H860	DEAD-box helicase Dbp80	9	0.234	0.0629664	0.1725	0.138686
L7EEU0	L7EEU0|Q5LK13|L7EFC0|Q8SYQ3|Q5LK12|A8Y564	Dead box protein 80, isoform E	8	0.1875	0.0751018	0.1255	0.192945
Q7KMR7	Q7KMR7|Q9VRP3	Thioredoxin-like protein TXL	9	-0.046	0.731031	0.0015	0.990997
Q9W3W8	Q9W3W8	60S ribosomal protein L17	13	-0.4655	0.0199891	-0.1125	0.44767
Q9VIM5	Q9VIM5	Probable actin-related protein 2/3 complex subunit 2	10	0.021	0.833758	-0.061	0.549175
Q9VNC9	Q9VNC9|Q7KTS3	CG2519, isoform A	11	-0.06	0.470596	0.0375	0.646309
Q9VKJ6	Q9VKJ6|Q9Y139|Q8MSI5	CG6230	9	-0.305	0.0116128	0.2185	0.0383275
Q24492	Q24492	Replication protein A 70 kDa DNA-binding subunit	11	-0.132	0.163635	-0.082	0.356456
Q9Y0Y6	Q9Y0Y6	Nuclear receptor-binding protein homolog	7	0.3735	0.0116247	-0.0915	0.380938
Q9VHX9	Q9VHX9|Q8SYR7	CD98 heavy chain	9	-0.0095	0.94982	0.131	0.404172
P91667	P91667|Q9VAS9|B5RIT7|Q9Y1T2|Q961B0	Adenomatous polyposis coli	10	0.68	0.000477309	-0.0615	0.48945
O97174	O97174|Q9N9Y9|Q9W4T9|Q8MSN7|C4IXX7	EG:163A10.1 protein	9	0.612	0.00167159	-0.2325	0.0646624
Q9VF33	Q9VF33|O97043|Q75WP2|Q8MSX9	Alpha-Man-IIb	10	0.0085	0.939296	0.208	0.108574
Q9V3U6	Q9V3U6	26-29kD-proteinase	9	-0.225	0.0341127	0.2035	0.0472006
Q8MT18	Q8MT18|A8JRC1|A8JRB8|A8JRC2	CG5028, isoform A	8	-0.277	0.0734787	-0.0845	0.51906
A1ZB83	A1ZB83|E1JGL5|A1ZB80|Q95RC4|A1ZB77|A1ZB79|Q8IGG3|Q7JRI6|A1ZB78|A1ZB82	CG5174, isoform B	9	1.0915	0.00162626	-0.3215	0.122164
Q9W1X4	Q9W1X4	Nuclear pore complex protein Nup214	8	0.1265	0.269193	-0.007	0.947759
Q6AWD5	Q6AWD5|A8JQW1|Q8INN8|Q9VHC4|Q8T035	AT02057p	9	-0.016	0.880529	0.071	0.514368
Q4ABH1	Q4ABH1|E1JHU5|Q4ABH0|Q4ABG9|Q8MSD6|Q8T9A8|Q71EB7|Q71JA7|Q86NN0|Q6YDA5	Muscle-specific protein 300, isoform D	14	-0.476	0.0052583	-0.328	0.0222723
Q9VU76	Q9VU76|Q961X4	CG10732, isoform A	10	0.191	0.496465	-0.3475	0.240719
Q24523-1	Q24523-1|Q24523|Q24523-3|Q24522-4|Q24522-3|Q24522|Q24522-2	Isoform Class 2 of Protein bunched, class 2/F/G isoform	10	0.9285	0.00120359	-0.26	0.117107
Q7JR58	Q7JR58	CG6543, isoform A	8	-0.3255	0.129214	-0.065	0.730508
A8JUV0	A8JUV0|A8JUV0-4|A8JUV0-3|A8JUV0-2|Q9V453|Q8MSP6	Protein strawberry notch	10	0.1255	0.183708	0.138	0.150888
O96651	O96651|Q95R42|A9YJ44|A9YJ49	DNA topoisomerase 3-beta	11	0.123	0.257293	0.1185	0.272856
Q7KSX2	Q7KSX2|P15364	Amalgam, isoform B	9	-0.415	0.0138827	0.2995	0.0434156
Q9BPQ9	Q9BPQ9|Q9VIX2|Q2PDT4|D3DMM0|Q8INW7|Q8MQX3|Q9VIX3|Q9GSE0|D5SHS6|D2NUJ4|Q966T5	Paxillin	7	0.2605	0.0479049	-0.062	0.560035
P49071	P49071	MAP kinase-activated protein kinase 2	9	0.06	0.582161	0.2025	0.105021
O97182	O97182	Actin related complex p41 subunit	8	-0.122	0.519471	0.0475	0.798078
Q9VZF1	Q9VZF1	CG1309	11	-0.43	0.0169313	0.144	0.287026
P08646	P08646	Ras-like protein 1	6	0.569	0.000734364	-0.1105	0.205561
Q9VIQ9	Q9VIQ9|Q9VIQ9-3|Q9VIR0|Q058X9|Q9VIQ9-2	Protein sickie	13	0.5	0.0064352	0.1205	0.322269
Q8MR85	Q8MR85	AT07927p	5	0.404	0.0101483	0.2	0.101488
Q9W0Z5	Q9W0Z5|Q9W0Z3|Q95TB4	Activating transcription factor-2, isoform A	9	0.5	0.00145906	-0.052	0.532637
P20477	P20477	Glutamine synthetase 1, mitochondrial	9	-0.128	0.206343	0.2445	0.0398334
B6IDZ4	B6IDZ4|Q9VDP5|Q8T468	CG34139, isoform D	9	0.148	0.459447	-0.0565	0.771842
Q9VB69	Q9VB69|E1JIZ4|E1JIZ5|Q9U1J0	Malic enzyme	10	-0.006	0.972518	0.342	0.095613
Q9W427	Q9W427|E1NZB6	CG14446	9	0.0345	0.723016	0.1295	0.219077
P32870	P32870	Ca(2+)/calmodulin-responsive adenylate cyclase	9	0.268	0.116657	0.3585	0.0527874
P46222	P46222|Q4V5R3	60S ribosomal protein L11	10	-0.2925	0.0618531	0.1075	0.416
Q8MS17	Q8MS17|Q9W4T4|P12252|P12252-5|Q9W4T0|P12252-3|G7H7Y9|P12252-4|Q9W4S9|D0IQA0|Q9W4S9-2|P12252-7|Q8IRU4|C9QPC1|P12252-6	RE53611p	9	0.6635	0.00118214	-0.262	0.045412
Q7KSB3	Q7KSB3|B7Z0M9|C6TPA8|Q9I7I8|C9QP47|Q8IN56|Q8IN55|Q86NP7	Oxysterol-binding protein	8	0.0005	0.995009	0.1505	0.105848
Q9VJ58	Q9VJ58|O77047	Fas-associated factor	10	-0.1565	0.279252	0.06	0.660715
Q9VSR3	Q9VSR3|Q9VSR3-2|C8VV27	Probable RNA-binding protein orb2	10	0.3675	0.109557	-0.4025	0.0867627
Q9Y1I2	Q9Y1I2	Vacuolar protein sorting-associated protein 33A	8	0.0025	0.983025	0.009	0.938963
A1Z9N0	A1Z9N0|E8NH94|Q95U20|F0JAK2|F0JAH2	Optic atrophy 1-like, isoform A	10	-0.074	0.408309	-0.227	0.0402589
Q8MSQ4	Q8MSQ4|Q95YH7|Q9VE37|Q95YH6	Mekk1, isoform B	9	0.32	0.0238085	0.166	0.155213
B7YZZ9	B7YZZ9|P27864	Recombination repair protein 1, isoform B	8	-0.266	0.173632	0.355	0.0885231
O62602	O62602|Q9U983	Licorne	10	-0.0505	0.543727	0.097	0.266979
P45889	P45889	Actin-like protein 87C	8	-0.1165	0.512343	-0.1455	0.419175
Q9VNE9	Q9VNE9	60S ribosomal protein L13a	9	-0.209	0.103176	0.099	0.387661
Q9VKG1	Q9VKG1|P91644|Q2XY26|B5RJH9|B4YXE6|B4YXF3|B4YXE8|B4YXE7|E0R973	Kekkon-2	7	1.257	0.00151269	-0.099	0.63315
Q95U38	Q95U38|Q9VHJ8|D6W4K6	GH10480p	9	-0.526	0.00676502	-0.1215	0.345311
Q24246	Q24246|Q24246-12|Q24246-7|E8NH86|Q24246-5|Q24246-6|Q24246-8|Q24246-9|Q24246-2|Q24246-3|Q24246-4|Q24246-10|E6PBX8|B5RJJ8|Q7KWG3|Q9W5W4|O96509|F0JAG7|Q8IRZ3|Q5BHW5|D5SHQ4|Q8MSA9	Cytoplasmic dynein 1 intermediate chain	9	0.1735	0.0853142	-0.3515	0.00770499
O62536	O62536|O62610|Q9V463|O62613|Q9VKL5	Nup154	9	-0.3795	0.0379961	0.031	0.826364
O77086	O77086|O77086-2|B7Z130|B7Z129|O77086-3|B7Z132|B7Z131	Guanine nucleotide-releasing factor 2	11	0.1705	0.400332	-0.257	0.22537
Q9VXN4	Q9VXN4	Probable arginine--tRNA ligase, cytoplasmic	10	-0.278	0.108252	-0.0485	0.745744
Q9VXX5	Q9VXX5	CG15029	6	1.199	0.00145537	-0.2	0.328114
Q9VVY7	Q9VVY7|Q6NR14	CG32206	11	-0.125	0.19099	-0.1245	0.192473
A0ANW1	A0ANW1|A0ANV9|A0ANV4|A0ANV7|Q7KSM5|Q7KJV5|Q9VG70	CG12276 protein	9	-0.096	0.29929	-0.03	0.731935
Q9VYK6	Q9VYK6|Q86NY8|Q9VYK5|Q9VYK4|Q8SX12	Tomosyn, isoform C	11	0.126	0.175145	0.16	0.10163
P22979	P22979	Heat shock protein 67B3	8	0.4115	0.23403	0.026	0.934986
Q9VCA5	Q9VCA5	Probable phenylalanine--tRNA ligase beta subunit	10	-0.012	0.927891	-0.1115	0.417722
P48149	P48149|Q7KR04	40S ribosomal protein S15Aa	8	-0.277	0.020858	-0.1415	0.148094
Q9VYQ9	Q9VYQ9|F6J9W7|F6J9X0|F6J9W5|A9YGT0|A9YGT1|A9YGS8|A9YGS7	LD24662p	8	-0.1785	0.284802	0.2275	0.188013
Q9VQB4	Q9VQB4	CG3609	8	-0.3205	0.0440281	-0.0065	0.958455
Q9VSZ1	Q9VSZ1	CG3529	7	0.761	0.0162815	-0.7595	0.0164007
P32865	P32865	G protein-coupled receptor kinase 1	10	0.392	0.230702	-0.221	0.475676
Q9VQV1	Q9VQV1	CG3921	13	-0.1595	0.207983	0.117	0.337015
Q9W3C3	Q9W3C3	CG2004	8	-0.032	0.695525	0.1315	0.150033
Q9VS57	Q9VS57	RE14391p	8	-0.06	0.492875	0.044	0.610819
Q9VJ28	Q9VJ28|Q95SY9	CG10639	7	-0.242	0.112478	0.0065	0.960581
Q9NHD7	Q9NHD7|Q9VXV6|Q8IR34	Secretory carrier membrane protein	6	0.2605	0.0977268	0.173	0.233537
Q86P55	Q86P55|B5RJT1|Q9VFW7|D3PFE8|Q8INH6|C7LAE2|Q8INH5|Q8IGR1|Q95S62|Q86NQ5|Q9VFX0	RE62048p (Fragment)	10	-0.084	0.585016	-0.165	0.304503
P02299	P02299|P84249|E2QCP0|Q6TXQ1	Histone H3	11	-0.6965	0.00577348	-0.0635	0.685743
Q7JPS2	Q7JPS2|Q95T29	Igloo, isoform A	9	0.4425	0.0354016	-0.159	0.34726
Q9V414	Q9V414|Q8T080|Q95TL1	LD36341p	8	0.365	0.0108651	-0.1285	0.219604
Q9VKF0	Q9VKF0	CG14939	8	0.882	0.0444828	-0.5045	0.185424
Q9VXN3	Q9VXN3	CG8578	8	1.234	3.01439716164925e-05	-0.456	0.00296244
Q9UB78	Q9UB78|Q9V455|O76522	Importin subunit alpha	9	0.218	0.48301	-0.408	0.216515
A1ZAK8	A1ZAK8|A1ZAK7|A1ZAK9|L0CRT5|L0CPZ4|Q960R6|L0CRT0|L0CPR4|L0CR32|L0CRH5|L0CR28|L0CPZ9|O96828	P-element somatic inhibitor, isoform C	12	-0.2975	0.0495578	-0.3265	0.0368505
P91928	P91928	Putative mitochondrial inner membrane protein	10	-0.313	0.0168463	0.023	0.804137
Q9V9Q4	Q9V9Q4|E8NH58	CG1416, isoform A	8	-0.209	0.0620633	0.0205	0.822678
Q9VVW3	Q9VVW3|Q8SZ96	CG6812	8	-0.295	0.344107	-0.469	0.158577
Q9VJY6	Q9VJY6|Q8SY98	60S ribosomal protein L24	9	-0.023	0.840901	-0.293	0.0441883
Q9VB22	Q9VB22|Q9NH88|Q9NFR7	LD33695p	8	0.098	0.352004	-0.1015	0.336651
D1YSG0	D1YSG0|Q7KQP6|L0MN91|L0MPZ1|O76281|Q6NR91|Q24463|O76280|C3KKB4|A8WHJ7|C5WLM0	Bent, isoform F	13	0.296	0.247845	0.406	0.1335
P48461	P48461|F0JAF6|Q5K375|Q6NNT3|Q9VQL9|Q95V51|Q95V52|Q5LJN2	Serine/threonine-protein phosphatase alpha-1 isoform	7	0.206	0.182323	-0.1585	0.286456
P12982	P12982|C0MKX3|Q05547	Serine/threonine-protein phosphatase alpha-2 isoform	7	0.09	0.390696	-0.2125	0.0781849
Q8T0U6	Q8T0U6|Q8SWU9|P48462	Serine/threonine-protein phosphatase	3	-0.0915	0.325456	0.0035	0.968312
Q9VRL1	Q9VRL1|Q8IGH9|Q8IQ53	LD28904p	8	-0.2175	0.0543633	-0.1225	0.216394
Q9VCH1	Q9VCH1|Q8T4F9	Eukaryotic translation initiation factor 4G2	9	-0.1205	0.210039	-0.3445	0.00961864
I1WYH0	I1WYH0|Q9BI20|Q960A7|Q9VC93|Q8MSY2	FI19082p1 (Fragment)	8	0.079	0.493543	0.2435	0.072923
A1Z7S0	A1Z7S0|C7LAD8|Q6NP12	Receptor mediated endocytosis 8	10	0.11	0.237682	0.0895	0.324781
Q8MRC4	Q8MRC4|Q00748	RE14657p	10	-0.164	0.486569	0.072	0.754838
Q9GQN5	Q9GQN5|Q8T9C9	Transcriptional regulator ATRX homolog	9	-0.1635	0.147527	0.1255	0.245306
Q960M4	Q960M4	LD45324p	7	-0.1455	0.250789	-0.0695	0.561604
Q7KT16	Q7KT16|Q8SXI6|Q2PDR9|Q9VIJ4|Q8MR96|A1XXK3|A1XXK1|A1XXK4|A1XXK5|A1XXK2|D6W4X0	FI17352p1	9	0.005	0.95165	0.1215	0.183117
Q9W3M3	Q9W3M3	CG42593	10	0.093	0.340832	-0.05	0.595663
Q95SI7	Q95SI7	CG6028	7	-0.352	0.0314488	-0.038	0.759778
Q52KA4	Q52KA4|Q9W1H5	GH04763p (Fragment)	8	-0.3055	0.0391079	-0.175	0.171042
F0JAP4	F0JAP4|Q7JUP3	LP13643p (Fragment)	8	0.8055	0.0249748	-0.709	0.0384017
Q7KUK9	Q7KUK9|Q86NP9|Q0E8E6|C0HDP1|C0HDP0	CG17839, isoform B	9	0.346	0.0374131	-0.1045	0.430718
Q9VDS5	Q9VDS5	Rho GTPase-activating protein 92B	9	0.117	0.51092	0.12	0.500668
A8E6J4	A8E6J4|P08879|Q8IH27	FI01455p	7	-0.089	0.329352	0.13	0.175916
Q7KT91	Q7KT91|D3PFD8	Non-lysosomal glucosylceramidase	7	0.418	0.00553077	-0.08	0.407692
O02194-2	O02194-2|O02194|O02194-3	Isoform 2 of Presenilin homolog	6	-0.165	0.23587	-0.0985	0.457151
Q9VDG5	Q9VDG5|Q24413	AT07459p	10	0.2075	0.0916876	0.161	0.166391
O18367	O18367	CALX	10	0.2075	0.0916876	0.161	0.166391
Q9VH81	Q9VH81	GH12714p	7	0.2815	0.0220601	-0.091	0.334785
Q08180	Q08180	Irregular chiasm C-roughest protein	8	0.6705	0.00330508	-0.262	0.0911464
Q9VAW5	Q9VAW5|Q9VAW5-1|F9W325|Q9VAW5-2	La-related protein	10	0.1355	0.333834	-0.3585	0.0377378
Q86NS7	Q86NS7|Q8IRD3|Q8IRD4|Q9VZQ8	Glutathione peroxidase	7	0.0225	0.797522	0.03	0.733022
Q9VR59	Q9VR59|Q9VR59-7|Q9VR59-5|Q9VR59-3|Q9VR59-6|B9EQY0|C3KKB1	Inositol hexakisphosphate and diphosphoinositol-pentakisphosphate kinase	10	0.2755	0.0789561	0.0145	0.911652
Q9VNX0	Q9VNX0|Q8MZ59	CG14562	12	0.406	0.0132216	0.024	0.831264
Q0E901	Q0E901|Q961P6	CG30389, isoform A	12	-0.0665	0.699773	0.1775	0.326033
Q24572	Q24572|E1JIL4	Probable histone-binding protein Caf1	7	-0.136	0.139687	-0.232	0.0308007
Q7KTW5	Q7KTW5	CG9391	7	-0.0555	0.767426	-0.1875	0.340513
Q9VZL3	Q9VZL3|B6IDR5|Q95R45	Sc2	8	0.203	0.0742943	0.166	0.124765
Q9W5D0	Q9W5D0|Q9W5D0-2|D8FT41|Q1RKT6	Uncharacterized protein CG42248	8	1.05	0.00081468	0.1085	0.478563
A1Z992	A1Z992|B5RJS1|Q8T0H4	CG33138	9	0.057	0.674399	-0.0875	0.524405
Q9W457	Q9W457|B7Z0X1|F6J3U3|A9YJ06|A9YJ07|A9YJ11	Serine hydroxymethyltransferase	9	-0.0735	0.522153	0.3295	0.0281258
Q9VVU1	Q9VVU1|Q95U46	CG3902	8	-0.5935	0.00120265	-0.0665	0.485061
A8DZ25	A8DZ25|A2VEE9	CG6448, isoform F	8	0.332	0.010485	-0.0605	0.49591
Q9V9N7	Q9V9N7|A8DZ24	CG6448, isoform A	8	0.361	0.0098012	-0.044	0.638544
Q9VX91	Q9VX91	E3 ubiquitin-protein ligase UBR1	8	0.039	0.659806	0.038	0.667832
P61209	P61209	ADP-ribosylation factor 1	7	-0.2385	0.139166	-0.384	0.0373784
P40945	P40945	ADP-ribosylation factor 2	4	-0.381	0.054304	-0.59	0.0120349
Q9VJ39	Q9VJ39|Q7KT44	CG10602, isoform A	9	-0.4275	0.0102518	-0.276	0.0482066
Q4V403	Q4V403|Q9Y112|Q4V3F7|Q4V3L7	IP10737p (Fragment)	8	-0.028	0.818921	0.1715	0.200722
Q7KNS3	Q7KNS3	Lissencephaly-1 homolog	8	-0.0615	0.76151	0.2585	0.236899
Q9VCW6	Q9VCW6	GH03051p	10	-0.3275	0.0449858	-0.2655	0.0831712
Q7K581	Q7K581	CG8963, isoform A	7	0.239	0.0420442	-0.602	0.00108644
Q9VY93	Q9VY93	Probable methylthioribulose-1-phosphate dehydratase	8	0.0415	0.664903	-0.089	0.369705
Q7KUL0	Q7KUL0|Q9VUH9|Q8MR22|H8F4R4	CG9425, isoform B	9	0.2235	0.318414	-0.0645	0.761678
Q9V3K3	Q9V3K3	RuvB-like helicase 2	8	0.138	0.132663	-0.1955	0.0521617
Q9VCE9	Q9VCE9|A8JR97|Q86PB2	Protein UBASH3A homolog	8	0.33	0.0231915	-0.206	0.0986632
Q9I7V7	Q9I7V7|Q9GU50|Q8IGI1|Q8IHG2|Q9I7V6|Q8IHH2|Q8IHC7|Q7KVN1|Q8IH54|Q9GU49	Misexpression suppressor of KSR 2, isoform B	7	0.034	0.721625	-0.0435	0.649954
Q8T0V2	Q8T0V2|Q8IRK7	GH02495p	7	-0.092	0.422005	-0.0245	0.824987
Q9VM49	Q9VM49|Q8IPI7	CG11266, isoform A	7	0.1475	0.136036	0.1345	0.166254
Q8INB9	Q8INB9|H1ZY64|H1ZY63|Q8INB9-2	RAC serine/threonine-protein kinase	9	0.0295	0.813459	-0.01	0.93607
O61613	O61613	Glycylpeptide N-tetradecanoyltransferase	9	-0.3515	0.0244564	0.174	0.173582
Q7JVI6	Q7JVI6	CG11784	6	0.0215	0.866079	0.2315	0.115635
A9UNC0	A9UNC0|Q9VZ04|Q95R68	RE03215p	9	-0.0935	0.311155	0.3565	0.00810774
Q9V436	Q9V436	26S proteasome regulatory complex subunit p30	7	0.115	0.536323	0.1605	0.397208
Q9VW49	Q9VW49|B1PGF7|B1PGE5|B1PGH1|B1PGF8|B1PGG9|B1PGE3|B1PGE6|B1PGE7|B1PGG1|B1PGF9|B1PGF1|B1PGF2|B1PGG0|B1PGF3|B1PGF6	Ubiquitin carboxyl-terminal hydrolase	9	0.4235	0.00293805	-0.0345	0.673445
Q0E8G6	Q0E8G6|Q9VSY2	CG3689, isoform C	8	-0.2025	0.128522	-0.027	0.817238
Q9XZ03	Q9XZ03	Multiprotein Bridging Factor 1	8	0.1605	0.529387	-0.3525	0.199188
Q9VBI2	Q9VBI2|Q9TW62|Q8IGD0|Q29QY5	Dak1, isoform A	6	0.041	0.717032	0.064	0.575495
Q9V3W1	Q9V3W1|Q8IGL2|Q8IP18	Tetratricopeptide repeat protein 2	9	-0.116	0.298382	-0.068	0.526254
Q6NNZ0	Q6NNZ0	GM02532p (Fragment)	6	-0.035	0.797813	-0.276	0.0879279
Q9VJ75	Q9VJ75	CG10413	7	-0.037	0.673969	0.076	0.401579
P19889	P19889	60S acidic ribosomal protein P0	8	-0.649	0.00107447	-0.1365	0.207269
Q9VZ00	Q9VZ00|Q494I6|F6J1L5|F6J1K8|A9YGA8|F6J1K5|A9YGB7|F6J1K6|F6J1K7|A9YGB5|A9YGB1|F6J1L3|Q95RW5	CG1737	9	-0.5515	0.00129574	0.0925	0.318108
O97477	O97477	Inositol-3-phosphate synthase	7	0.215	0.249721	-0.5035	0.0293564
P11046	P11046	Laminin subunit beta-1	8	0.09	0.309462	0.344	0.00790333
Q9VXB0	Q9VXB0	NECAP-like protein CG9132	7	0.406	0.00504195	-0.0485	0.588938
Q9V6X7	Q9V6X7	GDP-fucose protein O-fucosyltransferase 1	8	-0.3735	0.0142024	0.156	0.181486
Q7JWS8	Q7JWS8	AT17867p	10	0.1255	0.224894	-0.1215	0.237839
Q7KM03	Q7KM03|Q9XTK9|C9QP46|Q7KM04|Q7KM05|Q94888|Q7KM08|C8VUZ5|Q8MZ44|Q7YUC0	Ecdysone-induced protein 63E, isoform G	8	0.5505	0.00325281	-0.1215	0.290564
Q9V345	Q9V345	COP9 signalosome complex subunit 4	8	0.1925	0.340259	-0.1235	0.528579
Q9VNR6	Q9VNR6	Lethal (3) 04053	7	0.6185	0.149086	-0.0855	0.82229
Q8IGH3	Q8IGH3|Q7JR61|A1Z6Z3|E3CTS3|A1Z6Z4|A4UZ69|F0JAM9|D5SHM9|Q8T0K8	Aldehyde dehydrogenase	8	-0.4725	0.00419302	-0.3245	0.0185271
Q7KIF8	Q7KIF8|Q9VSD6|Q86NK4|Q95RH0	Ran binding protein 7	9	0.321	0.156893	-0.4105	0.087101
Q9VPJ0	Q9VPJ0	CG11377	8	0.0985	0.395413	-0.128	0.281523
Q7JQV2	Q7JQV2|Q86NU4	CG9279	10	0.1765	0.430052	-0.075	0.730019
Q7KLW5	Q7KLW5|Q7KN94	LD07532p (Fragment)	7	-0.354	0.00847704	0.1935	0.0686864
Q7K569	Q7K569	GH10595p	8	-0.1155	0.302512	-0.0255	0.809554
O76742	O76742	CG5915 protein	7	-0.2105	0.127956	0.001	0.993395
Q9VZA4	Q9VZA4|Q9VZA4-4|Q9VZA4-2|Q9VZA4-3|Q8MZ13|Q9VWL0	Band 7 protein CG42540	7	0.435	0.0102419	-0.2455	0.0717679
Q9U4L6	Q9U4L6	Mitochondrial import receptor subunit TOM40 homolog 1	7	-0.248	0.026657	0.1265	0.172004
Q9W0H3	Q9W0H3	CG9186, isoform A	8	-0.5235	0.102259	0.1845	0.510694
Q9NB04	Q9NB04	Patj homolog	8	1.373	0.0359987	-0.304	0.55243
Q9V3C8	Q9V3C8|Q6NPB1|Q24080	DShc protein	8	-0.1355	0.348302	-0.0755	0.588813
Q7K7B5	Q7K7B5|Q960D4|O77266	EG:22E5.5 protein	9	0.0015	0.985381	0.1825	0.0672005
Q9VS85	Q9VS85|Q7KU90|Q7KU93|Q9U741|A8JNM3|Q9U740|B3DMQ0|Q8T0I6	FI19443p1	7	0.5855	0.00220542	-0.558	0.00271704
Q8IQ14	Q8IQ14|Q9VQV7|Q45EX7|E1JHS8	Cep97, isoform C	8	0.165	0.217839	-0.681	0.00231476
Q9TVM2	Q9TVM2|Q8IH79	Exportin-1	8	-0.1105	0.209013	-0.1835	0.0626883
Q9V9R2	Q9V9R2	Cul-2, isoform A	9	0.0945	0.578333	-0.0525	0.754647
Q6NP42	Q6NP42|Q94511|Q8MM97	RE66734p (Fragment)	7	-0.627	0.0185211	-0.3465	0.113735
Q9VFE7	Q9VFE7	CG7262	9	0.056	0.555351	0.1765	0.104104
Q86DS7	Q86DS7|Q24133	DNAJ-1	8	-0.034	0.802006	-0.2155	0.156106
Q8MR93	Q8MR93|A4UZL3|B7YZI4|A4UZL2|A1ZAN2|B7YZI1|D0IQI2|B7YZI5	SD05215p	10	0.234	0.178125	0.151	0.357605
Q9VKW1	Q9VKW1	CG5168	7	-0.0575	0.802856	0.165	0.484426
Q9VUV4	Q9VUV4|Q95T82	CG6114	9	0.0505	0.614876	0.0555	0.581386
Q9VMI3	Q9VMI3|Q8SXT0	CG9140	8	-0.3975	0.110808	-0.453	0.0789095
Q9V7N5	Q9V7N5|Q9V7N5-3|Q9V7N5-2	V-type proton ATPase subunit C	8	0.471	0.0417656	-0.482	0.0387756
O77434	O77434	EG:34F3.8 protein	6	0.1335	0.289568	0.0085	0.942709
Q9VI16	Q9VI16|Q0KIA8|C9QP39	CG1041, isoform A	7	-0.159	0.218717	0.21	0.122938
Q0E8N3	Q0E8N3|E1JHP3|Q9V9Q7|Q9V9Q9|C0PTX3	CG31619, isoform C	7	0.459	0.00233256	-0.0715	0.408733
O96827	O96827	Probable elongation factor 1-beta	6	0.537	0.124553	-0.7105	0.0592463
Q9VQ29	Q9VQ29|Q9VQ28	Ubiquinol-cytochrome c reductase iron-sulfur subunit	6	0.3735	0.016162	-0.038	0.729277
Q9VK06	Q9VK06|Q9VK04|Q4V5C6	CG31729, isoform B	8	0.3065	0.0114127	0.131	0.153746
Q9VZV5	Q9VZV5	Cysteine and histidine-rich protein 1 homolog	9	-0.2455	0.0460812	-0.083	0.410883
Q9W3J1	Q9W3J1	Gbeta5	6	0.1955	0.189282	0.0565	0.677963
Q8IRI6	Q8IRI6|Q8IRI6-4	Glucose transporter type 1	8	0.752	0.000327597	0.043	0.630707
Q9W4V8	Q9W4V8	Mitochondrial import inner membrane translocase subunit TIM50-C	7	-0.5605	0.00106698	0.304	0.0138576
Q8IMX1	Q8IMX1|Q7K112|Q9VCB6|Q8MTZ5|Q8IMX0	LD39302p	8	0.0715	0.521736	-0.108	0.346284
Q7K0W1	Q7K0W1	CG8531	8	-0.0145	0.924054	0.218	0.19362
P54367	P54367	Casein kinase I isoform alpha	10	-0.07	0.43657	-0.037	0.673551
Q6NP69	Q6NP69	GST-containing FLYWCH zinc-finger protein	11	-0.002	0.984005	0.1325	0.222478
Q9W415	Q9W415|F6J3W1|F6J3W3|F6J3W2|F6J3W4	tRNA (guanine-N(7)-)-methyltransferase subunit wuho	7	0.2335	0.358367	-0.077	0.751945
Q9VN58	Q9VN58|F6M9W0|F6M9W2|F6M9W1|Q6NNZ7	CG42574	8	-0.0915	0.613394	-0.134	0.466397
Q9VWK5	Q9VWK5|Q7KMN4	GH15225p	8	-0.215	0.041997	0.1625	0.0947482
Q7PLI7	Q7PLI7|Q7PLI7-2	Serine/threonine-protein kinase CG17528	8	-0.15	0.185671	-0.1875	0.113684
P41092	P41092	60S ribosomal protein L27a	9	-0.3745	0.0474261	-0.0115	0.938544
Q9VFS5	Q9VFS5|Q9VFS5-2|Q8MSW1	Serine/threonine-protein phosphatase 4 regulatory subunit 3	8	-0.1265	0.160883	-0.009	0.911117
A0AQH0	A0AQH0|Q95SA6|Q8SYQ2	Proteasome subunit beta type	7	-0.6115	0.0183892	-0.151	0.428594
O62531	O62531|Q8IH10	AP-47	6	0.1025	0.479721	0.113	0.438542
Q9W0R8	Q9W0R8|Q9BKJ2	Four wheel drive, isoform A	8	0.62	0.00671052	0.198	0.208469
D0UGE6	D0UGE6|Q9VC00	Tenectin isoform 1	7	-0.8895	0.42617	1.0045	0.373254
A8DY69	A8DY69|E5DK16|Q8SXP0|I0E2I4|F0JAG5|A2RVH5	CG8709, isoform B	8	0.114	0.406435	-0.2305	0.127556
Q9VML2	Q9VML2|Q8MRY5	Blue cheese	7	-0.192	0.207597	0.27	0.0982623
B3DN57	B3DN57|Q9VRE0	LD39332p (Fragment)	9	0.088	0.31601	0.06	0.481518
P17133	P17133	U1 small nuclear ribonucleoprotein 70 kDa	8	-1.939	7.08095906186916e-06	0.79	0.000500311
Q8T3U2	Q8T3U2	40S ribosomal protein S23	8	-0.4085	0.0148541	0.1185	0.334463
P16371	P16371|P16371-2|F0JAN3	Protein groucho	8	-0.0675	0.426479	0.087	0.315744
P39018	P39018	40S ribosomal protein S19a	7	-0.54	0.00153882	0.107	0.263494
Q9VCT4	Q9VCT4|P91670	Klingon	6	-0.111	0.2579	0.0485	0.600556
A5XCQ9	A5XCQ9|A5XCQ7	Trehalase (Fragment)	7	-0.0765	0.450368	0.124	0.24253
Q9W2M2	Q9W2M2|A5XCQ4|Q9W2M2-2|Q9W2M2-3	Trehalase	7	-0.236	0.0341575	0.0165	0.846678
O97121	O97121|Q7JXZ2	Ecdysteroid-inducible polypeptide EIP40	9	-0.2455	0.0454519	-0.0365	0.708122
O77062	O77062|Q5BIC0	Excitatory amino acid transporter 1, isoform A	6	-0.056	0.597696	-0.024	0.818833
Q960T2-5	Q960T2-5|Q960T2-4|Q960T2-3|F3YDF6|Q960T2|Q960T2-2	Isoform G of Synapse-associated protein of 47 kDa	6	0.596	0.00467452	-0.8125	0.0012295
Q9VFM9	Q9VFM9	Twinfilin	6	-0.071	0.641341	0.27	0.119796
B7Z0D6	B7Z0D6|Q9VSC9|Q7YTZ3	CG7565, isoform B	7	0.0815	0.447684	0.075	0.482649
Q8IRD5	Q8IRD5|Q9VZQ9	AT25231p	9	0.2815	0.0435657	0.0215	0.844592
Q9VRD6	Q9VRD6|D0Z726|A8JUT4|Q6WAR9|Q6WAR0	GM08921p	6	-0.5585	0.00132653	-0.269	0.0255368
A4IJ58	A4IJ58|Q7KVE5|Q95U71|B7Z0H1|Q058V8	IP17195p	7	0.4145	0.0535842	-0.173	0.339069
Q9V3W7	Q9V3W7	LD40489p	8	-0.806	0.000421946	-0.1415	0.197969
Q8SXY6	Q8SXY6	Transmembrane emp24 domain-containing protein bai	6	-0.137	0.183252	0.1675	0.11803
A8JRD0	A8JRD0|Q9VBN0|Q6NP71|E1JIX9|A8JRD2|Q9VBN1|A8JRD1|Q8IGR9|Q7YU01|A8JRC7|A8JRC4|Q9VBN2|Q7YTZ6|Q86B77	LpR1, isoform K	7	0.4405	0.0153436	-0.377	0.0268753
Q9VEN9	Q9VEN9|Q7KK29|Q6NN42	Protein associated with topo II related-1	7	-0.1855	0.172517	0.0245	0.841293
Q9NCC3	Q9NCC3	LD47602p	6	0.8915	0.0082837	-0.155	0.488394
Q9VYD9	Q9VYD9|Q8T9D5|Q7KV27	AT04676p	8	-0.7165	0.0172653	-0.1925	0.384465
Q7PLI2	Q7PLI2|E1JGX3|A8WHK9	Nipped-B protein	8	0.2205	0.0433391	0.063	0.474473
Q9VAC4	Q9VAC4	CG7911	7	-0.26	0.10318	0.0155	0.909599
P40417-3	P40417-3|P40417|D9PTS4|P40417-2|A8Y4W5	Isoform C of Mitogen-activated protein kinase ERK-A	7	0.3035	0.327036	-0.228	0.451304
E8NH29	E8NH29|E6PBW8|P07909|P07909-2|P07909-3|P07909-4	LD46071p (Fragment)	6	-0.7185	0.000518895	0.073	0.448282
P48810	P48810|P48810-2	Heterogeneous nuclear ribonucleoprotein 87F	5	-0.284	0.0516282	-0.157	0.216832
B8Q6A6	B8Q6A6|Q9VMF3|B7Z025|B8Q6A8|B7Z026|Q95V18|D3DMF4	Dizzy isoform BI	8	0.3755	0.00507504	0.0675	0.42585
Q9VTF9	Q9VTF9	Ubiquitin fusion degradation protein 1 homolog	8	-0.248	0.28798	-0.0105	0.961717
E1JHA6	E1JHA6|Q9VM55|B7Z036|Q9NGV4|C0PVB0	SP1070, isoform C	8	0.184	0.332181	-0.0505	0.779744
Q04134	Q04134|Q6GKZ8|Q107M9	ORF1 for putative RNA binding protein	9	0.2195	0.473607	-0.728	0.0513793
A8JRB1	A8JRB1|Q107N0|Q107J2|Q107I8|Q107G0|Q107H8|Q107N3|Q107P1	CHKov1, isoform F	4	0.4405	0.109774	-0.5995	0.0463459
Q24334	Q24334	F-element protein (Fragment)	2	-1.3985	0.0949361	-1.042	0.185204
Q8SWU7	Q8SWU7|C9QP30|Q8SWU7-2	GTP-binding protein CG1354	8	-0.445	0.0263985	-0.3495	0.0575472
Q9VAJ2	Q9VAJ2|Q9XYF7|O76523|Q8MSW6	Bub3	6	0.2145	0.127916	0.1795	0.187182
E1JJE0	E1JJE0|Q9W4K1|O77290|Q7YU20|A9YIA7|F6J363|A9YIA5|A9YIB1|F6J365|A9YIA1|A9YIA4|A9YIA3|A9YIA0	Ruby, isoform B	9	-0.0225	0.825387	0.0555	0.591307
Q960W6	Q960W6	Putative fatty acyl-CoA reductase CG8306	7	-0.23	0.0849715	0.071	0.535767
Q9VRJ9	Q9VRJ9	Ubiquitin thioesterase OTU1	6	0.107	0.284314	-0.106	0.288312
Q24179-2	Q24179-2|Q24179-4|Q24179|Q24179-3	Isoform C of Protein sly1 homolog	9	-0.159	0.108707	-0.0415	0.631235
A1Z7S3	A1Z7S3|Q8T0G8|A1Z7S2|Q8IH37|Q7KY07|A1Z7S1|Q86PD0	Lightoid, isoform B	8	-0.1785	0.147861	-0.0935	0.410335
Q7K0S5	Q7K0S5	GDI interacting protein 3, isoform B	7	0.721	0.00545343	-0.3745	0.0573731
Q9V597	Q9V597	60S ribosomal protein L31	7	-0.727	0.00156076	-0.128	0.313344
P55828	P55828	40S ribosomal protein S20	8	-0.577	0.00624874	-0.031	0.814119
O44081	O44081|C0P8M5|H5V894|O44081-2	H/ACA ribonucleoprotein complex subunit 4	8	0.0485	0.740452	0.17	0.275295
Q2M1E6	Q2M1E6|Q9VN68	Cdep, isoform E	9	0.103	0.509414	-0.1365	0.390222
Q7K1M4	Q7K1M4	CG1902, isoform A	7	0.096	0.458024	0.0325	0.796229
Q9VCC0	Q9VCC0	Cysteine and histidine-rich domain-containing protein	7	0.267	0.132058	0.0085	0.956335
A1ZAI5	A1ZAI5	Putative fatty acyl-CoA reductase CG5065	7	-0.0735	0.469234	0.2505	0.045317
B7YZF5	B7YZF5|B7YZF6|Q8T0I4|D0Z766|B7YZF8|Q0E990|B7YZG0|Q6AWM7|A1Z9C8|B7YZF7|B7YZF9	CG42321, isoform G	7	-0.024	0.779641	-0.0165	0.847119
Q9VY98	Q9VY98|Q86NN7|F6JA49|F6JA40|F6JA46|A9YHB9	CG9941	8	0.4655	0.00841073	-0.132	0.280978
C0MKD9	C0MKD9|C0MKD5|Q9VHT3|Q8SY87|Q2XYI8	CG9617-PA	6	0.4235	0.0924046	0.2425	0.285919
Q0E8Q7	Q0E8Q7|Q7KTA8|E1JHH7|A2VEL6|Q960V4	CG31731, isoform B	8	0.099	0.332813	-0.026	0.789358
A1ZBH3	A1ZBH3|Q8IGV0|A1ZBH2	CG15111, isoform B	7	-0.2625	0.118614	-0.1135	0.45095
Q95083	Q95083	Proteasome subunit alpha type-5	6	-0.0295	0.724717	-0.097	0.275765
Q8MT58	Q8MT58|E8NHA0	CG17337	7	0.082	0.465756	-0.0595	0.591539
P15215	P15215	Laminin subunit gamma-1	8	-0.172	0.162037	0.25	0.0634104
Q9VR53	Q9VR53	CG14614	6	0.141	0.152129	0.075	0.409337
P41043	P41043	Glutathione S-transferase S1	7	-0.1775	0.0708982	-0.3165	0.00980713
Q7K0T0	Q7K0T0|Q9VW83|Q9U9B0|H1ZYC5|H1ZYD2|H1ZYD3|H1ZYC9	LD36178p (Fragment)	8	0.368	0.0113076	0.1565	0.154615
P25823	P25823	Maternal protein tudor	7	0.3085	0.0295743	0.192	0.11821
Q9VG33	Q9VG33	Sulfurtransferase	5	0.1295	0.208587	-1.17	5.51182e-05
Q9VMH2	Q9VMH2	Arc-p20	7	-0.0795	0.456503	0	1
Q9NBK5	Q9NBK5|Q9NBK5-2|Q9NBK5-4|Q9NBK5-3	Serine/threonine-protein kinase tricorner	7	-0.316	0.0115382	-0.133	0.159836
Q9VCW2	Q9VCW2|E1JIT8|Q6GKY3	CG6969, isoform A	7	-0.534	0.463948	0.608	0.408347
Q32KE6	Q32KE6|Q95028	RE54418p	6	-0.1545	0.107011	-0.1115	0.215265
Q7JW12	Q7JW12	Thioredoxin-related transmembrane protein 2 homolog	7	-0.0175	0.882164	0.016	0.892178
B6IDM3	B6IDM3|Q7KTS2|Q6IDE5|Q9VNG5	FI04107p	8	0.0375	0.724297	0.0075	0.943385
Q9VT75	Q9VT75	Arrest defective 1, isoform A	6	-0.096	0.41602	0.1555	0.211178
Q9VYB2	Q9VYB2|A9YH82|A9YH80	CG11178, isoform A	8	-0.1035	0.230379	0.1485	0.107951
P41094	P41094|B6IDT0|Q4V607	40S ribosomal protein S18	8	-0.637	0.00153178	-0.2075	0.0935856
Q9VZF6	Q9VZF6	CG14997, isoform A	6	0.0385	0.672023	-0.2445	0.0365323
B5RIJ9	B5RIJ9|Q9VJ19|Q8MT23	FI02875p (Fragment)	7	-0.153	0.227308	-0.0815	0.4958
A8DYR2	A8DYR2|Q8MYY4	CG34380	7	0.7925	0.000659921	0.473	0.00624594
Q7K3M5	Q7K3M5	CG11107	6	0.114	0.442561	0.227	0.158997
Q9W179	Q9W179|B7YZQ1|Q59E61|Q7YZB2|Q8MLP1|A8WHJ8|Q95U41|Q8MRH6	Sterile20-like kinase, isoform B	9	0.6205	0.0387421	-0.3375	0.188022
Q86BP0	Q86BP0|E1JIL7|Q9VF66|Q86BS0|Q6AWD6	CG31302, isoform D	6	0.515	0.0339031	0.1835	0.345225
Q9VM00	Q9VM00|Q59DZ5|Q9VM02|O44090|A8DYW8|Q4V5E1|Q95SF4	Rapgap1, isoform D	7	0.3085	0.01231	-0.0785	0.370818
A8WHM3	A8WHM3|Q7KV92|Q0E8J1|Q95TG5	SD07506p	7	-0.1455	0.248755	0.0775	0.517329
A8JPC8	A8JPC8|E2QCZ6|A8E6Q9	CG34347, isoform B	8	0.289	0.0319763	0.1485	0.188444
Q9W495	Q9W495	GPI inositol-deacylase	7	-0.045	0.801077	0.074	0.680456
Q9VC48	Q9VC48	Methionine aminopeptidase	6	-0.4205	0.668654	0.3815	0.697273
Q9VE69	Q9VE69|Q8MQJ5	CG31122, isoform A	7	0.128	0.51185	-0.4595	0.0536257
Q24547	Q24547|K7Z3L7	Syntaxin-1A	7	0.727	0.00309872	-0.725	0.00313518
P20228	P20228	Glutamate decarboxylase	7	-0.081	0.36309	-0.177	0.0813325
Q9VW52	Q9VW52|Q8MRG6	CG7757, isoform A	9	-0.1155	0.381148	0.0635	0.619867
B7YZW3	B7YZW3|Q9VJJ9|Q9VJJ8|E3CTU0|Q32KE1|Q4V4Y4|Q4V4Z9	CG42389, isoform E	7	-0.303	0.0562672	0.329	0.0436465
Q9VWN5	Q9VWN5	Protein FAM188A homolog	7	-0.0575	0.526691	-0.1205	0.214139
O97102	O97102	LD07775p	6	-0.0925	0.474422	-0.0235	0.851892
Q9TVP3	Q9TVP3|Q9TVP3-2|Q9TVP3-3	J domain-containing protein	6	1.4845	0.040937	-0.6605	0.274414
Q8IGV1	Q8IGV1|Q8IMV6|Q9VC33|Q7K1P7	RE24907p (Fragment)	10	-1.1175	0.00082742	0.0295	0.853016
Q9VYV3	Q9VYV3	CG1837	8	-0.28	0.0156132	-0.0175	0.829408
Q9VN13	Q9VN13	AT24389p	7	0.097	0.391186	0.197	0.115836
Q8MQS7	Q8MQS7|Q9VKX2	Malate dehydrogenase	7	-0.2975	0.0125999	0.0935	0.281792
Q9NHX7	Q9NHX7|Q7K148	Proteasome subunit beta type	6	-0.469	0.0442594	-0.0715	0.69793
G4LU74	G4LU74|Q1WWG3|Q9VK58	IP16222p1 (Fragment)	8	-0.067	0.573506	0.128	0.302798
Q9VK57	Q9VK57	CG5792, isoform A	6	0.086	0.511071	0.212	0.142921
Q9XZU2	Q9XZU2|E1JJR3|Q9VWI1	Pacman protein	7	-0.2115	0.0849382	0.123	0.266552
Q9VC56	Q9VC56|Q7KS15|Q8IMW2|Q8IH89	Ubiquitin carboxyl-terminal hydrolase	8	-0.356	0.057578	0.072	0.637872
Q9VS34	Q9VS34	60S ribosomal protein L18	6	-0.1485	0.145351	0.0885	0.3505
E4NKL6	E4NKL6|Q9VUR3|Q6NKM4|Q8T060	RE70278p (Fragment)	8	-0.265	0.0295048	-0.3395	0.0119552
Q9VCD8	Q9VCD8|Q9N6I4	Structural maintenance of chromosomes protein	10	-0.3075	0.0783636	0.128	0.397788
Q9VHE5	Q9VHE5|Q9VBH8|Q8SYG0	RH48056p	8	-0.477	0.0186719	2.77556e-16	1
Q9VCU9	Q9VCU9|Q27IU8|Q27IU6|Q27IU3|Q27IU5|Q27IU4|Q27IU9|Q27IU2|Q27IU7	Endoribonuclease Dcr-1	8	-0.301	0.0273526	-0.081	0.441278
Q9VQ26	Q9VQ26|Q8SX74	Rab3 GTPase-activating protein catalytic subunit	7	0.0465	0.650546	0.0695	0.504169
Q9Y162	Q9Y162	BcDNA.GH02678	7	0.035	0.724103	-0.253	0.0437113
Q5BHY9	Q5BHY9|Q9VDK7	GH10846p	6	-0.4925	0.0810932	-0.3295	0.203116
Q9VBN5	Q9VBN5	60S ribosomal protein L27	8	-0.2405	0.128815	-0.0095	0.945255
O18373	O18373	Selenide, water dikinase	6	-0.317	0.0303902	-0.0465	0.676769
Q9NII1	Q9NII1|Q9NII1-4|Q9NII1-7|Q9NII1-5|Q9NII1-2|Q9NII1-3|Q9NII1-6|C6SUW1|C6K8G4|C6K8G3|Q2PE36	Double-stranded RNA-specific editase Adar	9	-0.072	0.435091	0.2335	0.0410878
Q9W475	Q9W475	CG3108	7	-0.106	0.940297	1.083	0.458184
A8Y4V5	A8Y4V5	CG40498, isoform F	5	0.3285	0.384965	-0.318	0.399143
O17445	O17445	60S ribosomal protein L15	8	0.0145	0.855158	0.059	0.469915
B7Z098	B7Z098|Q9VNX8	CG7414, isoform B	6	0.234	0.173197	0.3	0.0979683
Q24186	Q24186|Q9VFE4	40S ribosomal protein S5a	6	-0.6095	0.0529779	-0.192	0.45943
Q7KMH9	Q7KMH9	BcDNA.LD26050	8	-0.262	0.167157	0.28	0.145047
Q9VKR0	Q9VKR0	CG6750	5	-0.071	0.656588	-0.0135	0.931897
Q9W0L6	Q9W0L6	CG13907	6	0.04	0.793763	0.4215	0.0348186
P32234	P32234	GTP-binding protein 128up	6	-0.41	0.00473034	-0.072	0.428638
Q7K0S8	Q7K0S8|Q9VRD4	LD36566p (Fragment)	5	-0.2725	0.0872466	0.13	0.355541
P35122	P35122	Ubiquitin carboxyl-terminal hydrolase	6	0.0345	0.898987	-0.36	0.223626
P29349	P29349|P29349-2|P29349-4|P29349-3	Tyrosine-protein phosphatase corkscrew	7	0.1995	0.146367	-0.1695	0.203714
Q8IRJ7	Q8IRJ7|Q6AWL1|Q9W0T7	CG16940, isoform C	6	-0.161	0.197113	0.209	0.111843
Q9V3G8	Q9V3G8	CG16886	7	-1.2665	0.0117456	0.093	0.784212
Q9VT69	Q9VT69|C6SUZ8|Q9VT68	CG6707, isoform A	6	0.1095	0.213328	-0.068	0.415947
C4IY22	C4IY22|Q4Z8K6|Q4Z8K6-2|Q4Z8K6-3	RH09117p	6	-0.212	0.532462	-0.0935	0.779298
Q9VFE9	Q9VFE9	CG7265	5	-0.249	0.23626	-0.127	0.522162
Q7K274	Q7K274|Q8MLS7	LD15586p	6	-0.3375	0.0442647	0.3145	0.0550347
Q8SYG2	Q8SYG2|B5RIG9	COP9 signalosome complex subunit 3	7	-0.3485	0.0408016	0.1565	0.270218
Q9GQN0	Q9GQN0	Ran-binding protein 16	7	-0.1065	0.273533	-0.167	0.112354
Q9VPL0	Q9VPL0|Q9VPK9	CG3436, isoform A	7	-0.092	0.641628	0.162	0.42375
Q9W254	Q9W254|O44432	Quaking related 58E-2	8	-0.5225	0.00232442	-0.1275	0.217276
O76927	O76927|O76927-2|E4NKJ9	40S ribosomal protein S21	7	-0.4705	0.00232958	0.069	0.434692
Q9VZI3	Q9VZI3|Q9VVD2	Unc-112-related protein	6	0.2485	0.0551498	0.0645	0.544431
P62152	P62152|C6SUZ2	Calmodulin	5	0.971	0.00457042	-0.569	0.0342877
Q9VWB7	Q9VWB7|Q8IQW0|C8VV71	John glenn, isoform A	9	-0.227	0.406079	0.0855	0.746253
Q05344	Q05344|B1PFB4|B1PFA5|B1PFC1|B1PFA9|B1PFC4|B1PFA0|B1PFC9|B1PFC0|B1PFC6|B1PFA2|B1PFB2|B1PFA4|B1PF99|B1PFB8|B1PFA7|B1PFB6|B1PFC8|B1PFB1|B1PFA3|B1PFB9	FACT complex subunit Ssrp1	7	0.1865	0.0699171	0.1305	0.167873
B5RIY3	B5RIY3|Q9VBX3|Q960D3|Q6NLK4|D2A6L8	FI06040p (Fragment)	8	-0.0685	0.72608	-0.77	0.00940601
Q7KMQ6	Q7KMQ6|Q9Y0B5|Q9V3L4|Q9U470|Q9Y0B6|Q7KJN6	IP16020p	7	0.924	0.00800819	-0.1175	0.604921
Q8T9B3	Q8T9B3|Q9VMJ4|Q8T010	SD09109p	8	0.404	0.202647	-0.286	0.346266
Q7KLW8	Q7KLW8|Q9V3J4	LD03471p (Fragment)	5	0.0435	0.751806	-0.013	0.924314
Q9VZE7	Q9VZE7	CTL-like protein 1	6	0.0485	0.802444	0.332	0.132323
Q9VDC9	Q9VDC9	CG5871	6	-0.2365	0.036754	-0.072	0.425846
Q24314	Q24314|B5RJG2	Vacuolar protein sorting-associated protein 18 homolog	6	-0.021	0.839185	0.126	0.256697
P04388	P04388	Ras-like protein 2	5	-0.0545	0.585049	-0.163	0.142484
Q9V3Y4	Q9V3Y4	LD43650p	5	0.211	0.0408531	0.021	0.794717
Q9VBU9	Q9VBU9	40S ribosomal protein S27	6	0.262	0.0482723	0.203	0.0995676
Q9I7S8	Q9I7S8|F0JAN1	Multifunctional protein ADE2	7	0.043	0.658015	0.239	0.0484028
Q9VKJ3	Q9VKJ3	Nuclear pore complex protein Nup160 homolog	7	-0.277	0.0305757	0.1735	0.119173
P25991	P25991|P25991-4	Protein suppressor of forked	7	-0.125	0.363918	-0.0095	0.942357
Q9VE75	Q9VE75	Vha100-2, isoform A	6	-0.169	0.488648	-0.0565	0.812541
Q5BI50	Q5BI50|Q961E0	Cullin-4, isoform A	7	0.135	0.254421	0.1965	0.120411
Q9VV60	Q9VV60	LD21116p	8	-0.12	0.277156	-0.1655	0.153969
Q9VYY3	Q9VYY3	Ubiquitin-like modifier-activating enzyme 5	7	-0.018	0.84186	-0.267	0.0271145
Q9VXP4	Q9VXP4	Platelet-activating factor acetylhydrolase IB subunit beta homolog	6	-0.052	0.689737	-0.162	0.245548
Q9V778	Q9V778|D5SHU3	Alkyldihydroxyacetonephosphate synthase	6	0.118	0.342089	0.198	0.13937
Q9VKM3	Q9VKM3	Lethal (2) 06225, isoform A	6	-0.345	0.0206709	-0.001	0.992594
D0Z756	D0Z756|Q7K2X5|E1NZE3	MIP14966p	6	-0.353	0.0815646	-0.337	0.0922894
Q9VYT5	Q9VYT5|A9YGL3|A9YGM1|A9YGL2|F6J1V1|A9YGL4	CG10347, isoform A	7	0.01	0.90909	0.008	0.927197
O76259	O76259|O62609|Q7KPL1|O61458|Q8IMG6|O77069|Q9U010	MEDEA	7	0.302	0.121744	-0.473	0.0338218
Q9VNV3	Q9VNV3	ATP-dependent RNA helicase Ddx1	6	-0.316	0.0137911	-0.0935	0.317882
Q9VTZ4	Q9VTZ4	CG10627	5	-0.037	0.670462	0.1475	0.132706
P17886	P17886	Protein crooked neck	6	0.0315	0.737813	0.125	0.219971
Q9VPY7	Q9VPY7	CG5126	7	-0.317	0.0190467	0.218	0.0652244
Q9V3H2	Q9V3H2	26S proteasome non-ATPase regulatory subunit 14	6	-0.1045	0.310992	-0.0285	0.770685
Q9VHG1	Q9VHG1	RE66051p	6	0.0795	0.373724	0.058	0.507899
Q9W3X6	Q9W3X6|Q8SXM1|Q8IRQ5|Q9W3X5|B4YWC0|B4YWA6|B4YWB2	FI05334p	6	-0.4795	0.00160335	-0.1875	0.057759
Q9VL72	Q9VL72|Q9VL72-2|Q9VL72-3	SWI/SNF-related matrix-associated actin-dependent regulator of chromatin subfamily A containing DEAD/H box 1 homolog	6	4.80741e-17	1	0.291	0.0353013
Q8MR58	Q8MR58|Q0KHZ6	GH14462p (Fragment)	9	-0.5115	0.00435064	0.208	0.098508
P25171	P25171	Regulator of chromosome condensation	6	0.318	0.0527331	-0.1035	0.44505
Q94900	Q94900|Q94900-4|E1JIQ1|Q94900-5|Q94900-3|Q94900-2|E1JIQ2|Q0IGX3	Glutamate-gated chloride channel	6	0.3585	0.020927	0.0805	0.485421
Q9VEJ0	Q9VEJ0	Peroxiredoxin 5037	6	-0.544	0.00127617	-0.2695	0.0224185
Q8SYG3	Q8SYG3|D3DME9	CG40045	6	0.275	0.191981	-0.3595	0.106381
Q9VQM2	Q9VQM2	NADH dehydrogenase [ubiquinone] 1 subunit C2	4	0.2505	0.0780021	-0.2605	0.0699075
P08985	P08985|Q4AB57|P84051	Histone H2A.v	7	-0.584	0.00965733	0.0075	0.959661
P91643	P91643|Q2XY32|Q9VK54|Q8T3J2|B4YXD0|B4YXC7|B4YXB7|B4YXB6	KEK1	7	0.9675	0.00198953	-0.0225	0.893441
Q7K3Z3	Q7K3Z3	GH01724p	6	0.119	0.29158	-0.326	0.0238272
Q9VUB8	Q9VUB8	Endosulfine, isoform A	6	0.6465	0.0278513	-0.3875	0.123399
Q9VZL1	Q9VZL1|Q9I7T5	LP07226p	5	-0.2875	0.0177661	0.045	0.606692
Q95TK5	Q95TK5	CG1635	6	0.1835	0.495468	0.295	0.29126
A1ZBH7	A1ZBH7|A1ZBH8|Q8SYA1	Happyhour, isoform A	6	0.141	0.619468	0.1915	0.504847
Q8SY53	Q8SY53	CG7830	6	-0.2915	0.0169393	0.3315	0.0103765
Q9W1F4	Q9W1F4	THO complex subunit 5	5	-0.3265	0.0215745	0.197	0.102187
Q9VG73	Q9VG73	Interleukin enhancer-binding factor 2 homolog	5	-0.389	0.0061365	0.068	0.457496
Q6WV19	Q6WV19	Polypeptide N-acetylgalactosaminyltransferase 2	6	0.06	0.643882	-0.1075	0.419218
Q5LJP6	Q5LJP6|Q5LJP5	CG17698, isoform B	7	0.6495	0.00348218	-0.244	0.104345
Q9W1Y3	Q9W1Y3|Q8T0K5|Q9W1Y2|F0JAJ0	PIP5K59B, isoform E	5	0.622	0.030961	-0.021	0.922999
Q0E8Y1	Q0E8Y1	PIP5K59B, isoform D	5	0.6935	0.015186	0.0095	0.961773
Q9VQL1	Q9VQL1|Q95TC0	CG17259	6	-0.1885	0.278313	-0.0045	0.977909
Q9VJ35	Q9VJ35	LD01527p	7	-0.1895	0.239642	0.093	0.540596
Q8MLS2	Q8MLS2|A9UNB7	CG30410	5	-0.113	0.265326	0.035	0.713276
Q9W437	Q9W437|C3KKC3|Q8MQR0	Raptor	6	0.345	0.0427456	0.272	0.0857963
C3KGK6	C3KGK6|Q9I7L9|Q9Y168	LP10114p (Fragment)	5	0.2685	0.233786	0.394	0.1045
H9ZJM9	H9ZJM9|F3YDP2|P56079	Phosphatidate cytidylyltransferase (Fragment)	4	0.3775	0.102042	0.435	0.0697673
Q9W543	Q9W543|Q2XXU2|O46092|Q960M9	CG17766	7	0.015	0.866164	0.3095	0.0151711
Q7JXB5	Q7JXB5|A8DYI3|K7ZDV6	CG10924, isoform A	7	-0.168	0.388258	-0.0015	0.993587
Q8MT32	Q8MT32|Q8IQN4|Q8MV37|Q86RA0|A8JNT4|Q9VUX6|Q86R99|A8JNT5|E3CTN8|Q9VUX7|A8JNT6|Q95SD5	RE63915p	7	0.5325	0.0263754	-0.459	0.0431908
Q8MQS4	Q8MQS4	GH06923p	6	0.95	0.000925669	-0.089	0.529843
Q9VGS2	Q9VGS2	Translationally-controlled tumor protein homolog	5	0.1825	0.328393	-0.5885	0.0182536
P91685	P91685|C5WLT4	Metabotropic glutamate receptor	6	0.359	0.0120964	-0.109	0.291977
P54353	P54353	Putative peptidyl-prolyl cis-trans isomerase dodo	4	0.257	0.0814791	-0.291	0.0571573
Q9VT45	Q9VT45|Q9VT47|Q960H7|Q8IQC8|Q8SXS6|Q4V6L5	CG42268, isoform F	8	-0.43	0.0976073	-0.6585	0.0269468
Q9Y111	Q9Y111|Q9W378|B6UWI0|B6UWG5|B6UWG4|B6UWG1|B6UWI1|B6UWG6|B6UWI3|B6UWG2	BcDNA.GH10646	6	-0.002	0.987192	-0.099	0.442225
P17704	P17704	40S ribosomal protein S17	5	-0.268	0.129553	0.1765	0.284809
Q9VBX1	Q9VBX1|D2NUI9|Q3ZAL4	Nuclear export mediator factor NEMF homolog	6	0.055	0.763194	0.2625	0.190689
Q6NL44	Q6NL44	CG33722, isoform B	7	-0.1035	0.371822	-0.216	0.0968953
Q9W334	Q9W334	40S ribosomal protein S28	6	-0.161	0.184026	0.119	0.305908
Q9NHD5	Q9NHD5	Probable N-acetyltransferase san	5	0.1635	0.142241	0.171	0.128421
Q9VDQ7	Q9VDQ7	Phagocyte signaling-impaired protein	6	-0.085	0.473794	0.042	0.717591
Q8SXQ1	Q8SXQ1	CG9629	6	-0.1095	0.2265	-0.202	0.0523252
A1Z934	A1Z934	CG8778	7	-0.653	0.000380413	0.0235	0.767751
Q9VXE7	Q9VXE7	CG9784	7	0.095	0.300207	0.1105	0.237009
A8JNJ9	A8JNJ9|Q8MSX1-3|Q8MSX1|Q8MSX1-2	Encore, isoform E	7	0.471	0.0593675	-0.9745	0.00424621
Q7KTE7	Q7KTE7|Q7KTE8|Q9VKI5|Q9VKI4	Ca2+-channel-protein-beta-subunit, isoform G	8	0.5395	0.00593483	-0.084	0.500538
Q7KVL7	Q7KVL7|Q6AWP5|Q9W277|Q95RP4	Vacuolar protein sorting 35, isoform A	7	-0.5355	0.014286	0.1175	0.449963
Q9W0G1	Q9W0G1|Q9W0G1-2|Q9W0G1-3|D3DMI1|B8A420|Q8IRH4	Tyrosine-protein phosphatase non-receptor type 61F	5	-0.4205	0.13478	-0.0795	0.748618
Q9VI56	Q9VI56	CG1943, isoform A	6	0.5135	0.257121	-0.134	0.75151
Q9VS83	Q9VS83|B3DNM3|B7Z0D3|Q9VS82|B7Z0D4|Q8MQJ3|Q7K3F6|Q1WWG9	CG7546, isoform B	7	-0.0775	0.451124	-0.097	0.35365
O46112	O46112|Q9VQM0|Q8MRI5|Q8IPZ2|Q9VQL8|Q0E8U3|Q8IPZ1|H1UUP1|A2RVE9|A8DYU0	Toucan protein	7	-0.147	0.51466	-0.256	0.277413
Q9VYJ0	Q9VYJ0|Q9I7S6|A2VEF5	Phosphodiesterase 9, isoform C	5	0.784	0.0110656	0.0905	0.664011
P08570	P08570	60S acidic ribosomal protein P1	4	-0.322	0.0132814	-0.0925	0.326432
Q07171-3	Q07171-3|Q07171|Q07171-2|Q07171-5	Isoform 3 of Gelsolin	7	0.2835	0.25338	0.1115	0.632582
Q9VTY2	Q9VTY2|Q8SXE8	CG10638, isoform A	6	-0.26	0.0604937	-0.151	0.218273
Q4AB54	Q4AB54|Q4ABD8|P02255|Q4ABE3|Q4AB94|Q5BI49|C4IY08	Histone H1	5	-0.4005	0.0109955	0.103	0.353358
Q8IPK0	Q8IPK0|Q9GQR5|Q9GQR3|Q9VMH3|D1Z391|Q9GQR6|Q9GQR4	Stathmin, isoform B	6	-0.261	0.0619032	0.1675	0.183508
Q9NGC3	Q9NGC3|Q9NGC3-2|Q9NGC3-3|Q6IDF7	Centaurin-gamma-1A	6	0.5325	0.0351867	-0.3305	0.133696
Q9V3Z9	Q9V3Z9	CG16884	5	-1.021	0.0188708	0.123	0.693629
Q9VBP6	Q9VBP6	GH21316p	6	-0.4545	0.0316993	-0.184	0.28141
A0A1F4	A0A1F4|A0A1F4-2	Protein eyes shut	6	0.029	0.816081	0.172	0.206886
Q9VUL1-2	Q9VUL1-2|Q9VUL1	Isoform 2 of CTP synthase	6	0.1155	0.2127	-0.22	0.0423958
Q7K4B3	Q7K4B3	Probable elongator complex protein 2	5	0.416	0.0121874	0.648	0.00194705
Q08473	Q08473|Q08473-2|Q08473-3	RNA-binding protein squid	5	-0.258	0.0525965	-0.191	0.119398
Q8IN49	Q8IN49	CG31195	7	-0.356	0.0815852	0.0555	0.746588
Q8SWV3	Q8SWV3|A1Z7K6	RE02759p	5	0.786	0.000254834	-0.379	0.00642962
Q9W1I8	Q9W1I8	Synaptosomal-associated protein	5	1.192	0.0461289	-0.1415	0.764718
P18053	P18053|Q9VA12	Proteasome subunit alpha type-4	5	-0.377	0.0512044	-0.103	0.513549
A8JNI2	A8JNI2|Q9W0B0|Q960C4|Q7YZ99|Q2MGL6|Q86BP9|Q95TP3	CG7971, isoform E	7	-2.12	0.000415985	0.631	0.0521021
A1ZBM2	A1ZBM2|Q7K1S6	CG11242	6	0.6495	0.0028579	-0.284	0.0608103
O61443	O61443	Mitogen-activated protein kinase 14B	6	-0.1925	0.167574	-0.0885	0.490364
O62618	O62618	Mitogen-activated protein kinase 14A	3	0.0295	0.932153	-0.3565	0.329709
A8Y516	A8Y516|Q6NKM9|Q6AWN3	Unextended, isoform E	6	0.2065	0.0455789	0.0015	0.985305
Q8MR08	Q8MR08|Q9W2M4	LD46156p (Fragment)	5	0.2495	0.337783	-0.229	0.375291
Q9VCY3	Q9VCY3	COP9 signalosome complex subunit 6	6	-0.4945	0.251878	-0.2895	0.481752
Q9W2E7	Q9W2E7|Q7JVX4	Rae1	7	-0.2535	0.0886274	0.0055	0.965046
A1Z935	A1Z935|A1Z936|Q8SZB0	CG8632, isoform B	6	-0.2635	0.0523505	0.271	0.0480044
Q86BR6	Q86BR6|B7Z0R8|C6TP88|Q9VAF9|E4NKN7|H0RNK4|B7Z0R7|Q95TJ1	CG31033, isoform C	7	-0.202	0.0629084	0.297	0.0174744
Q9W2F3	Q9W2F3|B3DNM2	Protein tyrosine phosphatase ERK	6	-0.0735	0.419853	0.1585	0.117501
Q9W3U0	Q9W3U0	Acyl-coenzyme A oxidase	6	-0.1995	0.325094	-0.2575	0.218669
Q8SWY7	Q8SWY7|Q9VI57	Dephospho-CoA kinase 1	5	0.0735	0.380994	-0.055	0.504349
O02193	O02193|I1V4X5	Males-absent on the first protein	6	0.1435	0.515882	0.0535	0.804715
Q9V415	Q9V415	BcDNA.LD23587	7	-0.1145	0.3502	0.093	0.440714
Q9W0H6	Q9W0H6|Q8SXL6	CG9149	6	-0.2875	0.28224	0.092	0.715105
Q7K4N3	Q7K4N3	Nuclear cap-binding protein subunit 1	6	-0.2315	0.08119	0.0175	0.874985
Q9W0Y6	Q9W0Y6	Transient receptor potential cation channel protein painless	5	-0.0245	0.826016	0.2525	0.0636751
Q9VSH4	Q9VSH4	Cleavage and polyadenylation specificity factor subunit CG7185	5	-1.2525	8.08064e-05	0.1175	0.30994
H0RNF8	H0RNF8|Q9VHD2|Q9VHD2-2|Q9VHD2-3|C6TP16|D3DMI9	FI17341p1 (Fragment)	4	0.11	0.477202	-0.082	0.591609
Q9W3J5	Q9W3J5	Probable phenylalanine--tRNA ligase alpha subunit	8	-0.618	0.00768395	0.1135	0.457615
Q9VTI8	Q9VTI8	Protein charybde	5	0.638	0.0342816	-0.4145	0.117934
Q9V784	Q9V784	SAM50-like protein CG7639	5	-0.4745	0.00781312	-0.0835	0.478987
Q7KPX5	Q7KPX5|Q7KPK6|O61444	MAP kinase kinase 4	6	0.1855	0.0698442	-0.1395	0.143736
A1Z813	A1Z813|Q86NS0|Q95R66	Sec24	7	-0.0035	0.973469	-0.0945	0.389112
Q9VCA0	Q9VCA0|Q8MSK7	CG6356	4	0.299	0.034695	-0.2595	0.0544413
Q9XYW6	Q9XYW6|Q86DT5|Q86DT6	CHIP	5	0.4365	0.256046	-0.3645	0.332929
Q8I8U7	Q8I8U7|A8DY44|Q2EZ47	Transcription-associated protein 1	6	-0.1955	0.072981	0.1155	0.237406
Q24388	Q24388	Larval serum protein 2	5	-0.0635	0.720312	0.41	0.0596573
A1Z7P1	A1Z7P1|A1Z7P0|Q86NU8|Q95X10|Q5BHU7|Q95RR7	Phosphomannomutase 45A, isoform A	6	-0.0255	0.826958	-0.501	0.00665638
Q8T3L2	Q8T3L2|Q9VDY8	SD01527p	6	-0.4655	0.00477081	-0.2575	0.043271
Q9V9R3	Q9V9R3|O96306|Q95RI9	Ac3, isoform A	6	0.188	0.138157	0.102	0.381631
D6W4V2	D6W4V2|Q7KVH7|Q27237|Q27237-2|D3DN23	UT01205p	5	-0.02	0.825297	-0.2775	0.0240054
C5I7G4	C5I7G4|C5I7C4|C5I7A0|C5I7E8|C5I7I0|Q8IR37|C5I7R0|I1V508|C5I7G3|C5I7C3|C5I799|C5I7E7|C5I7H9|Q8IR38|C5I7Q9|I1V506|C5I7G2|C5I7C2|C5I798|C5I7E6|C5I7H8|Q86NK9|C5I7Q8|I1V507|C6TPA9|Q9XYX1	Histone deacetylase 6 isoform C	6	-0.5285	0.00524632	0.095	0.428452
Q94517	Q94517|I1V501	Histone deacetylase Rpd3	5	-0.2995	0.0700772	0.24	0.124405
Q95S44	Q95S44|A1ZAU6|Q86PC5	GM09415p	6	0.9845	0.00801577	-0.12	0.619641
Q6AWF2	Q6AWF2|A1ZB93|A1ZB92|Q0E930|Q9U4H2	AT26369p	6	-0.5325	0.00116045	0.2135	0.0427023
Q9W4X7	Q9W4X7	Eukaryotic translation initiation factor 3 subunit G-1	5	-0.354	0.00994802	-0.2085	0.0622011
Q9VMI5	Q9VMI5	CG9135 protein	6	0.0465	0.644112	0.2275	0.0623756
Q9VZM5	Q9VZM5|Q9VZM5-2	GPI mannosyltransferase 3	6	0.116	0.347509	0.0915	0.450575
Q9W3Y3	Q9W3Y3	CG3226	6	0.264	0.206325	-0.5175	0.0368808
A1ZBE8	A1ZBE8	Protein dopey-1 homolog	5	-0.6065	0.000766788	0.1005	0.273369
P08181	P08181	Casein kinase II subunit alpha	6	0.134	0.335815	-0.123	0.373287
Q7JY94	Q7JY94|A1ZBA9	Autophagy-specific gene 7, isoform A	5	-0.1345	0.4356	-0.2695	0.151522
Q9VBU6	Q9VBU6	CG11857, isoform A	4	0.119	0.293958	0.2985	0.0329128
B7Z0Q3	B7Z0Q3	CG11857, isoform B	4	0.0005	0.996027	0.253	0.046479
Q9VMI9	Q9VMI9	LD28822p	5	0.251	0.128639	-0.114	0.444666
Q9VV42	Q9VV42|Q7KNR7|Q8IQN8|B7Z061	HL08057p	5	-0.0695	0.498157	0.1955	0.0961677
Q9V535	Q9V535	RNA-binding protein 8A	5	-0.37	0.0443304	-0.282	0.0966043
Q52KA6	Q52KA6|Q0E9B5	LD03464p (Fragment)	4	0.3175	0.200853	0.176	0.450397
Q9VCG8	Q9VCG8|A8E6R4	CG34355, isoform B	6	0.1625	0.208672	0.251	0.0769668
Q8IQV9	Q8IQV9|Q9VWB8|B6IDH1|Q3YMV0|A9YI11|A9YI09|A9YI14|A9YI10	CG11943, isoform B	6	0.0205	0.835554	0.0255	0.796501
A1Z6Z8	A1Z6Z8|A1Z6Z9|O97417|Q94882|Q7YU40|A1Z700	Dilute class unconventional myosin, isoform C	7	0.122	0.226853	0.3105	0.0176673
Q9VMP9	Q9VMP9	Glucosamine-6-phosphate isomerase	5	0.1255	0.297999	0.2065	0.115014
Q9V438	Q9V438	CaBP1	6	-1.1605	0.00012374	0.071	0.530052
Q9V447	Q9V447	Protein Kr-h2	6	-0.2815	0.124665	0.5485	0.016252
Q9U1M2	Q9U1M2|A9UNA6	Transmembrane protein 120 homolog	5	0.233	0.369337	0.1545	0.541661
Q7KLX3	Q7KLX3	GM12291p	5	-0.198	0.0546579	0.051	0.546246
Q8T076	Q8T076|A1Z9L0|A1Z9L2|G2J5V2	LD22513p	7	-0.125	0.211114	0.264	0.0297159
Q9VZI2	Q9VZI2|Q8MRP0	Ack	6	0.2685	0.173051	0.116	0.521726
A1Z6M0	A1Z6M0|Q6NL84|Q7KMJ0	Brahma associated protein 170kD	6	-0.5355	0.00425932	-0.022	0.844286
Q04691	Q04691|Q04691-2	Fat-body protein 1	8	-0.894	0.000181596	0.635	0.000880018
Q967D7	Q967D7|Q967D7-2|E1JHT0|Q967D7-5|Q967D7-4|C0PTW0	Protein turtle	6	0.608	0.00262445	-0.3775	0.0178759
Q7K3W2	Q7K3W2	CG8728	5	-0.2	0.308886	0.198	0.313228
Q9VPA1	Q9VPA1|Q95U78	CG32432	7	0.236	0.0579909	-0.122	0.259608
Q9VCQ7	Q9VCQ7	LD40758p	6	0.9745	0.0678777	-0.0885	0.840061
B7YZV2	B7YZV2|B7YZV1|B7YZV3|Q8SXR0|B7YZV4|Q9VKE9	Phosphodiesterase 1c, isoform E	5	0.917	0.00285798	-0.338	0.0968843
Q9V9K7	Q9V9K7|E8NHA7	Serrate RNA effector molecule homolog	7	-0.2745	0.0298029	-0.035	0.714957
B7Z0W0	B7Z0W0|Q24190|Q24213|Q9VI13	PAK-kinase, isoform D	6	0.477	0.00164695	-0.1835	0.0617259
P54611	P54611	V-type proton ATPase subunit E	5	0.272	0.192207	-0.3335	0.124419
Q9VGG5	Q9VGG5	Cadherin-87A	7	0.162	0.510148	-0.072	0.765312
Q9VVS6	Q9VVS6	Autophagy-related protein 3	5	0.8835	0.0101012	-0.4625	0.0866994
Q9VG04	Q9VG04	CG8031	4	-0.1245	0.249941	-0.101	0.339205
O17444	O17444	Vesicular acetylcholine transporter	4	1.0925	0.00390178	0.134	0.553781
Q9VQU8	Q9VQU8|C9QP05	CG31772	7	0.6565	0.00268264	0.2285	0.108437
Q04652	Q04652	Ring canal kelch protein	6	0.0455	0.694031	0.5365	0.00472965
Q9VXF9	Q9VXF9	AT13091p	6	-0.1795	0.241518	-0.103	0.479532
Q24251	Q24251	ATP synthase subunit d, mitochondrial	6	-0.41	0.0294676	-0.06	0.673689
Q9V9N5	Q9V9N5	CG15216	5	0.5685	0.00104484	-0.0425	0.625906
Q9VCC6	Q9VCC6	CG6178	5	-0.08	0.712023	0.132	0.547625
Q9XYN7	Q9XYN7	Proteasome subunit beta type-3	5	-0.559	0.0112574	-0.413	0.0335095
Q24117	Q24117|O96860	Dynein light chain 1, cytoplasmic	4	0.058	0.570262	-0.167	0.141778
B5RJQ9	B5RJQ9|Q8WSF2|Q9W0R3|Q8IRJ0|Q86PA5|Q9NHZ3	LP01515p	6	0.1885	0.178434	-0.106	0.418163
Q9NDJ2	Q9NDJ2|Q8MLW2|B5RJR0|Q9NDJ2-2|B3DN49|Q960W1|B5RJJ7|Q8MT92	Helicase domino	8	-0.291	0.0234125	0.1725	0.11306
Q9W0E1	Q9W0E1	CG7852, isoform A	6	0.3495	0.0374747	0.016	0.901623
Q8SWX7	Q8SWX7|Q9VNV0|Q8T3S1	GH08190p	5	0.534	0.0122611	-0.106	0.475183
Q8MR61	Q8MR61|Q9W0M0	GH11143p (Fragment)	5	0.2565	0.224019	-0.108	0.583518
Q9U4Y1	Q9U4Y1|Q0KI98|Q9U4Y0	AT21437p	6	0.23	0.126181	0.006	0.96351
Q9W350	Q9W350|Q9NHY0	C11.1	6	0.3365	0.162554	-0.07	0.746256
Q9VNH6	Q9VNH6	Exocyst complex component 4	6	-0.173	0.309944	-0.041	0.799208
Q9VP61	Q9VP61|F3YDG9|Q59E09|Q9VP61-2	Acetyl-coenzyme A synthetase	6	0.174	0.602331	-0.0855	0.795619
Q9Y133	Q9Y133|Q8IN24|Q9BML6	BcDNA.GH07312	6	0.312	0.0619451	-0.2375	0.12691
Q8T0S6	Q8T0S6	Serine/threonine-protein kinase hippo	5	0.5375	0.022694	-0.2675	0.163706
Q9VU17	Q9VU17|Q8IQH6	CG10960, isoform B	5	0.122	0.552604	0.069	0.733535
Q9VA37	Q9VA37	DJ-1 beta	5	0.2145	0.0636186	-1.927	5.10271e-06
Q9VZY0	Q9VZY0	CG1240	6	-0.517	0.00204936	-0.3315	0.0128298
Q86R94	Q86R94|Q9W1Y1	SD01117p (Fragment)	5	0.021	0.853849	-0.1195	0.320697
Q9VCH8	Q9VCH8|Q9BI21	LD23303p	4	0.1855	0.274461	-0.067	0.675475
Q9VDT1	Q9VDT1	Arc42	6	-0.1565	0.158435	-0.0005	0.995968
Q7KLV9	Q7KLV9|Q7KLV9-2	26S proteasome non-ATPase regulatory subunit 11	6	0.278	0.235618	-0.349	0.151985
Q9VXA3	Q9VXA3|Q7KPI3	LP21163p	5	1.232	0.0163639	-0.199	0.58594
Q9VSK2	Q9VSK2|Q19RV3|P91683|O46034	Cbl long isoform	7	0.5375	0.190764	-0.288	0.453326
A8JNM0	A8JNM0|Q9VRZ4	Target of wingless, isoform C	5	0.9595	0.000272258	-0.133	0.25398
Q7YU03	Q7YU03|A8JV04	CG3632, isoform E	6	0.407	0.18081	-0.215	0.447732
B7ZWP7	B7ZWP7|C0H6Z8|D4G7H1|Q9VWG3	RH14172p (Fragment)	5	0.231	0.0788053	0.2635	0.0538264
P22817	P22817	Insulin-degrading enzyme	7	-0.1285	0.325778	-0.159	0.235979
Q4QQ70	Q4QQ70	CG15602	5	0.684	0.135036	-0.1335	0.741075
Q9VUQ9	Q9VUQ9|Q8MSY6	CG6498	5	0.2185	0.109336	0.225	0.101598
F0JAP3	F0JAP3|Q9Y0Y2	Adenylosuccinate synthetase	7	-0.191	0.1631	-0.0835	0.505601
Q9U485	Q9U485|Q9VJ30|Q7KT38|Q95TP2	Numb-associated kinase	4	0.1725	0.445086	0.101	0.647822
Q9VXM5	Q9VXM5	LD22609p	5	-1.3225	0.00369407	0.344	0.232123
C9QP60	C9QP60|H5V8F7|Q9VUY1|Q8MQK2|Q8IQN2	RE11344p	6	-0.0285	0.868868	-0.0845	0.628531
Q7KNQ9	Q7KNQ9	Connector enhancer of KSR protein CNK	7	0.389	0.0542722	-0.2215	0.211253
Q9W4X4	Q9W4X4|Q9U1K8|Q8MYR7|C5WLQ6	CG10260	6	0.0125	0.971688	-0.0145	0.967162
Q494M1	Q494M1|P30189|Q8IR39|C6TPA7|Q1WWG8	RE58921p	6	-1.208	0.000137001	0.1555	0.222712
Q9VY87	Q9VY87	CG10992	5	-0.445	0.0499917	-0.4585	0.0455584
I7BCJ6	I7BCJ6|I7AZZ5|I7AEJ0|I7B901|I7A3U0|I7BCJ2|B7YZJ0|B7YZI9|O16011|O16011-3|O16011-2|O16011-4|E1JH88|A8E779	Muscleblind longest transcript variant	4	0.4295	0.0326729	-0.4775	0.0226835
Q9VGP4	Q9VGP4|Q6NLJ0	LP08082p	5	0.36	0.0780098	0.0015	0.992954
Q7JMV3	Q7JMV3|A4V110|Q86P88|Q8IGW6|Q0KIF7	Calcium/calmodulin dependent protein kinase I	5	0.667	0.000635888	-0.3945	0.00627005
Q8IPW1	Q8IPW1|D3DMF7|Q9VPU7|Q9U3Z9|Q8T8Q9	Arouser, isoform A	5	0.103	0.565032	-0.039	0.824796
Q9VL16	Q9VL16	CG5676	5	-0.4145	0.175236	0.041	0.881528
A8JNH9	A8JNH9|Q9W0L2|C3KGP6	CG13908, isoform B	5	0.583	0.0111295	0.5405	0.0148399
Q9VN77	Q9VN77	CG12007	6	-0.82	0.000139686	-0.2145	0.0384675
Q9VND8	Q9VND8	GTP-binding protein Rheb homolog	6	-0.3195	0.060287	0.0675	0.628563
B7Z0I8	B7Z0I8|Q058V7	CG42232	6	-0.1635	0.114273	-0.32	0.0137819
C8VV40	C8VV40|Q7KRX5|Q9VB04|Q960S3	AT25787p	5	0.018	0.946256	-0.6705	0.0474258
Q9VZ96	Q9VZ96|Q9XYX0	Axotactin	6	-0.299	0.0213762	0.023	0.807813
Q9W1K4	Q9W1K4|Q7YU43|P92030	Egalitarian	6	0.0535	0.75758	0.3945	0.0627911
Q9VUB9	Q9VUB9|Q8IGM3	CG6650	5	-0.461	0.00575095	0.0195	0.85085
E8NH83	E8NH83|Q9VQ79|Q9VQ79-1	AT03068p (Fragment)	6	-0.2855	0.0299535	-0.0575	0.568772
Q03334	Q03334	40S ribosomal protein S13	7	-0.48	0.0205557	-0.1045	0.494598
Q9W321	Q9W321|O01368	Nejire	6	-0.564	0.00307099	0.0825	0.463035
Q9VP05	Q9VP05|C8VV55|H8F4P0|E1NZC8|Q6NP23	Mediator of RNA polymerase II transcription subunit 1	6	0.1055	0.320732	0.069	0.50308
Q9VPQ3	Q9VPQ3	CG4133	5	-0.2345	0.0875124	-0.3445	0.02681
Q9W541	Q9W541|O46090|Q9GQ87	EIF2B-epsilon protein	6	-0.3285	0.0340464	0.123	0.324957
Q9VH66	Q9VH66|Q29R39	CG8500	4	-0.0665	0.657163	-0.1395	0.368674
Q86BY9	Q86BY9	Protein rigor mortis	8	0.049	0.632518	-0.0015	0.988171
Q9VRL0	Q9VRL0	CG4769	4	0.0705	0.394554	-0.386	0.00401224
Q9I7T7	Q9I7T7|Q9I7T7-2|Q9I7T7-3	La-related protein CG11505	7	-0.306	0.161644	-0.9885	0.00345676
Q8MRQ4	Q8MRQ4	LMBR1 domain-containing protein 2 homolog	5	0.2035	0.362527	0.0215	0.919695
Q8IHE7	Q8IHE7|Q2PDZ3|Q9VVC8	AT08590p	5	1.0405	0.0452426	-0.429	0.320514
P26675	P26675	Protein son of sevenless	5	0.4025	0.0986666	-0.568	0.036002
Q7K9H6	Q7K9H6|Q960V6	FI05490p	5	0.481	0.0338451	0.1255	0.479368
Q9VWY5	Q9VWY5|Q8MSI0	CG7135	6	-0.422	0.00745331	-0.369	0.0126394
Q24591	Q24591|Q7JPR9|A1ZBR2|Q2XXS4|E0R985|Q961H0	18w protein	7	0.522	0.185241	-0.093	0.794576
Q9W229	Q9W229	40S ribosomal protein S24	6	-0.981	0.00125626	-0.4095	0.0389241
Q8MQY1	Q8MQY1|Q9VZW7	SD01848p (Fragment)	6	-0.523	0.00138137	0.0555	0.519785
Q9W4P5	Q9W4P5	V-type proton ATPase subunit d 1	5	-0.019	0.8644	-0.1335	0.263074
Q8MQX9	Q8MQX9|Q9VX44	Lethal (1) G0222, isoform D	5	0.2615	0.0434982	-0.296	0.0288634
Q9VSF0	Q9VSF0	Autophagy-specific gene 18, isoform A	4	-0.005	0.966606	0.004	0.973281
Q9VGE7	Q9VGE7	Beta-galactosidase	4	-0.0545	0.596405	0.2535	0.0475154
P25867	P25867	Ubiquitin-conjugating enzyme E2-17 kDa	5	-0.6285	0.00072617	-0.6465	0.000638516
Q9VPH7	Q9VPH7	Eukaryotic peptide chain release factor subunit 1	6	0.328	0.0094066	-0.29	0.0151218
Q9VHH2	Q9VHH2|E1JIG3|Q961J4	Immune response deficient 1, isoform A	5	-0.041	0.667013	-0.0245	0.795785
A8JUU3	A8JUU3|A8JUU1|Q5BI67|Q8T0U9	Sec16, isoform D	6	0.2355	0.0654831	-0.2715	0.0424394
Q0KI25	Q0KI25|Q6NNV4|Q9VCP4|Q7YU41	CG4467, isoform B	5	0.1735	0.138674	-0.1015	0.349391
Q8IGK8	Q8IGK8|Q9W289|Q9NFP0|Q9W290|Q960J1	RE72291p (Fragment)	5	0.455	0.377026	-0.455	0.377026
Q7KMP8	Q7KMP8	26S proteasome regulatory complex subunit p39A	5	0.0205	0.824099	-0.0845	0.379133
A1Z8W8	A1Z8W8|A1Z8W9	Gartenzwerg, isoform B	6	-0.938	0.000366909	-0.023	0.838619
Q9VT33	Q9VT33|Q8IGE6|Q9VT32|F0JAG1	Ribose-phosphate pyrophosphokinase	5	-0.115	0.274043	-0.045	0.650618
Q8MZ34	Q8MZ34|Q9VKZ7	RE02878p	5	-0.645	0.0062118	-0.0565	0.702285
Q8T9D1	Q8T9D1|Q86BS3	SD06626p	6	-0.501	0.00272728	-0.2405	0.0446705
Q8SWW4	Q8SWW4	CG16972	6	-0.2895	0.160922	0.3885	0.0789862
Q8IN94	Q8IN94|Q7KSE8|B6IDZ6|Q1EBX4	Trithorax group protein osa	5	0.015	0.875301	-0.2775	0.0290558
Q9VBA0	Q9VBA0|Q8IMQ8	CG6330, isoform A	4	0.348	0.0155008	-0.3555	0.0143054
P14199	P14199	Protein ref(2)P	5	-0.576	0.0327461	-0.146	0.48725
Q9VEC1	Q9VEC1	Mediator of RNA polymerase II transcription subunit 17	5	0.0465	0.676506	0.0255	0.817811
Q7K4C2	Q7K4C2	CG7737	5	-0.046	0.729594	0.238	0.11859
Q6QU65	Q6QU65|Q400M8|Q86P79|Q6NN30	ADAM metalloprotease	5	0.5785	0.0131762	0.0915	0.572439
Q9Y134	Q9Y134	L.2.35Df	7	-0.307	0.0129016	-0.028	0.741756
Q9VBQ6	Q9VBQ6|Q9NHF2|Q95RN8	Dihydroxyacetone phosphate acyltransferase	5	-0.0775	0.715112	0.179	0.413577
Q9VIU5	Q9VIU5	CG10137	7	-0.055	0.538337	-0.1	0.284284
P48375	P48375	12 kDa FK506-binding protein	4	1.223	3.09568e-05	-0.555	0.0012331
P83102	P83102	Putative dual specificity tyrosine-phosphorylation-regulated kinase 3 homolog	5	0.355	0.144124	0.0245	0.909148
Q9V3W2	Q9V3W2|Q8IP37	GM23292p	5	-0.2205	0.256612	-0.084	0.645576
Q24472	Q24472	Retinoblastoma family protein	4	0.123	0.457949	0.122	0.461396
Q9VYY4	Q9VYY4|Q8IR88	Cytochrome P450 4g15	5	-0.3325	0.0417228	0.1665	0.228729
Q9V426	Q9V426	LD07162p	5	-0.273	0.346596	-1.23	0.00587042
Q9VN93	Q9VN93|Q9VN93-2|D5AEL2	Putative cysteine proteinase CG12163	5	-0.485	0.0610113	-0.14	0.514928
Q9VHR2	Q9VHR2	CG31462	7	1.05	0.0784176	0.2175	0.664598
Q9VVI9	Q9VVI9	Charged multivesicular body protein 5	5	1.4255	0.0095351	-0.6425	0.121752
Q9VTW8	Q9VTW8	GH27027p	5	0.1525	0.567667	0.0025	0.992385
Q6NR26	Q6NR26|Q9VTH2	RE33713p	4	0.3375	0.0130986	-0.152	0.148326
A8JNK1	A8JNK1|Q8IRB9|Q8IRC0|Q9I7T2|Q9VZI0|E6PBW7|F2FB68|Q8IRC1	Ensconsin, isoform F	5	0.227	0.441998	-0.417	0.186817
Q7K084	Q7K084	Obp44a	5	-0.5815	0.000743816	-0.1425	0.127089
Q9V4E0	Q9V4E0	CG1970, isoform A	4	-0.0175	0.94256	-0.3945	0.150015
Q9VH10	Q9VH10	CG3996	7	0.589	0.00259046	0.0125	0.90917
Q4QQC4	Q4QQC4|Q0KIB3	RE20268p	6	-0.048	0.64363	0.093	0.384698
Q9W3C4	Q9W3C4	Hexosaminidase 2	4	-0.0145	0.90708	0.017	0.891182
Q95RY2	Q95RY2|Q9VUQ1|Q8MQK5	CG7945, isoform A	5	0.996	0.00238041	-0.356	0.0939509
Q9VYW4	Q9VYW4	CG1703	4	0.05	0.768425	0.2065	0.256557
A8JR42	A8JR42|Q9VE13|Q4AB30|Q95S72|Q9VE16|Q1LZ39	GUK-holder, isoform D	6	0.489	0.139657	-0.22	0.463961
Q8IPX7	Q8IPX7	RE44908p	4	-0.012	0.90826	0.103	0.346479
A1Z945	A1Z945|D0IQ88	CG8771	5	0.0455	0.712833	0.1095	0.391942
Q8MYW1	Q8MYW1|Q9VGS3	RH04289p	4	0.573	0.0235556	0.3295	0.121459
Q9VU39	Q9VU39|Q86NZ5|Q9VU38	CG11255, isoform A	5	-0.1505	0.254041	0.0495	0.688712
Q9VIZ3	Q9VIZ3	LD25692p	5	-0.118	0.327913	0.113	0.34682
Q7PLP5	Q7PLP5|A8Y582|Q7PLP4|Q8SY24|A8Y583|Q5BI36	CG41099, isoform C	5	0.0935	0.342845	0.114	0.257888
Q8MSS1	Q8MSS1	Protein lava lamp	7	-0.2985	0.105891	-0.1995	0.243767
Q9W0Q2	Q9W0Q2	Peptidyl-prolyl cis-trans isomerase	5	-0.2985	0.0479127	0.0645	0.595078
Q9VLS7	Q9VLS7|Q8MQQ8	CG8552	6	-1.14176e-16	1	-0.0725	0.399958
Q9VKX1	Q9VKX1|Q8IPB9	CG31716, isoform A	5	-0.0785	0.454601	-0.204	0.0900092
Q9U1H9	Q9U1H9	Nuclear RNA export factor 1	6	-0.061	0.532403	0.03	0.754936
Q9VG51	Q9VG51	CG6359	5	0.0425	0.846804	-0.2955	0.217665
H1UUJ5	H1UUJ5|Q7KRZ3|Q9VBI4|Q8SWU0	FI18238p1 (Fragment)	5	0.267	0.140119	-0.0615	0.701859
Q0KIA2	Q0KIA2	PP2C-like domain-containing protein CG9801	6	0.0225	0.906288	0.1875	0.35033
Q9W4R9	Q9W4R9	CG10802	5	-0.238	0.181388	-0.0505	0.754367
Q8MLR7	Q8MLR7|Q9W1Q6|Q7KK51	CG3530, isoform A	5	0.29	0.0127241	-0.008	0.919882
Q00637	Q00637	Superoxide dismutase [Mn], mitochondrial	4	-0.8525	0.000136564	-0.1615	0.0974263
O76876	O76876|Q8IH14|F3YD57	CG3056, isoform A	5	0.2525	0.10451	0.001	0.994009
Q9VSU9	Q9VSU9	CG4641	4	1.028	0.000618576	-0.0125	0.927362
Q9VP46	Q9VP46	CG7324	5	-0.101	0.456364	0.2435	0.110565
Q9VD52	Q9VD52	CG6015	5	0.1575	0.105216	0.223	0.0385158
Q0KHU0	Q0KHU0|Q9VZ45	Unconventional myosin class XV, isoform D	7	-0.3325	0.202182	-0.0285	0.904457
A1Z989	A1Z989	CG33007	6	1.2865	0.0208519	0.2545	0.534582
A8DY95	A8DY95|A1Z8A7|Q8T008	CG11883, isoform C	6	-0.252	0.192171	0.0705	0.689802
B7YZT1	B7YZT1|Q500X6	CG42345, isoform D	5	-0.0305	0.734518	0.2915	0.0193333
A1Z6F4	A1Z6F4|Q7JQF6|A1Z6F6|Q86P50	CG42345, isoform E	4	-0.3805	0.0143735	0.3625	0.0172287
Q7KT33	Q7KT33|Q9VIS3	Fructose-1,6-bisphosphatase, isoform B	4	-0.1085	0.313463	0.178	0.126104
Q9VE18	Q9VE18	CG5451	4	0.291	0.0309101	0.155	0.171934
Q9VGI1	Q9VGI1|Q6NR50	CG17360	6	-0.234	0.202112	-0.0845	0.617705
P84040	P84040	Histone H4	4	-0.4475	0.0215887	-0.283	0.0900259
Q9W2F2	Q9W2F2	DDB1- and CUL4-associated factor-like 1	5	-0.083	0.340493	0.1015	0.254431
Q94518	Q94518	Nascent polypeptide-associated complex subunit alpha	3	-0.0275	0.910358	-0.173	0.490284
Q9VHE4	Q9VHE4	CG8132	4	-0.437	0.0716556	-0.047	0.814754
Q9VSC5	Q9VSC5|Q8SYN6	CG8209	6	0.3705	0.348851	-0.5055	0.218267
Q9VK89	Q9VK89	Probable tRNA (guanine(26)-N(2))-dimethyltransferase	4	0.0565	0.721441	0.3015	0.101787
Q9VTB3	Q9VTB3	CG11811	4	0.0775	0.435896	-0.223	0.059827
C8VV34	C8VV34|Q9W058|Q8IRG3	Succinyl-CoA:3-ketoacid-coenzyme A transferase	4	-0.3125	0.00981041	-0.001	0.990041
Q9VEX9	Q9VEX9	Histone deacetylase complex subunit SAP18	4	-0.611	0.00184739	-0.0385	0.716149
Q9VZI1	Q9VZI1	Calponin-like protein Chd64	4	-0.3535	0.196779	-0.223	0.389878
Q9VBC4	Q9VBC4	AT02583p	5	0.187	0.503644	0.001	0.997073
Q9VI58	Q9VI58|Q86BP3	CG1091, isoform B	5	-0.055	0.802133	0.053	0.809139
Q9VIQ8	Q9VIQ8	CG10664, isoform A	5	-0.1605	0.559616	-0.048	0.859065
Q9VW56	Q9VW56	Probable prefoldin subunit 6	4	0.4615	0.0367341	-0.278	0.147188
Q9W3K6	Q9W3K6	CG2258, isoform A	4	0.863	0.117879	-0.2185	0.651364
Q8MRQ2	Q8MRQ2|Q9VQV2	GH05923p	5	0.627	0.0645355	-0.1095	0.694729
Q9VIV0	Q9VIV0|Q8MQR4|A8WHL2	CG10188, isoform A	6	0.399	0.0110058	0.222	0.0787096
Q01617-5	Q01617-5|Q01617|Q01617-1|Q01617-3	Isoform J of Protein couch potato	5	-0.6445	0.0125484	-0.6535	0.0119005
Q9VAT0	Q9VAT0|Q86B74|C9QPJ8	RE12101p	5	0.0035	0.975614	0.046	0.690466
Q9VV89	Q9VV89|D2NUJ2|Q8IQP2|Q8IQP1	Nonclathrin coat protein zeta-COP	4	-0.132	0.249281	0.071	0.514027
O76902	O76902|Q95RM3	CG14782	4	0.021	0.82425	0.022	0.816076
Q9V3N6	Q9V3N6	GH02822p	5	0.0995	0.346489	0.109	0.306798
Q0E8F0	Q0E8F0|Q9VU53|O96671	Capricious, isoform C	4	0.749	0.0472356	-0.2205	0.472204
P04359	P04359	60S ribosomal protein L32	4	-0.393	0.0248463	-0.0835	0.526357
Q8MR05	Q8MR05|Q8I725	LD48009p (Fragment)	4	-0.0135	0.911634	0.0775	0.532843
Q86B79	Q86B79	RING finger protein unkempt	4	0.102	0.339239	-0.1955	0.099585
Q9VEC8	Q9VEC8	CG7215, isoform A	4	0.493	0.00732824	0.2585	0.0694667
Q9V3Y2	Q9V3Y2	Anamorsin homolog	4	0.5585	0.0368487	-0.126	0.547972
P41375	P41375	Eukaryotic translation initiation factor 2 subunit 2	5	-0.1405	0.24495	0.042	0.709489
Q1LZ08	Q1LZ08	WD repeat-containing protein 48 homolog	4	-0.016	0.905431	0.014	0.917191
Q9VFU7	Q9VFU7|C0PTV4	CG14372	5	0.726	0.00348771	-0.0235	0.870155
A8JNS4	A8JNS4|Q9VU81|Q9VU82|Q9VU83	Starvin, isoform E	5	0.463	0.183831	-0.3555	0.289119
Q8IGV4	Q8IGV4|Q9VAW1|Q8ISE5	RE23622p (Fragment)	4	-0.3935	0.0860474	-0.7405	0.0105906
Q961R9	Q961R9	CG6126	4	-0.127	0.173028	-0.093	0.29668
Q9VKT9	Q9VKT9	Lipase	5	-0.047	0.641319	0.153	0.16865
Q9VVX3	Q9VVX3	Frizzled-2	4	0.547	0.00955096	-0.202	0.18731
P40301	P40301	Proteasome subunit alpha type-2	4	0.0125	0.928484	-0.145	0.324526
Q7JR83	Q7JR83|Q960T4	CG11055, isoform A	4	0.4345	0.0040945	0.1265	0.200254
Q9VEJ1	Q9VEJ1|Q9U1J9|Q8SXI7|H1UUB8|Q95S23	LD36095p	5	-1.2895	0.000229128	0.2645	0.102457
Q9VN86	Q9VN86	AT14148p	5	0.0245	0.862706	0.177	0.24678
Q9V3X2	Q9V3X2	BcDNA.LD19727	3	1.215	0.0229982	-0.531	0.212465
Q9V3P3	Q9V3P3	LD45860p	4	-0.184	0.0712108	0.005	0.952674
Q9V3Q4	Q9V3Q4	GH25379p	5	-0.127	0.410504	-0.1095	0.473781
B5RIN9	B5RIN9|Q9VP68|Q961U7|Q8IPU0|Q8IPT9	FI03684p (Fragment)	4	0.0225	0.822905	0.0435	0.667587
Q9VDV2	Q9VDV2	AT06125p	5	-0.174	0.129512	0.0025	0.98015
Q9W260	Q9W260|Q9XZB7	GH03113p	5	-0.309	0.0784718	-0.04	0.785134
Q9VRY6	Q9VRY6	CG10103	5	0.787	0.00346045	-0.5135	0.0187205
Q9V3G3	Q9V3G3	Peptidyl-prolyl cis-trans isomerase E	4	-0.304	0.10673	-0.5605	0.0157192
H1ZY88	H1ZY88|P91634|H1ZY91	Putative uncharacterized protein Pi3K92E	6	-0.0615	0.716261	0.0915	0.591952
Q7KVR8	Q7KVR8|Q7KVR7|Q494L9|Q86B59|Q9W388	AP-1gamma, isoform D	4	-0.476	0.0139134	-0.018	0.892432
Q9VDY5	Q9VDY5|E1JIP9|Q06AJ1	Unc79, isoform C	4	-0.0205	0.91515	0.0285	0.882315
Q9VYD8	Q9VYD8	RE47308p	5	-0.754	0.000827311	0.1215	0.292341
D3DMZ8	D3DMZ8|Q02427|Q02427-1|Q02427-2	RE57382p (Fragment)	5	-0.913	0.00456112	0.074	0.702966
Q8IMK1	Q8IMK1|Q0KHZ4|Q7K501	CG34133, isoform C	4	0.0595	0.564666	0.0965	0.363743
Q9W423	Q9W423	LD18904p	5	-0.2315	0.410383	0.5285	0.0969185
Q95R98	Q95R98	Protein phosphatase methylesterase 1	4	0.3145	0.0246562	-0.036	0.728931
Q7KV24	Q7KV24|Q95RH1|C0PTV5	CG15744	6	0.481	0.0196707	0.024	0.870928
Q7JWI7	Q7JWI7	CG11665	4	0.0435	0.837224	0.306	0.189852
Q9VIW7	Q9VIW7	tRNA-splicing ligase RtcB homolog	5	-0.292	0.0422422	-0.111	0.347507
F3YDP0	F3YDP0|Q9W0C5|Q7KVB1|E6PBW9|Q7KVA9	RH32556p	5	0.165	0.145252	0.061	0.550787
Q9VNC3	Q9VNC3	Holocarboxylase synthetase	4	-1.2965	0.000107192	0.5145	0.00660429
Q9VGV1	Q9VGV1	CG4596	4	0.4025	0.0334121	0.062	0.669465
Q8MRV7	Q8MRV7|Q9VXQ0	SD19562p	4	-0.0825	0.626838	0.0345	0.837133
Q7PLG1	Q7PLG1|Q6AWH1	CG40178, isoform A	5	0.6745	0.108751	0.388	0.311439
Q8IQX8	Q8IQX8|Q9VWT1	Histidyl-tRNA synthetase, isoform B	5	-0.2015	0.124693	0.316	0.034683
Q9VY15	Q9VY15|Q2XY44|Q8SWS5	CG14411, isoform A	4	0.064	0.749941	0.109	0.591208
Q9VJZ6	Q9VJZ6	CG6523	4	0.4815	0.207073	-0.173	0.623857
E1NZC4	E1NZC4|Q8IQ70|Q7KU70	MIP26719p	4	0.1715	0.118836	0.068	0.4882
Q8MQX4	Q8MQX4|D0IQK1|Q9VDD8	Ubiquitin carboxyl-terminal hydrolase	5	-0.3025	0.144723	0.106	0.569873
Q9VR91	Q9VR91|B1PG26|B1PG32|B1PG25|B1PG39|B1PG23|B1PG21|B1PG30|B1PG22|B1PG44|B1PG27|B1PG42|B1PG34|B1PG93|B1PGA4|B1PG88|B1PG85|B1PG82|B1PGA7|B1PG84|B1PG86|B1PG89|B1PG97|B1PGA5|B1PGA8|B1PG87|B1PG83|B1PG90|B1PG96	Probable E3 ubiquitin-protein ligase HERC2	6	0.4765	0.00220522	0.237	0.033937
Q9U9A9	Q9U9A9|Q9VCC9|H1ZYA3|H1ZYA5|H1ZYB0|H1ZYA6|H1ZYA8	Tuberous sclerosis gene product-1 homolog	4	0.03	0.869039	-0.016	0.929851
P21914	P21914|Q8SXL9|Q9VWN3	Succinate dehydrogenase [ubiquinone] iron-sulfur subunit, mitochondrial	5	-0.5055	0.00237082	-0.06	0.524092
Q9VHI1	Q9VHI1	Hyrax	7	-0.2825	0.0193465	0.249	0.0301953
Q9W1A8	Q9W1A8	CG4049	4	0.1445	0.354984	0.1545	0.325773
Q9VKM7	Q9VKM7|Q9VKM8	AT01533p	4	-0.3715	0.0321309	-0.1445	0.30035
Q9W539	Q9W539	Hormone receptor 4	5	0.2125	0.32299	-0.187	0.378848
Q9VN39	Q9VN39|Q8T0Q2	CG9775, isoform A	6	-1.7265	0.00043434	0.3635	0.134402
E8NHB5	E8NHB5|P04755	RE35042p	5	0.1335	0.448525	0.216	0.241753
Q8SWS1	Q8SWS1|Q9W5Y0	RE48040p	4	0.2155	0.124333	-0.3145	0.0437113
Q9VTW1	Q9VTW1|Q9VTW0|F0JAK0	CG4300, isoform B	5	-0.361	0.0198634	-0.4915	0.00600526
Q9VZI4	Q9VZI4|F0JAM2|Q8I0Q7|E1JIC5|Q8IRC2|A2VEF8|E1JIC6|Q95U18|C4XVI4	CG14995, isoform A	5	0.4315	0.00339608	-0.3095	0.0130693
Q8MR62	Q8MR62	Viral IAP-associated factor homolog	5	0.27	0.0754997	-0.5275	0.00752276
Q7KPK2	Q7KPK2|O61722|Q95VY8	Putative prenylated protein tyrosine phosphatase PRL-1	3	0.292	0.0586786	-0.193	0.166461
B3DNM7	B3DNM7|Q9VGW9	RH29922p	5	-0.407	0.0184674	0.2745	0.0670814
Q9VM33	Q9VM33	Elongation factor G, mitochondrial	6	-0.0635	0.645569	0.117	0.409395
Q9VNH5	Q9VNH5	CG2091	5	-0.0265	0.945533	-0.3335	0.408198
Q8IR04	Q8IR04|Q9VX90|B7Z0Z7|B3DNM8	CG9059, isoform A	4	0.2285	0.0429445	0.0425	0.635117
Q9VXQ3	Q9VXQ3	CG8239	5	-0.1935	0.204566	-0.032	0.818373
Q7JVI3	Q7JVI3	Eukaryotic translation initiation factor 3 subunit M	5	0.1785	0.164172	-0.378	0.0187391
O76928	O76928	Carmine	5	-0.2265	0.196258	0.135	0.413975
Q961C9	Q961C9	Transport and Golgi organization protein 11	4	-0.433	0.277401	-0.5985	0.153651
Q24451	Q24451	Alpha-mannosidase 2	4	-0.2845	0.252277	-0.0765	0.741416
Q8SYR3	Q8SYR3|Q24491	RE39606p	4	-0.533	0.00423357	-0.2255	0.0872411
Q9VZS1	Q9VZS1|Q9W0Q0	CG17746, isoform A	4	0.5415	0.0174217	-0.264	0.146227
Q24207	Q24207|Q24207-2|A4V1Q1|Q6NN06	Protein boule	4	0.6055	0.0239707	-0.4635	0.0572092
Q95TV9	Q95TV9|B7YZL3|Q0E919|B7YZL1|B7YZL8|B7YZL5|Q7YTZ4|B7YZL7|B7YZL6|A1ZBH5|B7YZL2|Q1RKY1	GM13116p	7	-0.2235	0.0780485	-0.175	0.143499
Q9VHV5	Q9VHV5	ADP-ribosylation factor-like protein 8	3	0.236	0.0411052	0.101	0.292523
Q7KRY6	Q7KRY6	Nucleosomal histone kinase 1	5	-0.061	0.529111	0.326	0.0159085
Q9VUR0	Q9VUR0	Probable Ufm1-specific protease 2	3	0.353	0.00852659	0.1045	0.264948
Q9VSF3	Q9VSF3	NEDD8-conjugating enzyme Ubc12	3	0.2725	0.481692	-0.435	0.28005
Q9VF69	Q9VF69	CG14867	4	0.8605	0.00259056	0.2845	0.119821
Q9VYW5	Q9VYW5	CG2247	6	-0.816	0.0175161	0.035	0.88531
O44433	O44433|Q7KNS5|A1ZAT7	QKR54B	6	0.558	0.0316864	-0.96	0.00400377
D2NUE2	D2NUE2|Q9VNP2|Q0E8B8|D2NUF0|Q24273	MIP14196p	5	0.996	6.66508243406328e-05	-0.0865	0.325816
Q9VFU8	Q9VFU8|A0T1Z5|Q95RU5|A0T1Z4|B7Z0J2	LD33734p	5	0.2505	0.0922594	0.233	0.110863
Q95TU9	Q95TU9|Q86BB5|C7LAF1|Q8IPN1|Q9NJH5|Q9XZL7|Q9VN51|Q86BB4|F0JAL1	LD15470p	5	1.033	0.00077825	-0.4845	0.0179689
Q7YU91	Q7YU91|Q9VWJ6	SD16537p	4	0.243	0.150783	0.21	0.202379
O46094	O46094|Q95R90	CG3573	4	0.335	0.0296982	0.024	0.836241
Q8IRM7	Q8IRM7|Q9W323|Q9W324|Q59E68|Q8IRM6	LD30065p	4	-0.2855	0.139862	0.0835	0.628348
Q9VC96	Q9VC96|Q8SX63|Q8T470	BRWD3	4	0.044	0.746058	0.211	0.163105
H5V8D8	H5V8D8|Q9W326|B9EQT9	FI18049p1	7	-0.165	0.342274	-0.155	0.369631
Q6IDF6	Q6IDF6|Q9VYT4|F6J9S4|F6J9T9|F6J9U1|F6J1V5|A9YGM5|A9YGN4|A9YGM7	RE21490p	4	-0.016	0.873251	0.1835	0.113235
Q9VAC9	Q9VAC9|Q8SYB8	CG7903	5	-0.485	0.0154319	0.0915	0.520798
C6SUT3	C6SUT3|Q95RJ9	GM02335p	4	0.049	0.724154	0.0885	0.530199
Q9VE32	Q9VE32|A1L4T9	CG18208	4	0.4785	0.00474811	0.1605	0.162054
Q0E908	Q0E908|Q960G2	Hillarin, isoform A	4	0.2855	0.197517	0.1295	0.529129
Q24048-2	Q24048-2|Q24048	Isoform 2.1 of Sodium/potassium-transporting ATPase subunit beta-2	6	-0.2135	0.13723	-0.221	0.126764
Q9VAM6	Q9VAM6	CDGSH iron-sulfur domain-containing protein 2 homolog	3	0.13	0.36588	-0.195	0.196923
Q9VLJ5	Q9VLJ5	AT07979p	4	0.068	0.501468	0.1	0.335973
Q9VQZ6	Q9VQZ6	Probable elongator complex protein 3	5	-0.1635	0.129628	-0.0595	0.537451
Q9W3U8	Q9W3U8|Q9W3U7|Q2MGP0|C8VUZ4|D6W4L1	CG33691, isoform B	3	-0.3625	0.00959745	0.004	0.965478
Q9VK03	Q9VK03	CG15639, isoform A	3	-0.2925	0.144379	0.0315	0.858928
Q8MSQ2	Q8MSQ2|A1ZAP1	SD21944p	4	0.208	0.0812647	-0.112	0.292234
Q9VCH5	Q9VCH5|Q6NP55|Q867M7|Q868A8|Q86G43|Q867H5|Q867W7|Q867M2|B8A421	Nup98	5	-0.415	0.00429698	-0.044	0.617419
Q9W158	Q9W158	CG4612	5	0.073	0.695362	-0.135	0.477807
Q24323	Q24323|C0PTV9|Q24323-2|Q24323-4|Q24323-3	Semaphorin-2A	6	-0.3055	0.0630845	0.0325	0.808592
Q8SXU3	Q8SXU3	CG8207	5	-0.2855	0.0235994	0.2615	0.0319748
Q9VSU6	Q9VSU6	Dihydropteridine reductase	4	-0.53	0.0424003	0.0895	0.663696
Q24311	Q24311|D3DMX2	Cullin homolog 1	4	0.33	0.03155	-0.0975	0.418566
Q9VEX5	Q9VEX5	Protein asunder	5	0.329	0.0167446	0.2605	0.0378875
Q07DP5	Q07DP5|Q8T052|Q9XZD9|Q7KA83|F6JBM9|F6JBM5|F6JBN0|F6J4J3|A9YJX8|B4YWI1	TATA box binding protein-related factor 2, isoform E	6	-0.579	0.00293726	0.2265	0.0854812
P02283	P02283	Histone H2B	5	-0.749	0.00716745	0.035	0.843043
Q9VWQ7	Q9VWQ7|Q8MQZ6|B5RJ68|Q8IQX5	CG6891, isoform A	3	-0.2045	0.0502592	0.1395	0.1395
Q7YU08	Q7YU08|Q9VT99|Q9VT98|A8JNQ5|Q8MSP1|A8JNQ4	CG32062, isoform E	4	-0.396	0.159343	-0.3085	0.253662
Q86B80	Q86B80|Q08GL4|A8JR84|Q3ZAQ1|Q8MQR6	CG7029, isoform A	4	-0.1225	0.545899	-0.2355	0.26924
Q9W1A2	Q9W1A2|Q9W1A2-2	N-alpha-acetyltransferase, 35 NatC auxiliary subunit homolog	4	0.082	0.677909	0.0825	0.676092
Q9VF56	Q9VF56	CG5205	5	-0.15	0.147079	0.466	0.00329878
Q9VM04	Q9VM04	CG42533	6	-0.0085	0.957966	0.26	0.152503
Q9W3C1	Q9W3C1	Polycomb protein l(1)G0020	4	0.094	0.503329	0.174	0.240548
Q7KSQ0	Q7KSQ0	CG6782, isoform A	5	-0.1425	0.163941	-0.388	0.00705286
P48609	P48609	Cyclin-dependent kinase 5 homolog	3	0.209	0.266854	-0.1125	0.530348
Q9U6R9	Q9U6R9	GH13039p	4	0.756	0.0790896	-0.454	0.241926
Q9VHH0	Q9VHH0	CG16733	5	-0.349	0.0637856	0.285	0.109855
P54357	P54357	Myosin-2 essential light chain	4	0.749	0.00252304	-0.567	0.0080029
Q9VEF9	Q9VEF9	CG7397	5	0.7645	0.176707	0.11	0.829303
Q7KU01	Q7KU01|Q70HU3|Q960J4|Q70HU2|Q9VPU9|Q8IPW0	PNUTS, isoform D	4	-0.185	0.201295	0.013	0.921417
Q9VWP1	Q9VWP1	CG7288	4	0.0675	0.716497	0.212	0.282312
P49846	P49846	Transcription initiation factor TFIID subunit 5	4	0.2345	0.0990767	0.078	0.529047
Q95RG8	Q95RG8	Git	3	0.3635	0.00798856	-0.082	0.375357
Q07093	Q07093	Head-specific guanylate cyclase	3	0.337	0.042315	0.1	0.454388
A1ZAX8	A1ZAX8|Q8MT61|A1ZAX6|E1JH95	CG4966, isoform A	5	-0.302	0.0193603	-0.049	0.602309
Q8SZP5	Q8SZP5|Q8IMX4|Q08212|Q9VCE3	RE71384p	4	-0.2015	0.0900322	-0.224	0.0672258
Q9VXE5	Q9VXE5	Serine/threonine-protein kinase PAK mbt	3	-0.0205	0.863309	0.5395	0.0053836
Q7JWD6	Q7JWD6|Q7KYI0	Elongin C, isoform A	4	-0.2655	0.0186847	0.054	0.513231
Q9VR61	Q9VR61|Q24496|Q86NP0	RPS6-protein kinase-II	4	0.4865	0.0367714	0.0665	0.712172
Q9VZ07	Q9VZ07|B7Z139|A8JUR4|A8JUR7	Kinesin associated protein 3, isoform G	5	-0.029	0.80332	0.2385	0.0844399
A1ZA18	A1ZA18|O01349|Q6NNU4	Kinesin-73, isoform A	5	-0.1305	0.255309	0.004	0.970062
Q9V637	Q9V637	Putative proteasome inhibitor	3	0.6975	0.0126086	-0.4995	0.0408732
Q9VMY8	Q9VMY8|Q8T0A7	Auxillin, isoform A	3	0.093	0.712559	0.131	0.606447
A1Z9M6	A1Z9M6|Q1EC07	CG8394	4	0.034	0.761321	0.3185	0.0307568
Q7KN99	Q7KN99	Phosphopantothenoylcysteine synthetase, isoform A	4	0.115	0.348259	-0.064	0.589321
Q86PA8	Q86PA8|Q9VGP6	LD34406p	4	0.1085	0.4243	-0.2185	0.141412
Q9VH77	Q9VH77	Mannose-6-phosphate isomerase	5	0.0435	0.671866	-0.634	0.00135435
Q9W379	Q9W379	LD37736p	5	0.3665	0.260413	-0.361	0.266707
Q9V3Z6	Q9V3Z6	Myosin-VIIa	4	0.082	0.458796	0.549	0.00321677
Q9VJZ5	Q9VJZ5	LD07294p	4	0.3255	0.0264047	-0.458	0.0072694
Q95RB1	Q95RB1	CG14641	4	-0.1495	0.106834	-0.076	0.362796
Q9VYG2	Q9VYG2|O76490	Brahma associated protein 60kD	4	-0.266	0.0380646	0.0575	0.56914
E1JJN5	E1JJN5|Q9VX48	CG8557, isoform C	3	0.387	0.131181	0.1125	0.620882
Q9VAN0	Q9VAN0	Probable phosphoserine aminotransferase	4	0.0625	0.742782	0.092	0.631424
Q8STG9	Q8STG9|F0JAP1	DSec61alpha	4	-0.4015	0.208771	0.2735	0.370148
Q9XZ21	Q9XZ21	Something that sticks like glue	4	-1.6785	9.95155e-05	0.353	0.0584889
Q9VE73	Q9VE73	CG12333	4	-0.368	0.00886322	0.196	0.0762679
Q7KTJ7	Q7KTJ7|Q961I4|Q8IPG9	Basigin, isoform G	3	0.588	0.197169	-0.3755	0.384985
G7H815	G7H815|Q9VR99|Q8MRC3|F6J8P8|F6J8L1	LP09118p1 (Fragment)	4	0.065	0.851084	0.1005	0.77222
Q9VM71	Q9VM71|Q95RS5	5'-3' exoribonuclease 2 homolog	4	-0.434	0.0184828	0.025	0.84883
O97067	O97067	Probable peptidyl-tRNA hydrolase 2	3	-0.168	0.302678	0.0595	0.700401
Q9VS47	Q9VS47	CG8602	4	-0.0285	0.82975	0.442	0.0179326
Q9VH95	Q9VH95|E8NH46	Uncharacterized protein CG16817	4	-0.107	0.339249	-0.2185	0.084319
O76324	O76324	Discs overgrown protein kinase	3	0.019	0.94341	0.401	0.177596
P40320-3	P40320-3|P40320|P40320-4|D5SHQ7	Isoform 3 of S-adenosylmethionine synthase	4	-0.549	0.0155518	-0.5695	0.0135539
E4NKM3	E4NKM3|H5V866|Q8IPY3|Q9VQ61|Q8T0M9	Aspartate aminotransferase (Fragment)	4	-0.8825	0.00206598	0.222	0.192608
Q9VN45	Q9VN45	Uncharacterized protein CG12001	4	0.4635	0.047921	0.3805	0.084844
Q9W5C2	Q9W5C2|Q9U1L3	LD27659p	3	1.2375	0.00113287	0.373	0.0941501
Q961D9	Q961D9	Protein BCL9 homolog	4	-0.289	0.0370164	-0.3885	0.0128856
Q9VES8	Q9VES8|O16050|Q95SB2	CG10340	5	-0.226	0.0413474	0.0215	0.804239
Q9W402	Q9W402	CG3446	3	-0.268	0.169224	-0.562	0.0206336
P08182	P08182|C9QPE1|P08182-3|Q9NGY9	Casein kinase II subunit beta	3	0.594	0.195798	-0.21	0.619199
Q9VIG0	Q9VIG0|Q8SZL6	CG9257	5	-0.39	0.0393608	-0.0575	0.697008
Q95TU2	Q95TU2|Q9VKD8|Q6NNA4|Q8T064	CG6686, isoform A	4	-1.856	3.04729e-05	0.981	0.000595049
O46084	O46084	Serine/threonine-protein phosphatase Pgam5, mitochondrial	5	-0.1335	0.297891	0.2125	0.124529
Q9VIK1	Q9VIK1	CG9318	4	-0.0865	0.491515	0.025	0.838558
Q9VJ86	Q9VJ86|Q95NR4	Bicoid stability factor	4	0.3185	0.0241645	-0.9325	0.000256775
Q95RV6	Q95RV6|Q9VV52	LD09503p	3	-0.106	0.499692	-0.156	0.333895
Q9W3L1	Q9W3L1|Q7YU82	RE04053p	4	-0.225	0.0348793	-0.0765	0.370804
Q9VNA3	Q9VNA3	CG11999	4	-0.542	0.00720423	-0.172	0.218362
Q9VY44	Q9VY44|Q9NCW9	RE70632p	5	-0.0575	0.606853	-0.1675	0.171786
Q29QX9	Q29QX9|C5WLN8|Q9VLT7	IP15820p (Fragment)	5	-0.1475	0.356404	-0.1675	0.301124
Q8MRI4	Q8MRI4	CG1578	5	-0.23	0.0549008	-0.1175	0.256958
E8NH73	E8NH73|E8NH93|Q86B94|O61457|Q9VGF0|Q86B95|E8NH85|Q86B96|E6PBY2|Q9VGE9|Q86B97|D3DMM4	AT15809p (Fragment)	4	-0.5715	0.228569	0.0255	0.953422
Q9VBU5	Q9VBU5	CG10425	3	0.227	0.0376377	-0.003	0.97163
A1Z759	A1Z759|Q8MR50	CG12822, isoform A	5	-0.4235	0.00312166	0.094	0.284053
Q9VXE0	Q9VXE0	Probable small nuclear ribonucleoprotein G	4	-0.58	0.00207325	-0.217	0.0775929
Q9VGA4	Q9VGA4|Q7KSN0	MBD-R2, isoform B	5	-0.2975	0.16543	0.183	0.362691
A8JNC7	A8JNC7|Q1RKT2|Q4QQ69|Q4QQ54|E2QCS9	CG34391, isoform C	3	0.1385	0.412592	-0.052	0.750624
C6SUZ3	C6SUZ3|Q7KSB5|Q9VDP9	AT20328p (Fragment)	3	-0.036	0.735964	0.019	0.858109
Q9VVE5-2	Q9VVE5-2|Q9VVE5|Q9VVE5-3|B7Z063|Q4V4E8	Isoform B of RNA-binding protein Musashi homolog Rbp6	3	0.148	0.527431	-1.1745	0.00328435
Q9VRJ4	Q9VRJ4	CG10672	4	-0.1295	0.265923	0.0305	0.779553
Q9VN12	Q9VN12|Q9VN12-2	Probable sodium/potassium/calcium exchanger CG1090	2	0.461	0.0639572	0.131	0.5276
I0DHK9	I0DHK9|Q8I935|Q8IGR6|Q9VRR4|Q8I0D5|D3DMM9|Q8IHC4|Q8I934	FI20113p1 (Fragment)	4	-0.3185	0.0515183	-0.206	0.159032
Q9VR33	Q9VR33	CG15626, isoform A	4	0.2945	0.0138911	0.024	0.772437
Q6NN85-2	Q6NN85-2|Q6NN85	Isoform 2 of Protein phosphatase Slingshot	3	0.971	0.000229931	0.0295	0.781023
Q8T3K9	Q8T3K9|Q9W1F7	SD03319p	4	-0.2495	0.046743	0.2305	0.0595237
O96299	O96299|O97479|Q960H1	LD47736p	4	0.034	0.734638	-0.2115	0.0772276
Q9VEY5	Q9VEY5	CG5903	3	0.011	0.969221	0.043	0.880247
Q9VIW3	Q9VIW3|C0LA69|C0LA68|C0LA70|C0LA78	Ran GTPase-activating protein	3	0.326	0.0368207	-0.745	0.00141714
Q9VJD4	Q9VJD4	LD24721p	3	0.671	0.00510672	-0.5385	0.0122485
O01382	O01382|O02002	Caspase	3	0.72	0.119048	-0.318	0.442547
A8JV18	A8JV18|Q9VXE6|A1YKA1|A1YKA7|A1YKA3|A1YKB1|A1YKA5|A1YKA8	Nup153, isoform B	5	0.791	0.00034815	0.214	0.0634391
O46100	O46100	CG12773	3	0.1925	0.141499	0.2085	0.117574
A1Z814	A1Z814|D3DMG7|E1JH23	Oxysterol-binding protein	4	0.1835	0.380181	0.0785	0.6973
Q7K2Y9	Q7K2Y9	Protein N-terminal glutamine amidohydrolase	5	-0.0285	0.813312	-0.1265	0.320274
Q32KD2	Q32KD2	Histone-lysine N-methyltransferase eggless	4	-0.189	0.188399	0.1945	0.178031
Q7KN90	Q7KN90	Cysteine--tRNA ligase, cytoplasmic	4	0.496	0.0598864	-0.473	0.0687228
P19339-6	P19339-6|P19339-4|P19339-14|P19339-2|P19339|P19339-5|P19339-8|P19339-7|P19339-12|F0JAP9|P19339-9|P19339-13|P19339-10|E8NH95|Q6SE36	Isoform O of Protein sex-lethal	4	-0.315	0.0176836	-0.12	0.239342
Q9Y114	Q9Y114|Q8IQ93|E8NH00	BcDNA.GH10229	4	0.311	0.0611824	-0.497	0.0124366
G4LU40	G4LU40|Q9VZY3|Q86NW3	MIP32626p1	5	0.2895	0.170472	-0.276	0.187528
Q9V3N4	Q9V3N4|Q9U999	Huntingtin	5	0.3205	0.0111046	0.031	0.716709
Q9VLU5	Q9VLU5	WW domain-containing oxidoreductase	3	0.1685	0.195489	0.0825	0.496484
Q9VYV5	Q9VYV5	Alpha-(1,6)-fucosyltransferase	5	-0.361	0.0066066	0.2365	0.0321936
Q9VN88	Q9VN88	CG1115	4	1.2425	0.0158658	-0.4385	0.257058
A8JUQ9	A8JUQ9|Q9NHV9|Q9NHV9-2	Vav, isoform C	5	-0.433	0.0228939	-0.2375	0.13307
B5RIL6	B5RIL6|Q9I7R5|Q8SWQ9|Q9VV82|Q8T094	FI03275p (Fragment)	4	-0.5135	0.0187237	-1.1305	0.000708767
Q5U1E3	Q5U1E3|Q9VKZ9	SD27713p	4	-0.2905	0.349537	-0.7665	0.0427862
Q6WV17-2	Q6WV17-2|Q6WV17	Isoform B of Polypeptide N-acetylgalactosaminyltransferase 5	3	0.118	0.333295	0.2345	0.0875571
Q9V7D2	Q9V7D2|Q9NEF6	V-type proton ATPase subunit D 1	4	-0.529	0.00179363	-0.123	0.213016
Q7JXA2	Q7JXA2	LOBE	3	-0.0505	0.872778	0.1675	0.600491
Q8T3P8	Q8T3P8|Q9V3D9	AT23778p	4	-0.492	0.0151435	-0.014	0.920668
P11346	P11346|P11346-2	Raf homolog serine/threonine-protein kinase phl	5	0.3325	0.0794071	0.185	0.27409
Q9VX18	Q9VX18|F0JAQ1|F6J7L3|F6J7K6|F6J7K0|F6J7L5|F6J7N5	Suppressor of cytokine signaling at 16D	6	0.4655	0.0863969	0.11	0.633956
Q7KTC1	Q7KTC1|Q7KTC3|Q7KTC8|Q7KTB9|Q7KTB8|Q7KTC2|Q7KTD0|Q7KTC0|Q7KTB7|Q7KTC6|Q7KTC5|Q7KTC9|Q9I7N0|Q8T9C5|Q9VK56|Q7KTC4|Q7KTC7	Multidrug-Resistance like protein 1, isoform K	3	-0.1225	0.222446	0.25	0.0367507
Q7K2E1	Q7K2E1	CG8839, isoform A	4	-0.004	0.980706	0.2125	0.236126
Q9VF20	Q9VF20	Heavy metal tolerance factor 1	5	-0.539	0.0018098	0.2575	0.0333927
Q9V3D6	Q9V3D6|Q9V3D6-2	Probable cleavage and polyadenylation specificity factor subunit 2	4	0.0575	0.818487	-0.0465	0.852618
O77237	O77237	Protein pellino	4	0.71	0.0877032	-0.1145	0.74491
Q8SY35	Q8SY35|B7YZU2	CG8213, isoform B	3	-0.9575	0.333181	0.9525	0.335464
E1JJ52	E1JJ52|Q8IPP5|Q9VNG9|Q9TY11|Q1EC84|Q24193	FI17814p1	5	0.5205	0.018559	-0.314	0.0912673
Q9VT00	Q9VT00|Q8SXP6	Jarid2	4	0.1745	0.142772	0.0475	0.655167
Q9V7W9	Q9V7W9	Nuclear inhibitor of protein phosphatase 1	3	0.449	0.0213851	0.182	0.234032
H1UUM0	H1UUM0|B8BPV3|C9QPE4	MIP32738p1	3	1.5075	0.11238	-0.1485	0.856319
Q95U54	Q95U54|Q968K4	GH06271p	3	0.372	0.265922	0.0785	0.801646
Q9VN55	Q9VN55	Antimeros	4	-0.4205	0.00390575	-0.1465	0.134666
Q8MKK1	Q8MKK1|Q8MTU4	CG30185	4	-0.1215	0.505969	0.199	0.294321
E3CTN9	E3CTN9|A1ZAH3|D3PFI3|Q8SX22|Q9GT68|Q0E952	AT08739p	4	-0.1445	0.150671	0.08	0.389953
Q9VZE0	Q9VZE0|Q960I7|Q9VYU7|Q24328	Dusky-like, isoform A	4	-0.025	0.891549	-0.08	0.665619
Q9VUW9	Q9VUW9	Huntingtin-interacting protein 14	3	-0.0605	0.605527	0.076	0.519961
Q9VYR9	Q9VYR9	CG10362	4	-0.0715	0.3936	-0.053	0.519752
Q9VV74	Q9VV74	LD23602p	3	0.3195	0.144618	-0.3885	0.0901092
Q7JZB4	Q7JZB4	Mannose-1-phosphate guanyltransferase beta	3	-0.099	0.376205	-0.1275	0.266792
Q8MSW5	Q8MSW5|Q9VAZ0	LD24928p	4	-0.2885	0.0798239	-0.1535	0.293873
Q9VSY1	Q9VSY1	CG4022	3	0.0685	0.90187	-0.362	0.523939
P25162	P25162|P17644|P09478|P25162-2	Acetylcholine receptor subunit beta-like 2	4	0.135	0.289891	-0.016	0.893728
Q9VAQ0	Q9VAQ0|Q8SYJ7	Cullin-5	4	0.0865	0.528672	0.0605	0.655837
Q9V3R8	Q9V3R8	UbiA prenyltransferase domain-containing protein 1 homolog	3	0.342	0.0567288	0.226	0.16248
Q7K0X9	Q7K0X9	LD23667p	3	1.254	0.0604639	-0.512	0.366385
Q8INJ8	Q8INJ8|Q6NP28|Q9VGK8|Q7KSQ2	C-terminal Src kinase, isoform G	4	0.0385	0.895781	0.353	0.263321
Q9W328	Q9W328	Protein LST8 homolog	3	0.2195	0.105957	-0.082	0.493231
Q9W198	Q9W198|Q961M6|Q6NNW0	CG3363	5	0.043	0.713345	-0.0375	0.748246
P52486	P52486|Q6NN75	Ubiquitin-conjugating enzyme E2-22 kDa	4	-0.0835	0.707647	0.1815	0.427927
A8JPQ1	A8JPQ1|Q1RKQ9|Q1EC36|Q059D2	CG34353	3	-0.323	0.135966	-0.0105	0.95598
Q9VKJ9	Q9VKJ9	Coiled-coil and C2 domain-containing protein 1-like	4	0.4435	0.00637641	-0.0255	0.803463
Q9VKD3	Q9VKD3	Probable cysteine desulfurase, mitochondrial	4	-0.7485	0.00174732	0.0685	0.593831
P80455	P80455	40S ribosomal protein S12	3	-0.156	0.355792	-0.372	0.0609162
Q4U2G8	Q4U2G8|Q8IH56	CG11961, isoform A	4	0.5725	0.495795	0.137	0.867302
A1Z6X6	A1Z6X6	CG1707	4	0.518	0.119118	-0.1155	0.691179
P26686	P26686|P26686-5|P26686-2|P26686-3|P26686-7	Serine-arginine protein 55	4	-1.336	0.000180659	-0.0035	0.979501
Q9VXG3	Q9VXG3|Q9VXG4	Annexin	3	0.5615	0.0136676	-0.078	0.621948
Q9VAJ9	Q9VAJ9	CG1907	3	0.16	0.244072	0.245	0.0999894
Q86PE7	Q86PE7|Q8INU8|Q9V3Y8	SD10041p	3	0.099	0.630995	-0.0045	0.982353
Q9VX92	Q9VX92|Q0KHR5|Q8T3K2	RhoGAP15B, isoform C	5	-0.678	0.00666456	-0.1795	0.283899
Q95ST2	Q95ST2|Q95ST2-2	Protein wntless	3	0.22	0.0359242	0.215	0.0387387
B7Z0Q1	B7Z0Q1|Q8IGM4|B7Z0Q2|Q8IMU3|Q8T8Q6	5PtaseI, isoform F	4	0.208	0.576833	-0.414	0.289256
C9QP01	C9QP01|Q9VCD4|Q4V5H0	MIP13681p (Fragment)	4	-1.7585	5.59769548985207e-05	0.7105	0.00339326
Q9VDY1	Q9VDY1|D5A7N2	Putative DNA helicase Ino80	4	-0.3255	0.0352553	0.239	0.0886757
Q95RX5	Q95RX5	CG11984, isoform D	3	-0.3055	0.460621	-0.249	0.543557
Q9VI53	Q9VI53	CG1105	4	0.3825	0.143982	0.169	0.47727
E1JJ71	E1JJ71|Q9VI21|B7Z0W3|Q960J3	CG1021, isoform H	4	0.6605	0.0891355	-0.7555	0.0612855
Q9VIC6	Q9VIC6|A4IJ79	CG34127	3	0.3345	0.0156301	0.0535	0.586732
O97454	O97454	L(1)10Bb	3	-0.0345	0.844556	-0.171	0.353843
Q9VW17	Q9VW17|Q8MYU6	CG9368, isoform A	4	0.454	0.174481	-0.189	0.537926
O18405	O18405	Surfeit locus protein 4 homolog	3	0.3065	0.0176658	0.2855	0.0228464
Q9VJ11	Q9VJ11|Q8IA62	CG10470	4	-0.0275	0.829162	0.125	0.349524
A1Z9X1	A1Z9X1|D3DMT3	CG30475	3	1.045	0.000294831	0.207	0.129076
Q9V3H9	Q9V3H9|Q500Y6	BcDNA.LD27873	4	-0.245	0.174288	-0.255	0.16047
Q9NFP5	Q9NFP5	SH3 domain-binding glutamic acid-rich protein homolog	3	-0.21	0.178255	0.0985	0.494464
Q9VXK0	Q9VXK0	Protein NipSnap	3	-0.364	0.0103497	-0.0155	0.870035
Q7KVY9	Q7KVY9|Q9W4Z0|Q9NEH7|C3KKB2	CG14047, isoform G	4	0.194	0.0807493	-0.11	0.269353
Q8IPB7	Q8IPB7|Q9VKV1|Q9VLI0	CG6206, isoform B	5	-0.13	0.448533	-0.196	0.27089
Q9W0L7	Q9W0L7	CG32479	4	-0.5125	0.00311397	-0.048	0.633607
Q9VCE7	Q9VCE7|Q8MRS5|O18359|Q95R71|D0IQG2	Krueppel target at 95D, isoform A	4	0.0415	0.620533	0.0215	0.795585
Q9VR44	Q9VR44	CG3036	2	0.692	0.00937811	0.3485	0.0913339
O61360	O61360|O61361|Q8MRK4|O61362|Q95R99	CROL ALPHA	4	-0.543	0.032572	-0.1725	0.390178
Q8SYD9	Q8SYD9|A8DYJ1|Q8IGU0|Q8T389|A8DYJ0|A4IJ71	Endophilin B, isoform A	3	1.2175	0.120729	-0.462	0.508209
Q9VHW4	Q9VHW4|Q960B1	Translocase of outer membrane 34	4	0.24	0.0754589	0.094	0.419072
Q9V393	Q9V393	Kurtz	3	-0.1485	0.368731	0.0525	0.74083
Q7K4B6	Q7K4B6	Transmembrane and TPR repeat-containing protein CG4050	3	-0.0735	0.437095	0.25	0.0357081
Q9VYU0	Q9VYU0	CG32662	4	-0.0185	0.934852	0.0395	0.861633
E1JJR2	E1JJR2|Q9VWI9|A4GXC7|Q86MN7|C5WLN7	Giant fibre A, isoform E	4	0.336	0.0335028	0.182	0.174019
Q9I7F7	Q9I7F7|Q9I7F7-2	Tyrosine-protein kinase PR2	4	0.855	0.00244778	0.227	0.187221
Q7K1W5	Q7K1W5	CG8187	4	-0.357	0.0183087	0.0385	0.722916
Q9W141-2	Q9W141-2|B5RJ63|Q9W141	Isoform B of Putative ATP synthase subunit f, mitochondrial	3	-0.191	0.101359	0.071	0.488249
Q9VRE2	Q9VRE2|G7H830	BVES	3	-0.2625	0.0821553	0.1015	0.437479
Q8IPP8	Q8IPP8|Q8IGG7	CG31548	4	-0.137	0.280603	-0.1205	0.335937
Q6AWG5	Q6AWG5|Q9VUR4|Q8IQM5|Q6NN25|Q960Q5	GH23746p	2	1.0665	0.0196833	-0.3685	0.290703
Q9W4F8	Q9W4F8|A9YIG7|A9YIG3|A9YIH4	CG4041	3	0.0525	0.583633	0.0195	0.836373
Q9VSJ8	Q9VSJ8|D5AEM7	Exocyst complex component 7	5	0.586	0.0527449	-0.349	0.190779
Q9V780	Q9V780	Protein lap1	4	-0.0575	0.49634	-0.2435	0.0274168
Q9VXV3	Q9VXV3	Shattered, isoform A	4	-0.2035	0.0512557	0.1345	0.151702
P41572	P41572|K7ZI00	6-phosphogluconate dehydrogenase, decarboxylating	4	-0.422	0.0378495	-0.1295	0.424971
P05205	P05205	Heterochromatin protein 1	3	-0.541	0.00112458	-0.1755	0.0785732
P13008	P13008	40S ribosomal protein S26	3	-0.479	0.00711835	-0.0875	0.453758
Q9VNG2	Q9VNG2	CG1109, isoform A	3	-0.092	0.391322	0.249	0.0527981
Q9VB98-2	Q9VB98-2|Q9VB98	Isoform 2 of Probable Rho GTPase-activating protein CG5521	3	0.4385	0.00359813	0.0025	0.977338
Q9V813	Q9V813	S-methyl-5'-thioadenosine phosphorylase	3	-0.406	0.0161449	0.0575	0.631398
Q23977	Q23977|Q23977-3	Dual specificity mitogen-activated protein kinase kinase hemipterous	4	1.3795	0.00114243	0.244	0.279376
H0RNI0	H0RNI0|Q9VB18|C9QPJ2	FI16909p1	4	1.201	0.152293	-0.026	0.972138
D3DML7	D3DML7|Q9VIH7|Q6Q4F0|Q0E8N9|Q9VIH6|Q8MT51|Q6Q4F1	MIP14691p	3	0.2535	0.0604452	-0.129	0.272017
Q9VDB7	Q9VDB7	CG16791	4	-0.103	0.412873	0.144	0.267708
Q9UAI4	Q9UAI4|O76137|Q95SQ6	TM4SF protein	3	-0.101	0.685683	-0.0005	0.998387
P17971	P17971|P17971-1	Potassium voltage-gated channel protein Shal	3	-0.54	0.0233846	0.0535	0.759454
Q8SYS7	Q8SYS7|Q8SYS7-2|Q8SYS7-4	Probable cytosolic Fe-S cluster assembly factor CG17683	4	-0.1825	0.322721	-0.113	0.526702
Q9VW57	Q9VW57	Grasp65	2	0.5325	0.0571603	-0.5675	0.0470731
A1YK83	A1YK83|A1YK78|A1YK77|A1YK86|A1YK80|A1YK85|Q9VCW3|A1YK79|A1YK82|A1YK81|Q961A9	Nup133	4	0.2595	0.283465	-0.1405	0.543463
Q494G2	Q494G2|Q7KTP7	LP22840p	4	-0.0715	0.583927	-0.0185	0.885536
Q1EC44	Q1EC44|Q9VDE2|Q1EBY0|Q8T8S4	IP02096p (Fragment)	3	0.2035	0.320581	-0.3175	0.146997
Q9V6K3	Q9V6K3	Tyrosine-protein kinase transmembrane receptor Ror2	4	0.826	0.00104659	-0.0345	0.782159
Q9VUZ0	Q9VUZ0	BcDNA.LD10457	3	-0.3885	0.0739855	0.1205	0.513109
Q9VJD1	Q9VJD1	CG6453	3	-0.6235	0.00503485	0.095	0.492083
Q24098	Q24098|H0RNH8|Q494K8|Q9VXE9|Q8IR12	Cap	5	-0.068	0.66336	0.139	0.388702
F0JAH0	F0JAH0|A1Z9M2|Q8T9H5	DI01061p (Fragment)	4	0.271	0.0419547	0.108	0.326068
Q9VAG9	Q9VAG9	CG7789	4	0.313	0.0208094	-0.1555	0.157062
Q9W2S1	Q9W2S1|C9QP43|Q7KVQ7	FI17817p1	3	0.076	0.796043	0.228	0.451107
Q9VQ62	Q9VQ62	Protein NPC2 homolog	4	-0.701	0.0082135	-0.3375	0.0940906
Q9VAU6	Q9VAU6	CG9986	3	0.0035	0.979321	0.0665	0.626992
Q9W4K0	Q9W4K0	CHOp24	4	-0.1105	0.445872	-0.0385	0.784555
Q9V9Y0	Q9V9Y0	CG1607, isoform A	3	0.461	0.055879	0.173	0.391662
A1YK58	A1YK58|A1YK59|A1YK61|A1YK63|A1YK62|Q9V466|A1YK60|A1YK56|A1YK65|A1YK54|A1YK55|A1YK57	Nup107	4	-0.165	0.146836	-0.304	0.0255185
Q9V9V0	Q9V9V0|Q8IMG2	CstF-50, isoform A	3	-0.0635	0.598883	0.102	0.408991
Q86P47	Q86P47|Q0KHZ9|O02393|Q9VAL7|Q86P87|Q8T410|Q9VXF6|Q9I7S9|Q24097	SD17909p (Fragment)	3	-0.365	0.0367796	-0.2515	0.107634
Q9VXK7	Q9VXK7|Q4V6N9|Q9VAK5	CG9172, isoform A	3	-0.343	0.294714	-0.216	0.493737
A9UNE0	A9UNE0|Q9VZJ4	SD27708p	4	0.09	0.369294	-0.015	0.875728
Q9VKQ3	Q9VKQ3	Ribosome biogenesis protein WDR12 homolog	3	-0.359	0.017216	0.0755	0.490574
Q9VMC9	Q9VMC9	Kynurenine formamidase	3	-0.2035	0.195163	0.048	0.737852
Q9VH63	Q9VH63|C4IXX9	CG8516	4	0.884	0.0219388	0.1055	0.707989
Q9VQZ1	Q9VQZ1|Q961P5|E8NHA9|D4G7D1	Lethal (2) k05819, isoform A	4	-0.454	0.217472	-0.2625	0.450908
Q9XZ11	Q9XZ11|Q9I7P7|Q86NY0	CG7139, isoform A	3	-0.214	0.0526635	0.17	0.100402
Q8T498	Q8T498|Q8IQZ6|Q8T498-2|D2NUG8	Probable Ras GTPase-activating protein	4	-0.3905	0.0653872	-0.2065	0.266428
Q9VPI6	Q9VPI6|C0PV96|E1JHP9|E1JHQ0|C0PUZ0|C0PV05	Galectin	3	0.227	0.635143	-0.01	0.983109
Q8SXG3	Q8SXG3|C0MJ04|Q9VIH1|A0ANL0|A0ANL2|A0ANL8	RH07841p	3	-0.003	0.971183	-0.056	0.510428
Q9NHN2	Q9NHN2|Q6IDG4|Q9VPG4|Q9VPG5|Q8I0S6|D8FT20	Fumble	4	-0.291	0.0158559	0.013	0.87795
Q9VD51	Q9VD51	Probable ATP-dependent RNA helicase pitchoune	3	-0.048	0.584437	0.2835	0.0188486
Q9VPA9	Q9VPA9	CG3618	3	0.1295	0.460449	0.2045	0.263288
Q8IPL3	Q8IPL3|D3PFH0|A8E6Q7	CG34126	4	0.059	0.829983	-0.003	0.991266
Q8IQQ3	Q8IQQ3|Q9VVB5|Q8MYZ5|Q9VVB7|Q7KUQ5|Q9VVB8	Limpet, isoform D	4	0.1025	0.43258	-0.229	0.116103
P41596	P41596|P41596-2|E1JIK5	Dopamine receptor 1	3	0.0585	0.735135	0.3635	0.0783925
Q9VAD4	Q9VAD4|Q9GQ89	EIF2B-alpha protein	4	-0.1405	0.602805	0.275	0.327599
Q9W3U9	Q9W3U9|B4F5E2	CG14434	3	0.2475	0.0794655	-0.1485	0.243342
Q7JVH6	Q7JVH6	CG9436	4	-0.501	0.130673	0.042	0.884949
Q9VT04	Q9VT04|Q9VT03	MIP04528p	2	0.1715	0.450438	0.148	0.511519
Q7KHL0	Q7KHL0|A1ZBW0|Q7KA80|A1ZBW1|E1JGN7|D3DMD1|A1ZBW3|A1ZBW4|Q8IGP8|Q9V948|Q8SZZ6	Bancal protein	4	-0.188	0.12495	-0.094	0.398334
Q9VAG5	Q9VAG5|Q6NNE1|Q8T9D9	Claret	3	0.1175	0.311115	0.1565	0.194213
Q9VI10	Q9VI10	Probable small nuclear ribonucleoprotein Sm D2	4	-0.112	0.235885	0.12	0.208737
O76878	O76878	RILP-like protein homolog	3	0.3395	0.516893	-0.3675	0.484642
Q9W0X7	Q9W0X7|Q8IGN8	CG12851	3	0.444	0.168807	-0.0035	0.990336
Q9VZJ3	Q9VZJ3	GH01794p	4	-0.0535	0.730985	0.034	0.826364
Q9VYF0	Q9VYF0	CG1764	4	-0.0505	0.675902	-0.096	0.437928
A1Z7G7	A1Z7G7|A1Z7G7-2|E1JH11	Latrophilin Cirl	4	1.0245	0.000147862	0.4125	0.0083286
P41044	P41044	Calbindin-32	3	-0.0255	0.956206	-0.223	0.635326
P56538	P56538	Eukaryotic translation initiation factor 6	4	-0.92	0.000296981	-0.117	0.298183
A8DYA3	A8DYA3|Q9BMQ0|A1Z8M2	Toutatis, isoform E	4	-0.79	0.0274487	-0.735	0.0350133
Q9VLS3	Q9VLS3|Q8IPG4|E1JHB4|Q0E8L0|H6X2P4	CG8486, isoform D	3	-0.3845	0.0251646	0.7215	0.00206179
Q7K3D4	Q7K3D4	CG5482	4	-0.2445	0.266043	-0.3385	0.14434
C0MLI6	C0MLI6|C0MLI5|O76752|B4F5K6|C0MLI9|B4F5L3|B4F5L2	CG12117-PA	4	-0.309	0.0912777	-0.068	0.663387
O76464	O76464	Nitrilase and fragile histidine triad fusion protein NitFhit	4	0.0255	0.859221	0.325	0.0647211
Q8T017	Q8T017|O96842	CG5036	3	0.1285	0.223649	-0.1525	0.160562
Q9VM62	Q9VM62|O18415	LD34181p	3	0.2115	0.300103	0.284	0.182073
Q494K9	Q494K9|Q9NJH7|Q9VZP5	RE11051p	3	0.258	0.046738	-0.1545	0.17527
Q9VBX8	Q9VBX8	CG33096, isoform C	3	0.2515	0.0477944	0.0785	0.450274
Q9V416	Q9V416|Q7KT76|Q8MQM3	Anoctamin	4	-0.674	0.00106863	-0.0475	0.646963
Q9V8K2	Q9V8K2	Exocyst complex component 3	4	-0.022	0.876373	0.1535	0.306088
Q9VX98	Q9VX98	CG9099	3	-0.1075	0.405727	0.043	0.73114
Q9Y145	Q9Y145	BcDNA.GH04978	5	-0.6035	0.000763822	-0.021	0.805968
Q27884	Q27884	Serine/threonine-protein phosphatase 6 catalytic subunit	4	0.1865	0.0667918	0.005	0.95225
Q8MQW8	Q8MQW8|Q8MQW8-2|Q8MQW8-4|Q9W2U1	Protein sprint	3	0.3795	0.00561807	-0.3	0.0142528
O61540	O61540|Q9VL89	Methionine aminopeptidase	3	0.2955	0.20033	-0.4555	0.0729813
C7LAB3	C7LAB3|D0IQD2|Q9W3X7	RE31024p (Fragment)	3	-0.232	0.352839	-0.085	0.722509
Q24297	Q24297	Small nuclear ribonucleoprotein F	2	-0.463	0.0231905	-0.031	0.83522
Q9VB48	Q9VB48|Q8T3K1	CG3368	5	-0.515	0.062315	-0.272	0.260044
O77430	O77430	EG:115C2.4 protein	4	0.888	0.000257486	-0.2815	0.0313403
Q9VWY7	Q9VWY7	CG7192, isoform A	3	0.5445	0.147146	-0.369	0.296733
[truncated: 1,455 more rows]

## Sheet: (B) Step1_2854_UniPep>=2
UniProt ID	Protein Group IDs	Protein Name	Unique Peptide Number	log Fold Change (APEX2-Ten-m vs NC)	p Value (APEX2-Ten-m vs NC)	log Fold Change (APEX-Ten-m vs SR)	p Value (APEX-Ten-m vs SR)
A8JNM6	A8JNM6|A8JNM5|A8JNM7|Q7KU92|A8JNM4|Q7KU95|Q7KIS5|Q9I7Q8|Q9NCP8|Q8SWY2|C7LAB5|C4XVJ2|Q3KN55	Ank2, isoform J	227	0.741	0.00326295	-0.3265	0.0647804
Q0E8H3	Q0E8H3	Ank2, isoform I	72	1.122	0.0033412	-0.448	0.0865166
Q0KIE7	Q0KIE7|Q24241|Q95TU4|Q95UF0	Ankyrin, isoform B	22	0.229	0.0308876	0.0165	0.837365
P13395	P13395	Spectrin alpha chain	189	0.7245	0.0148818	-0.8065	0.00987623
Q9W596	Q9W596|A4IJ78|A8E6R6	Microtubule-associated protein futsch	201	1.079	0.00698908	-0.8295	0.0191559
Q8IQ18	Q8IQ18|Q9U3W7|D3DME6|Q8MQX8	Dumpy	169	-1.1175	0.225935	1.0865	0.23716
Q00963	Q00963	Spectrin beta chain	179	0.787	0.01851	-0.7585	0.0211463
A1Z9J3	A1Z9J3|E1JH65|E1JH64|A1Z9J2|Q8MR19|Q9U479|Q7KJN9	Short stop, isoform H	176	0.2085	0.0570875	-0.2065	0.0587546
E1JH62	E1JH62|B7YZG4|E1JH63|A1Z9J1|B7YZG5|B7YZG6|A1Z9J0	Short stop, isoform N	109	0.048	0.572961	-0.1315	0.160472
Q7KJN8	Q7KJN8|O96936	Short stop/Kakapo long isoform	103	0.042	0.626128	-0.0965	0.287449
Q7KAJ2	Q7KAJ2	Kakapo (Fragment)	58	0.0925	0.308823	-0.1695	0.0933581
A8DY79	A8DY79|A1Z7V1|Q25B55|Q8MRS3|Q1EC18	Bruchpilot, isoform G	132	1.2305	0.000566726	-0.0055	0.972735
A2RVE0	A2RVE0|A1Z7V2	IP11737p	23	1.067	0.00158574	-0.0035	0.984106
Q0E9E2	Q0E9E2|Q7KN97|Q86NV1|Q6NKL9	Pyruvate carboxylase	103	-2.4475	7.83941e-05	1.1315	0.00259366
Q59E58	Q59E58|Q59E59|J7JVR0|C9QPB4|D0IQ99|Q1WWE4	Zipper, isoform C	99	0.1665	0.107867	0.0225	0.801325
Q99323-4	Q99323-4|Q99323-2|Q99323|Q99323-1	Isoform 4 of Myosin heavy chain, non-muscle	97	0.1335	0.201742	0.024	0.801767
C9QPE3	C9QPE3	MIP14631p (Fragment)	21	0.122	0.372159	0.1115	0.411427
Q9W003	Q9W003|Q8MSU5|Q9GQA3	Spinophilin	80	1.173	0.000194284	0.1285	0.319773
H5V864	H5V864|D1Z359|D3DMW9	FI18374p1	79	1.166	0.000184212	0.1325	0.299721
D6W4L6	D6W4L6	MIP20585p (Fragment)	30	1.162	0.000244909	0.0605	0.638256
Q9V8R9	Q9V8R9|Q9V8R9-4|Q9V8R9-2	Protein 4.1 homolog	79	0.4175	0.00466855	0.2635	0.0274304
Q9V8R9-6	Q9V8R9-6|Q9V8R9-3|Q9V8R9-5	Isoform 6 of Protein 4.1 homolog	32	0.3065	0.0163908	0.14	0.163455
P37276	P37276|P37276-2|Q1EBX0	Dynein heavy chain, cytoplasmic	98	-0.0495	0.560625	-0.055	0.519699
P05661-22	P05661-22|P05661-17|P05661-21|P05661-3|P05661-19|E1JHJ4|P05661-4|P05661-2|E1JHJ5|P05661-25|P05661-26|P05661-24|B8A423|Q26433|Q24411|Q24410	Isoform I of Myosin heavy chain, muscle	83	0.1125	0.62236	0.489	0.0730407
P05661-16	P05661-16|P05661-18|P05661-23|P05661-20|P05661-14|P05661-11|P05661-7|P05661-9|P05661-5|P05661-12|P05661|P05661-8|P05661-6|P05661-10|P05661-13|P05661-15	Isoform C of Myosin heavy chain, muscle	82	0.0945	0.678027	0.487	0.0739838
O15943	O15943|O15943-6|Q4ABE7|O15943-5|Q4ABE8|O15943-7|O15943-3|O15943-8|Q4ABF0|O15943-2|Q4ABE9|O15943-4|D9PTW4	Neural-cadherin	84	0.179	0.166356	0.007	0.951803
Q0E8P8	Q0E8P8|G4LU36|Q9VJB6	CadN2, isoform B	25	0.212	0.142155	-0.0565	0.660878
Q0E9J0	Q0E9J0|Q0E9I9|Q0E9K9|Q0E9I3|Q0E9K4|Q0E9J8|A1Z6X2|Q0E9J7|Q0E9L9|Q0E9M4|Q0E9M0|Q0E9L0|A1Z6X1|Q0E9L4|A1Z6X3|Q0E9H9|Q9NBA1|Q95TG0|Q0E9G9|Q0E9H1|Q0E9H0|Q95S10|Q8IGA5	Down syndrome cell adhesion molecule, isoform Y	77	1.127	0.000748136	0.1535	0.351357
Q0E9K2	Q0E9K2	Down syndrome cell adhesion molecule, isoform AI	77	1.118	0.00074661	0.1505	0.356287
Q0E9K6	Q0E9K6|Q0E9I6|Q0E9J5|Q0E9K7|Q0E9L6|Q0E9I2|Q0E9M3|Q0E9H7|Q0E9H3	Down syndrome cell adhesion molecule, isoform AL	76	1.1225	0.000748983	0.1595	0.332972
Q0E9H8	Q0E9H8|Q0E9J2	Down syndrome cell adhesion molecule, isoform BF	76	1.13	0.000790803	0.156	0.350848
Q0E9J6	Q0E9J6|Q0E9M2	Down syndrome cell adhesion molecule, isoform AD	76	1.1265	0.000774699	0.157	0.344696
Q0E9K0	Q0E9K0	Down syndrome cell adhesion molecule, isoform AH	76	1.123	0.000741214	0.1565	0.34044
Q0E9L5	Q0E9L5	Down syndrome cell adhesion molecule, isoform AU	76	1.126	0.000773312	0.156	0.347121
Q0E9L2	Q0E9L2	Down syndrome cell adhesion molecule, isoform AR	75	1.1205	0.000718256	0.1565	0.336418
Q0E9J4	Q0E9J4|Q0E9J3|Q1EBY4	Down syndrome cell adhesion molecule, isoform AB	75	1.126	0.000782871	0.1555	0.34972
Q0E9K3	Q0E9K3	Down syndrome cell adhesion molecule, isoform AJ	75	1.127	0.000765621	0.157	0.343744
Q0E9K8	Q0E9K8|Q0E9I5|Q0E9H4|Q0E9H2	Down syndrome cell adhesion molecule, isoform AN	75	1.123	0.000748888	0.158	0.337274
Q0E9K1	Q0E9K1	Down syndrome cell adhesion molecule, isoform BD	75	1.127	0.000758006	0.1555	0.346969
Q0E9L8	Q0E9L8|Q0E9L3	Down syndrome cell adhesion molecule, isoform AX	75	1.1265	0.000770335	0.1565	0.345541
Q0E9H5	Q0E9H5	Down syndrome cell adhesion molecule, isoform F	74	1.126	0.000773312	0.156	0.347121
Q9VVA4	Q9VVA4|Q7KUQ2|Q86PB9	CG9674, isoform A	78	0.1215	0.272923	0.0155	0.881105
P13607-5	P13607-5|P13607|P13607-4|E6PBW0|E1JIR4|P13607-2|I7J4E4|C8VUY7|P13607-3|Q9U458|A8QI34|A4IJ54	Isoform 5 of Sodium/potassium-transporting ATPase subunit alpha	64	0.182	0.169597	-0.0885	0.469591
P13607-6	P13607-6	Isoform 6 of Sodium/potassium-transporting ATPase subunit alpha	64	0.1805	0.165243	-0.098	0.417204
P13607-7	P13607-7	Isoform 7 of Sodium/potassium-transporting ATPase subunit alpha	63	0.1805	0.170699	-0.095	0.437366
D6W4T8	D6W4T8|A8JV09|A2VEW7|Q8SZI2	Coronin	71	0.4545	0.00262384	0.0915	0.308587
Q9W3W1	Q9W3W1	Coronin	62	0.3905	0.00489201	0.0845	0.341029
Q9VDW3	Q9VDW3|Q9VDW6-3|Q9VDW6-4|Q9VDW6|Q9VDW6-1|Q9VDW6-2|Q7YU29	Dystrophin, isoform B	69	0.752	0.00115327	0.0875	0.464161
Q0KI50	Q0KI50	Dystrophin, isoform D	55	0.77	0.000953715	0.132	0.278438
Q9V9S7	Q9V9S7|Q9V9S7-2|Q9V9S7-3	Rho GTPase-activating protein 100F	64	0.839	0.00149352	0.414	0.0253
A8JTM7	A8JTM7|Q95SN5|B3DNL3|B3G0Q2|B3G0Q5	CG42611, isoform A	73	-0.0435	0.81003	0.2285	0.241804
P11147	P11147|Q7JQR9	Heat shock 70 kDa protein cognate 4	59	0.2665	0.0254454	-0.3715	0.00723236
P29844	P29844|F6J5W4	Heat shock 70 kDa protein cognate 3	34	-0.068	0.422769	-0.055	0.511684
O97125	O97125|Q95NM1	Heat shock protein 68	18	0.3645	0.142571	-0.044	0.84127
Q9VG58	Q9VG58|Q8INI8|P82910|F3YDI6|C7LA76	Major heat shock 70 kDa protein Bbb	9	0.1505	0.491092	-0.2995	0.200514
P17210	P17210|Q6NNT8	Kinesin heavy chain	64	0.2945	0.0135781	-0.051	0.542948
A1ZAJ2-2	A1ZAJ2-2|A1ZAJ2|A1ZAJ2-3|Q9V4A1|O18390|Q7KQ58|Q7JMZ1|Q9VIP4|O16866|Q960F4	Isoform D of Kinesin-like protein unc-104	66	0.501	0.00275448	0.006	0.949366
Q9V491	Q9V491|H9XVP3|O96681|G7H847|Q0KIF1|Q7YU07|Q8STG6|Q86M56	Plexin A, isoform A	61	0.422	0.00553735	-0.015	0.873231
P29742	P29742	Clathrin heavy chain	57	0.0755	0.406661	-0.0145	0.868617
P20241	P20241|P20241-2|C0PTX6	Neuroglian	55	0.585	0.0117011	-0.6015	0.0105097
Q9W0S7	Q9W0S7|Q8T0F1	LD20211p	53	-0.077	0.378647	0.0645	0.455263
Q7KN62	Q7KN62|D0IQG4|Q7KN62-3|Q7KN62-2|Q8IGZ2	Transitional endoplasmic reticulum ATPase TER94	52	0.435	0.00586299	-0.381	0.00998992
P02828	P02828	Heat shock protein 83	52	0.0345	0.685675	-0.3315	0.00957799
Q9VAY2	Q9VAY2|Q1RKX0	Glycoprotein 93	20	-0.784	0.000534565	0.145	0.197717
A1Z6L9	A1Z6L9|Q8IHC2|Q7KNF3|Q8MSU6	Trap1	7	0.0315	0.708978	-0.2405	0.0302958
P23226	P23226|Q8IMF5|P23226-3|P23226-2	205 kDa microtubule-associated protein	52	0.5375	0.00725295	-0.309	0.052412
Q9V6K1-2	Q9V6K1-2|Q9V6K1	Isoform 2 of Tripeptidyl-peptidase 2	53	0.0225	0.836459	0.1605	0.182558
Q0KI67	Q0KI67|Q8INC3|Q9VEZ0|Q7K523|Q0KI66|Q8IH49|Q8INC1|Q8SZW3|Q8T6M0|A4IJ75|O96816	Myosin heavy chain-like, isoform G	58	0.536	0.00257717	-0.0185	0.852804
O61307-2	O61307-2|O61307	Isoform C of Teneurin-m	53	0.2605	0.0224716	0.4895	0.00175816
P13060	P13060|P13060-3	Elongation factor 2	52	-0.048	0.695418	0.0555	0.651703
Q7KN75	Q7KN75|Q9U982|Q7KN84|Q95T04	Dodeca-satellite-binding protein 1, isoform A	57	-0.1835	0.0748207	-0.0505	0.562127
Q9VIF7	Q9VIF7|Q1WWC9|O61618|Q8INU2|O61639|Q494K0|Q8T068	Dynamin associated protein 160, isoform A	51	1.5205	0.000527913	-0.047	0.81085
Q8IQ87	Q8IQ87	CG32377	56	1.1475	0.000347428	-0.012	0.929094
P35381	P35381	ATP synthase subunit alpha, mitochondrial	48	-0.323	0.0410472	-0.0675	0.589311
P15348	P15348|Q6NR40	DNA topoisomerase 2	55	-0.0525	0.702982	0.1485	0.305887
Q9VM93	Q9VM93	LD33094p	52	1.287	0.00316363	0.0095	0.969529
Q9VUC1	Q9VUC1|Q9XZT5	Hsc70Cb, isoform A	47	-0.008	0.937766	-0.134	0.228472
Q02645-2	Q02645-2|Q02645|Q02645-4|Q6NLI3|C3KGQ7	Isoform B of Protein hu-li tai shao	44	0.1625	0.134731	-0.2335	0.0509843
Q02645-3	Q02645-3	Isoform C of Protein hu-li tai shao	37	0.141	0.218545	-0.2505	0.0551751
B8A408	B8A408	MIP03122p (Fragment)	9	0.289	0.0135362	-0.1515	0.106012
E1JJA4	E1JJA4|P27619|E1JJA5|P27619-2|F6J732|E8NH48|F6J774	Shibire, isoform L	48	0.0085	0.950515	0.139	0.335754
E2QCY9	E2QCY9|Q24546|Q24546-3	Synapsin, isoform D	42	0.8085	0.00669766	-0.0575	0.759962
E2QCZ0	E2QCZ0|Q5BIE8	Synapsin, isoform E	28	0.564	0.0311312	-0.091	0.648383
P16621	P16621|A8DZ18|D5SHS4	Tyrosine-protein phosphatase Lar	50	0.37	0.00556341	0.0945	0.282796
P98081	P98081|P98081-2|E1JI13|C5WLS8|F3YDL8	Protein disabled	46	0.801	0.000845943	0.0155	0.89316
Q9VBU7	Q9VBU7|D3DMF2|Q8SWV7	Nup358	47	-0.095	0.361609	-0.099	0.343544
Q9V3N7	Q9V3N7|D3YE81|Q2XST3|Q8IPQ2|Q9VND9|Q8IPQ3|Q5U187|D3YE82	BcDNA.HL02693	38	0.1425	0.235102	-0.2045	0.111099
Q9V9T5	Q9V9T5|Q8I0S9	CG2118, isoform A	43	-2.337	3.37041e-06	1.0845	0.000133465
P28668	P28668|H8F4R5|P28668-2	Bifunctional glutamate/proline--tRNA ligase	51	0.0635	0.647702	0.146	0.315648
Q7KW14	Q7KW14|C7LAF2	Coiled-coil domain-containing protein CG32809	47	0.8635	0.00400095	0.116	0.520649
Q7KW14-2	Q7KW14-2	Isoform B of Coiled-coil domain-containing protein CG32809	35	0.7785	0.0107663	0.1185	0.567098
Q86PA0	Q86PA0|A8JQV3|E1JJ81|Q1RKY2	CG17816, isoform D	42	1.091	0.000707409	-0.2155	0.192514
A8JQV2	A8JQV2	CG17816, isoform E	42	1.064	0.000658515	-0.2065	0.193154
Q8IRH1	Q8IRH1|E8NH92|Q8IRH0|Q9W0E4|C8VUZ1|Q9GPG3|Q6AWR8	FI19310p1	44	0.013	0.894473	-0.084	0.409022
A8DZ29	A8DZ29|O61380|Q7YU50	Eukaryotic translation initiation factor 4G, isoform B	39	0.148	0.138856	-0.249	0.0319897
Q9VS29	Q9VS29|Q9VS29-5|C4IXW9|Q9VS29-7|E1JI61|Q9VS29-4|Q9VS29-3|A4IJ57|Q9VS29-2|Q058U7	Down syndrome cell adhesion molecule-like protein Dscam2	40	0.6085	0.00423442	-0.056	0.661017
C4IXW7	C4IXW7|E1JI62|Q9VS29-6	RT02363p (Fragment)	38	0.603	0.00542079	-0.097	0.477384
E1JHM1	E1JHM1|Q9VIS1|E1JHM0	CdGAPr, isoform B	43	0.9125	0.00127929	-0.0715	0.622129
A1Z9K8	A1Z9K8|F0JAG9|Q961U4	LD13733p	39	0.78	0.00354131	-0.0225	0.88456
P35415	P35415|P35416	Paramyosin, long form	39	0.3625	0.147239	0.6245	0.0325092
P91621	P91621|D2NUJ0|B7Z0C2	Protein still life, isoform SIF type 1	41	0.3685	0.00802948	0.2005	0.0669422
Q8IQ62	Q8IQ62	Still life, isoform F	41	0.341	0.0114982	0.197	0.0731511
A8JNL4	A8JNL4|P91620|P91620-1|A8JNL6	Still life, isoform G	30	0.198	0.114978	0.101	0.374376
Q7KSE9	Q7KSE9|Q9VEJ5|A8JR35|Q6IDE9	Dscam3, isoform B	39	0.5345	0.0122035	-0.031	0.830168
Q8T0L3	Q8T0L3	GH24511p	36	0.363	0.0609675	-0.478	0.0251345
O46111	O46111	Ubiquitin activating enzyme	35	0.373	0.0507695	-0.472	0.0233344
Q7KKI0	Q7KKI0|C8VV32|A1Z8U4	GM12270p	41	-0.133	0.253263	0.0345	0.750919
Q9VK69	Q9VK69	T-complex protein 1 subunit delta	16	-0.092	0.409792	-0.2325	0.0730971
L0MPN7	L0MPN7|Q9V4D6|L0MPX5|L0MLN1|Q8IMC6|L0MN72|A8E766|L0MLK2|Q8IMC5|Q4V5D7	Asator, isoform H	37	0.7365	0.00116952	-0.0815	0.486638
P07764	P07764|F3YDB5|P07764-3|P07764-2|F3YDA0|Q86NZ4	Fructose-bisphosphate aldolase	32	0.572	0.0296041	-0.562	0.0314243
Q9VX32	Q9VX32|D1Z398	Rho GTPase-activating protein 190	40	0.565	0.0012685	0.0445	0.622918
Q9VX32-2	Q9VX32-2	Isoform 2 of Rho GTPase-activating protein 190	40	0.558	0.00139946	0.0395	0.664571
Q9W0S9	Q9W0S9|Q8MRM9	Disco-interacting protein 2	40	0.472	0.00724182	0.077	0.502838
A1Z7C4	A1Z7C4	CG33087	44	-0.1635	0.419774	0.0515	0.792765
Q29QE1	Q29QE1|Q9XZS6|C1C560|Q8MSA6|O96833|Q6W453|Q6W456|Q6W435|Q6W434|Q6W437|Q6W436	GH15984p	40	0.5415	0.0033475	0.0895	0.41942
Q9VN21	Q9VN21|Q8IPM3|Q8IGE9	Growl, isoform A	35	-0.167	0.207741	-0.122	0.338463
P48610-2	P48610-2|P48610-3|P48610-4|A8JNP2|P48610|A2VEU1	Isoform A of Arginine kinase	36	0.1695	0.118316	-0.2335	0.0489336
Q9VLB7	Q9VLB7|Q24349	GDP dissociation inhibitor	36	-0.042	0.609937	-0.169	0.0812864
E1JHT6	E1JHT6|Q9VMV9|Q6NP20|E1JHT9|Q9VMW4|Q9VMW2	Rtnl1, isoform H	34	0.3255	0.0413114	-0.0895	0.483397
Q7KTP4	Q7KTP4	LD14068p	11	0.11	0.510674	0.1605	0.34949
Q9VMW1	Q9VMW1|C6TP45	FI17202p1	11	0.0895	0.61052	0.1885	0.30542
Q9W1B0	Q9W1B0	Serine/threonine-protein kinase Genghis Khan	38	0.4765	0.00416503	0.391	0.009343
Q9V4C7	Q9V4C7|E6EK15|E6EK17|Q59DQ0|Q1WWE3|Q6IIW9	Plasma membrane calcium ATPase, isoform I	37	0.189	0.243944	0.0585	0.698924
E6EK18	E6EK18	Plasma membrane calcium ATPase, isoform R	37	0.1885	0.240999	0.051	0.732963
Q59DP9	Q59DP9	Plasma membrane calcium ATPase, isoform J	34	0.1975	0.212325	0.057	0.696161
Q59DP8	Q59DP8	Plasma membrane calcium ATPase, isoform N	32	0.1995	0.216166	0.061	0.682327
Q24036	Q24036|Q95RI5|Q59E30|C6TPC0|Q86BI4|Q59E29	Failed axon connections protein	34	0.402	0.009453	-0.444	0.00634136
B7Z001	B7Z001|Q9VQL7|B6IDT3|Q7KML1	CG3523, isoform B	38	0.0075	0.933159	0.169	0.104761
Q9VSU8	Q9VSU8|F2FB98|G2J625|C0PDF3	Nervous wreck	35	0.7525	0.000984389	-0.2625	0.0584761
Q94537	Q94537|Q94538	Frazzled	30	1.1205	0.00131502	-0.1865	0.319066
A1Z921	A1Z921|A1Z920|C3KGI5|B7FNQ2|Q1LZ45	Frazzled, isoform B	30	1.13	0.0011322	-0.18	0.323461
Q9VCA8	Q9VCA8	Ankyrin repeat and KH domain-containing protein mask	42	0.2315	0.220794	-0.547	0.0221407
P10987	P10987|F0JAT3|P45891|Q3ZAJ5	Actin-5C	31	0.0955	0.278377	-0.146	0.122785
P02572	P02572	Actin-42A	31	0.1005	0.258062	-0.143	0.129676
P53501	P53501|E1JGP0|C6TP14	Actin-57B	25	0.0585	0.503046	-0.108	0.241058
P10981	P10981|P83967|P02574	Actin-87E	25	0.0555	0.53111	-0.1345	0.16494
Q59E34	Q59E34|O97159|B1PGM9|B1PGK4|B1PGK6|B1PGN0|B1PGM4|B1PGM0|B1PGL6|B1PGM1|B1PGM7|B1PGL5|B1PGL8|B1PGM2|O16102	Mi-2, isoform B	35	-0.033	0.686765	0.1335	0.145253
P05303	P05303	Elongation factor 1-alpha 2	34	-0.149	0.231691	-0.1105	0.358723
P08736	P08736|Q8T3U3	Elongation factor 1-alpha 1	33	-0.0115	0.927258	0.0015	0.990495
I1WYI4	I1WYI4|P35220|G7H851	FI19832p1 (Fragment)	33	1.0445	0.008486	-0.2085	0.432727
Q9VPX6	Q9VPX6|Q7KN55	Adenylyl cyclase-associated protein	33	-0.02	0.864855	0.1065	0.38448
Q9VPX7	Q9VPX7	Adenylyl cyclase-associated protein	31	-0.032	0.786271	0.1135	0.357374
Q9VU68	Q9VU68|Q9VU68-2	Actin-interacting protein 1	31	0.1335	0.158412	0.2155	0.0445985
O62619-2	O62619-2|O62619	Isoform B of Pyruvate kinase	29	0.247	0.0325475	0.215	0.0508971
F0JAG6	F0JAG6|P18091-5|P18091|P18091-3|P18091-4|P18091-2	RH55631p	38	0.9525	0.0159855	-0.411	0.179827
Q24560	Q24560|A1ZBL0|E0R982|A1ZBL1|P61857|Q7M3K1|Q7M3J9|Q7M3K0	Tubulin beta-1 chain	29	0.031	0.729594	-0.215	0.0531237
P08841	P08841	Tubulin beta-3 chain	14	-0.1385	0.170749	-0.174	0.101172
Q9VAX7	Q9VAX7|Q8MST5	Beta-Tubulin at 97EF, isoform A	13	-0.1805	0.167496	-0.3285	0.0329799
A8JR00	A8JR00|A8JR02|A8JR03|A8JR01|A8MZR2	CG34383, isoform E	35	1.1765	0.0109935	0.369	0.265849
P06603	P06603|P06605|K7X561|K7WKV0|K7WKV5|K7WQ56|K7WQ63|K7WSB1|K7XI11|K7XI17|K7WSB4|P06604|P06606|Q6NP92	Tubulin alpha-1 chain	25	1.089	0.00292736	-0.5795	0.0332227
Q962F2	Q962F2|Q8IR86	Protein phosphatase 1-binding protein Bifocal	32	0.6005	0.00205738	-0.1585	0.177441
Q9VYV8	Q9VYV8|O16125	Bifocal, isoform C	31	0.5165	0.00640703	-0.1775	0.178213
O61491-2	O61491-2|O61491	Isoform Long of Flotillin-1	32	0.0005	0.997304	0.193	0.230069
Q9V3P6	Q9V3P6|Q9V3P6-2	26S proteasome non-ATPase regulatory subunit 1	31	0.087	0.401899	-0.1105	0.297619
A8JUZ7	A8JUZ7|Q9W406	CG15894, isoform B	31	0.958	0.00255332	-0.106	0.554956
H9XVP2	H9XVP2|Q8IM86|O96960|D0Z730|O96959|Q8T049|C3KGK3|Q9U4K9	Unc-13, isoform E	38	0.837	0.000471117	0.436	0.00804441
Q9V483	Q9V483|Q8IM87|L0MPR2|Q8SX82	Unc-13, isoform C	15	0.6595	0.00223616	0.4165	0.0145935
Q07327	Q07327	Protein ROP	31	0.617	0.0108563	-0.297	0.112613
Q9VLM8	Q9VLM8|Q8T9G8|K7ZI11|K7ZI63|K7ZDS0	Alanine--tRNA ligase, cytoplasmic	32	0.0985	0.265944	0.021	0.799837
Q9VYY9-2	Q9VYY9-2|Q9VYY9|C9QP48|E1JJH7|Q95S00|F0JAJ2	Isoform B of TBC1 domain family member CG11727	33	0.373	0.015135	0.165	0.16715
C1C3D3	C1C3D3|Q8IG84|Q95TA3|P09491|P09491-2	MIP08601p	31	0.915	0.000159536	-0.894	0.000177912
P06754-2	P06754-2	Isoform A of Tropomyosin-1, isoforms 9A/A/B	25	0.83	0.000479119	-0.916	0.000303742
Q6NN28	Q6NN28|P49455|P49455-2|Q058U3|P06754-1|P06754-3|Q8IGY1	RE21974p	22	1.256	0.00172213	-0.9115	0.00665716
Q9VLT5	Q9VLT5|Q9VLT5-2	Protein purity of essence	38	0.1235	0.177691	0.054	0.522594
Q9V397	Q9V397|Q8IPE8	BcDNA.GH12558	33	-0.1395	0.138109	-0.155	0.107551
Q9XTL9	Q9XTL9	Glycogen phosphorylase	35	0.043	0.692432	-0.237	0.0698577
P48605	P48605	T-complex protein 1 subunit gamma	35	-0.335	0.0292803	-0.069	0.557403
P08928	P08928	Lamin Dm0	35	-0.765	0.0014373	-0.0095	0.938744
P09180	P09180|Q1EBX5	60S ribosomal protein L4	34	-0.263	0.0294603	0.089	0.350923
B7Z145	B7Z145|E1JJM3|Q9VYN8|E1JJM6|Q8MQJ6	Tenascin accessory, isoform E	33	0.039	0.66505	0.1445	0.150248
Q8T3P0	Q8T3P0|Q9VNX4	GM01289p	28	-0.36	0.0149692	0.0075	0.941967
Q9VHP0	Q9VHP0|P09052|Q9NBW6|P26802	ATP-dependent RNA helicase bel	30	0.24	0.0951544	-0.415	0.0168019
Q8MZI3	Q8MZI3|Q7KU78|Q8T0I3	CG10077, isoform A	25	-0.19	0.0545545	-0.2115	0.0389511
Q9W3M7	Q9W3M7	CG10777	21	-0.0535	0.817858	-0.7805	0.0174578
P19109	P19109|P19109-2|P19109-4|P19109-3|I0B1P2	ATP-dependent RNA helicase p62	19	-0.0145	0.885588	0.065	0.527725
Q7K4L8	Q7K4L8	CG7878	6	0.041	0.807458	-0.2525	0.17586
A8JNU2	A8JNU2|P00522	Abl tyrosine kinase, isoform B	30	1.159	0.000126727	-0.019	0.864298
P35992-3	P35992-3|P35992|P35992-2|Q24495|Q9W4F5|Q8IRS0|Q8SXB2	Isoform A of Tyrosine-protein phosphatase 10D	32	0.7445	0.00274789	-0.1255	0.387533
F0JAM3	F0JAM3	RT11161p (Fragment)	27	0.847	0.00313506	-0.1205	0.473609
B9EQR0	B9EQR0|A1Z843|Q3ZAN3|Q6NP22|Q95SU3	FI04003p (Fragment)	34	-0.1915	0.0759805	0.2085	0.059503
A8JNU6	A8JNU6|Q9VVC5|Q8IGI6	Neural conserved at 73EF, isoform I	28	-0.2005	0.0523362	-0.0505	0.549376
Q8IQQ0	Q8IQQ0	Neural conserved at 73EF, isoform F	28	-0.242	0.0264902	-0.0955	0.271323
Q09332	Q09332	UDP-glucose:glycoprotein glucosyltransferase	32	0.177	0.0795257	0.138	0.147057
Q8MMD2	Q8MMD2|Q8MMD3|E3CTP7|Q8WQ61|Q9W111	Epidermal growth factor receptor pathway substrate clone 15, isoform B	28	0.715	0.0017221	-0.2515	0.0810585
Q9NFU0-2	Q9NFU0-2|Q9NFU0-3|Q9NFU0|B3LF78|Q9NFU0-4|B3G0S3|B3G0T0|B3G0S8	Isoform C of Fragile X mental retardation syndrome-related protein 1	28	0.056	0.725339	0.1065	0.511468
Q9VHK3	Q9VHK3|B7Z0U1|Q9VHK4|Q8INQ0|A8JQV7|Q94880|Q8MQQ3|Q95RX8|A8JQV8|G4LU41|Q7K4E2	Polychaetoid, isoform A	33	1.2655	0.00346883	0.377	0.175228
Q9VHK1	Q9VHK1|F3YDB8	Polychaetoid, isoform J	22	1.3935	0.000854656	0.405	0.0877697
Q9VIE8	Q9VIE8|A8DZ21|Q8T4D6	Aconitase, isoform B	29	-0.4375	0.0214112	1.11022e-16	1
B7Z0Y2	B7Z0Y2|Q9VXL1|Q7KUY7|Q9GZ15|F6J795|F6J785|B3DND7	Mind-meld, isoform D	29	1.1835	0.00119624	0.0975	0.599518
Q94887	Q94887	Neurexin-4	34	-0.049	0.619446	0.1185	0.257607
Q6NN26	Q6NN26|Q8IQH0	RE18634p	33	-0.0515	0.601057	0.1215	0.245992
P22700	P22700|P22700-2	Calcium-transporting ATPase sarcoplasmic/endoplasmic reticulum type	27	0.1645	0.097251	0.244	0.029737
Q9VZU7	Q9VZU7	Ubiquitin carboxyl-terminal hydrolase	29	0.113	0.27853	-0.252	0.0429629
Q9VHN7	Q9VHN7|Q7KSU6|Q95S19|Q9VVP4|Q8MZ62	CG8036, isoform B	30	-0.1575	0.251471	0.154	0.260752
B7Z015	B7Z015|Q9VQW1|C4IXX2|G4LU27|Q8MZ57	Friend of echinoid, isoform B	31	0.4475	0.00712224	0.118	0.294969
Q9BN17	Q9BN17|Q9VQW7|B3DN60|C0PTV3|Q961D6	Echinoid	20	0.834	0.011287	0.0055	0.980092
A1Z6S0	A1Z6S0|A8DY50	CG33558, isoform C	29	1.6	0.00032643	0.1715	0.376426
B6IDW8	B6IDW8	UT01201p (Fragment)	21	1.6105	0.000902872	0.1675	0.485385
Q8MS37	Q8MS37|Q9W5Z0	RE15579p	28	-0.4425	0.732605	1.0185	0.44391
P46461	P46461|F6J9Y7|A9YH29	Vesicle-fusing ATPase 1	28	0.166	0.153926	0.0465	0.656958
P54351	P54351	Vesicle-fusing ATPase 2	25	0.169	0.120825	0.068	0.485
O61492-2	O61492-2|O61492|O61492-3|E1JJL2|O61492-4	Isoform B of Flotillin-2	29	0.043	0.668261	0.165	0.142332
Q9W2U7	Q9W2U7|Q8MQI1	CG17255, isoform A	31	0.1405	0.543374	-1.1885	0.00297791
Q6AWP8	Q6AWP8|Q7KN85|E2QCF1|Q7JNC6	RE70805p	32	-0.0725	0.390364	-0.054	0.514868
Q9VB05	Q9VB05	ALG-2 interacting protein X	30	0.5275	0.00127638	-0.375	0.00555128
E1JIH3	E1JIH3|E1JIH2|Q9VH91|Q8INN6|Q9VH92|Q95V19|E8NH01|E8NH19|Q8INN7|Q8INN5|C4IY10	CG31352, isoform B	30	0.5855	0.00176099	-0.2195	0.0695038
P12613	P12613	T-complex protein 1 subunit alpha	26	-0.11	0.355095	0.1655	0.186517
A1ZAX1	A1ZAX1	Eukaryotic translation initiation factor 3 subunit C	35	-0.144	0.147187	-0.1055	0.264101
Q9VN25	Q9VN25|Q9VN25-2	Eukaryotic translation initiation factor 3 subunit A	35	-0.1405	0.213881	-0.15	0.189151
O77285	O77285|Q9W0B8	Coatomer alpha subunit	28	-0.0665	0.449086	0.0915	0.310275
Q24253	Q24253|Q960F2	Beta adaptin	32	0.0675	0.465675	-0.065	0.481448
P05990	P05990|P05990-2|Q1RKZ5	CAD protein	30	0.1375	0.191804	0.1815	0.103509
Q8SX68	Q8SX68	Uncharacterized protein CG10915	27	0.7905	0.000630594	-0.232	0.0727448
Q9VUV9	Q9VUV9	Putative U5 small nuclear ribonucleoprotein 200 kDa helicase	30	0.0445	0.665999	0.1905	0.108084
P34082	P34082|P34082-2|P34082-3|B5RJI6	Fasciclin-2	25	0.059	0.633013	-0.097	0.441923
C0PTW6	C0PTW6	RT01378p (Fragment)	24	0.0945	0.393378	-0.119	0.292928
P92177	P92177|P92177-2|P92177-1|P92177-4|D3DMY5	14-3-3 protein epsilon	28	0.5115	0.0178572	-0.329	0.0745845
P29310-2	P29310-2|P29310-3|Q6LEH5	Isoform VI' of 14-3-3 protein zeta	16	0.811	0.00817463	-0.299	0.173749
P29310	P29310	14-3-3 protein zeta	15	0.7945	0.00691328	-0.385	0.0825069
Q7KJ08	Q7KJ08|Q8SWV4	Alk	29	0.6865	0.00295766	-0.247	0.10532
P54385	P54385|P54385-2|Q8IMY1	Glutamate dehydrogenase, mitochondrial	28	-0.274	0.0597102	0.0175	0.882158
A4V364	A4V364|Q8IN48|Q8IN47|A8JR54|Q7KSA0|Q9VDI8|C6SV30|Q86NT3	CG17838, isoform F	29	-0.009	0.943843	0.032	0.802861
Q95TW4	Q95TW4	CG17838, isoform C	29	-0.0045	0.972093	0.042	0.745484
E8NH05	E8NH05|A8JR56	GH13679p	10	-0.21	0.249566	-0.0255	0.880185
P40797	P40797	Protein peanut	26	0.1475	0.161676	0.144	0.169954
P42207	P42207	Septin-1	9	0.3385	0.170713	-0.0175	0.937053
A8JNJ6	A8JNJ6|Q7KV70|Q7KV69|Q9VZQ3|Q23980|Q8MRH2|Q7KQ57	Karst, isoform E	35	-0.017	0.920692	-0.18	0.319068
Q99140	Q99140	BetaH spectrin (Fragment)	12	-0.012	0.958108	-0.192	0.418097
P02516	P02516	Heat shock protein 23	20	0.074	0.523957	0.085	0.467274
P18824	P18824|P18824-2	Armadillo segment polarity protein	23	0.714	0.00241335	-0.068	0.605525
E1JIZ0	E1JIZ0|E1JIZ1|E1JIZ2|Q7KRY7-10|Q7KRY7-7|Q7KRY7|Q7KRY7-9|Q7KRY7-2|Q7KRY7-8|Q7KRY7-5|Q7KRY7-3|Q7KRY7-4|Q7KRY7-6|E0R963|B3DNL4|Q1WWG0	Scribbled, isoform L	30	0.305	0.104318	-0.098	0.550162
Q86BA1	Q86BA1|Q86BA1-3|Q86BA1-2|F0JAH5|Q86BA1-5|Q86BA1-4	Protein-methionine sulfoxide oxidase Mical	30	0.455	0.00191582	-0.0405	0.612938
Q9W5A5-3	Q9W5A5-3|Q8MRZ6|Q9W5A5|Q9W5A5-2	Isoform E of Protein tweety-2	27	1.024	0.000629252	0.191	0.204275
Q9W0T1	Q9W0T1|Q9W0T1-2|Q9W0T1-3|Q9W0T1-4	Nucleosome-remodeling factor subunit NURF301	29	-0.2	0.115224	0.1715	0.163099
H9XVQ4	H9XVQ4|Q9NHE5-5|Q9NHE5-2|H9XVQ5|Q9NHE5-4|Q9NHE5|Q9NHE5-3|D8FT31	Calcium activated protein for secretion, isoform D	27	0.2895	0.0235929	0.1205	0.235784
Q06559	Q06559|Q29QY2	40S ribosomal protein S3	26	-0.0205	0.836491	0.1855	0.107397
Q86S05-2	Q86S05-2|Q86S05-3|Q86S05|D0Z768	Isoform A of Protein lingerer	20	0.1575	0.263674	-1.7465	4.26589e-05
P91926	P91926|P91926-2	AP-2 complex subunit alpha	26	0.0975	0.320969	-0.0365	0.696876
A1Z734	A1Z734|E1JGZ8|E1JGZ7|Q8IGL5|Q6NND6|C6TP27	CG1399, isoform B	29	0.2945	0.022903	-0.109	0.280937
C6SUV6	C6SUV6|O16797|O16797-4|C7LA69|E0R984|O16797-2	LP14077p (Fragment)	28	-0.07	0.529617	0.1255	0.280792
P25439	P25439|P25439-2	ATP-dependent helicase brm	28	0.031	0.826456	0.2595	0.112551
Q9VKY2	Q9VKY2|Q4QQA6|Q7KMK9	CG5366	27	0.1235	0.170108	-0.1525	0.105192
P02518	P02518	Heat shock protein 27	23	-0.116	0.188387	0.365	0.00516917
Q8WR08	Q8WR08|Q8STB9|Q8WR09|A1ZA89|Q9GT67|Q8T0G6|Q1EC76	Dystroglycan type I	26	0.688	0.0135349	-0.434	0.0637771
Q9VAS8	Q9VAS8|B7Z0R2	CG31048, isoform B	30	0.33	0.0619747	-0.0325	0.821416
E1JGN0	E1JGN0|Q95U75|A1ZBL9|A1ZBL5|Q9V8V8|Q963E6|Q0E915|A1ZBM1|Q963E5|E1JGM9|Q7YU80|Q6NPA6|Q8IGD5|Q9V8V7	Par-1, isoform P	29	0.305	0.071561	-0.214	0.169384
A1ZBL7	A1ZBL7	Par-1, isoform H	24	0.3185	0.0892792	-0.229	0.189639
Q9V4C8	Q9V4C8|H9XVN5|Q9V4C8-2	Host cell factor	25	-0.1995	0.251385	0.1295	0.437667
Q9U5W6	Q9U5W6|E1JIM4|Q9VEZ3|D3DMH7|Q95TZ9	Microtubule associated protein	28	0.6585	0.0207774	-0.32	0.163392
A8JR25	A8JR25|Q8INA9|P10674|Q9VES3|B7Z0L0|B7Z0L1|Q8MSW3	Fasciclin 1, isoform D	24	-0.338	0.0214611	-0.131	0.25404
P31007	P31007|P31007-8|P31007-6|E8NH13|P31007-5|P31007-3|P31007-1|P31007-9|E1JJH5|Q1WWE7|P31007-4|P31007-7|C1C536	Disks large 1 tumor suppressor protein	25	0.3905	0.0321772	-0.3425	0.0490996
Q24322	Q24322|Q0E8S4|D9PTS2|Q8MYZ9	Semaphorin-1A	26	0.752	0.000755971	0.0335	0.753142
P82295	P82295|H5V897	Prominin-like protein	25	0.775	0.0020274	-0.189	0.202593
P46824	P46824	Kinesin light chain	24	0.9395	0.0127018	-0.5175	0.0886942
Q9VSL8	Q9VSL8|D0IQH8|Q960C2	Rhea	29	0.37	0.0172848	0.094	0.410815
Q24593	Q24593|Q9W425	Putative uncharacterized protein DmX	25	0.367	0.00675015	0.1555	0.115906
Q0E8G9	Q0E8G9|B7Z0D9|Q3ZAL9|Q059C2|Q1RKW0|D3DMK1	CG42330, isoform D	27	0.501	0.0205913	0.0535	0.732652
Q9V9R1	Q9V9R1|Q59DT1|Q7KRS5|Q8IMF2	CG2225, isoform A	23	0.7765	0.00320966	0.01	0.947053
P55824	P55824|P55824-3	Probable ubiquitin carboxyl-terminal hydrolase FAF	28	0.4605	0.0155591	-0.0195	0.883171
D5A7R4	D5A7R4	MIP20638p (Fragment)	3	0.43	0.00489631	0.1035	0.294951
Q3KN41	Q3KN41|Q9VCZ9|A5HBQ4|Q8SZX4	LP14275p	26	0.0665	0.644599	0.0135	0.924529
Q9W0D3	Q9W0D3	CG13917	26	0.3515	0.0116267	0.1215	0.233796
Q9VSY4	Q9VSY4|Q9VSY4-2	Alpha-tubulin N-acetyltransferase 1	22	1.085	0.0119877	-0.3555	0.25705
Q94920	Q94920	Voltage-dependent anion-selective channel	21	-0.8205	0.00121575	0.1755	0.209197
Q24524	Q24524|Q8SY66	Protein singed	21	0.209	0.0674893	0.1445	0.167747
D3DMH8	D3DMH8|Q02748|C8VV33	RE22480p	25	-0.133	0.277435	-0.165	0.19142
Q9VHS8	Q9VHS8|Q8SXH3	FI20117p1	9	-0.2535	0.0500241	-0.0065	0.949693
O96046	O96046	Cortactin	26	1.5995	0.0021084	-0.171	0.551128
Q9VDF4	Q9VDF4	Cortactin	26	1.5605	0.0019231	-0.2195	0.430185
A1Z8U0	A1Z8U0|Q960V2|Q6NLN4	Pre-mRNA processing factor 8	28	-0.1635	0.199577	0.071	0.548482
Q7K110	Q7K110	CG6370	22	0.16	0.118334	0.071	0.440076
Q7KMM4	Q7KMM4	BcDNA.GH04962	25	-0.283	0.0155619	0.076	0.374262
P00528	P00528	Tyrosine-protein kinase Src64B	24	0.953	0.000687586	-0.0805	0.544994
C9QP54	C9QP54|P46150-4|C7LAH9|P46150-3|P46150|P46150-2|P46150-5	GH10189p (Fragment)	30	-0.1985	0.204785	0.0955	0.513364
L0MQ04	L0MQ04|Q05825|Q6W4M9|D3DMY7|Q6W4K9|Q8IM98|Q8T4C4	ATP synthase-beta, isoform C	19	-0.0295	0.779952	-0.027	0.79804
Q9VPU1	Q9VPU1|Q24218|Q8IPW2	Dreadlocks, isoform B	20	1.0605	0.005417	-0.0735	0.753831
A1Z8P9	A1Z8P9|O01385|B5RJS5|Q8IGK6|Q961T0	Megator	29	-0.406	0.00603309	-0.471	0.00323858
B7Z002	B7Z002|Q9VPL9|Q9Y1L3|Q9VPL6|Q6NP08|B7FF69	Kismet, isoform C	30	-0.103	0.344046	0.0905	0.400678
Q9W392	Q9W392|A4V464	CG7033, isoform A	22	-0.103	0.234125	-0.254	0.0211792
Q8T4F7-3	Q8T4F7-3|Q8T4F7-2|Q8T4F7	Isoform 3 of Protein enabled	21	1.2305	3.79056e-05	-0.023	0.802159
Q8T4F7-1	Q8T4F7-1	Isoform 1 of Protein enabled	20	1.23	3.75634e-05	-0.0235	0.797528
Q7K3J0	Q7K3J0	CG8258	24	-0.004	0.961061	-0.1755	0.0752176
A1ZAB5	A1ZAB5|Q8MQR3|Q95RN1	Protein clueless	26	-0.0195	0.810622	0.1115	0.209133
Q94523	Q94523	Succinate dehydrogenase [ubiquinone] flavoprotein subunit, mitochondrial	22	-0.1035	0.404252	0.225	0.105639
Q8MSW0	Q8MSW0	Isoleucyl-tRNA synthetase, isoform A	25	-0.1035	0.285597	-0.0395	0.666967
Q9VUH6	Q9VUH6|Q960G3	Myopic	23	0.479	0.00278582	0.124	0.210584
Q960E6	Q960E6|Q0E993	SD04748p	21	-1.05162e-16	1	-0.03	0.833834
Q0E8S7	Q0E8S7	Homer, isoform C	23	0.3315	0.0260596	0.2465	0.0670569
O96607	O96607|C9QPJ7|Q9VM94|E8NH56	Homer	20	0.488	0.00280446	0.3015	0.0193093
A8DY81	A8DY81|A8DY80|E2QCN4|A8DY82|Q95TG6|Q8IH39|C0PUX1	Not1, isoform C	25	-0.0175	0.839577	-0.16	0.109839
Q0KHQ5	Q0KHQ5|Q8T093|Q8IQW6|C8VV09	LD06119p	25	0.348	0.0141237	-0.1225	0.24701
Q0KHN6	Q0KHN6|Q059E0	CG42346	24	0.5105	0.0768859	-0.3045	0.240509
Q9VDE9	Q9VDE9|Q86P77|Q7YU00	FI04035p	24	1.058	0.00141651	0.052	0.760624
P25161	P25161|B1Q010|A8E6V2	Probable 26S proteasome non-ATPase regulatory subunit 3	23	-0.229	0.0501798	0.156	0.139767
Q960Y8	Q960Y8|Q9VEH0|Q95R41	Aluminum tubes, isoform G	22	-0.2265	0.115558	-0.203	0.148686
Q9V496	Q9V496|C7LAA3	Apolipophorins	28	-0.2775	0.0401913	0.4025	0.0105895
P41374	P41374	Eukaryotic translation initiation factor 2 subunit 1	22	-0.236	0.0528774	0.1405	0.19185
Q9VF87	Q9VF87|B7FNQ8	Cytoplasmic FMR1-interacting protein	25	0.15	0.127975	0.038	0.662619
P48602	P48602|Q8MLX7|Q8MXF7|Q9VK47|Q8T464	V-type proton ATPase catalytic subunit A isoform 1	22	0.0985	0.291892	-0.206	0.0577371
Q27331	Q27331	V-type proton ATPase catalytic subunit A isoform 2	15	0.1295	0.173858	-0.137	0.15456
Q6NP18	Q6NP18|A1Z6H7|Q9GPI0	LD22358p (Fragment)	24	-0.03	0.75176	0.1265	0.218633
Q9VXQ5	Q9VXQ5	GH13725p	21	-0.0485	0.562076	-0.077	0.37007
Q94901	Q94901	RNA-binding protein lark	23	-0.148	0.361891	0.1	0.527649
Q7KSF4	Q7KSF4|Q9VEN1|Q9GQV2|Q29R34|Q8T3K7|B7Z0L2|C7LAD1|A4V310|C7LAD0|Q9VEN1-2|Q6NN54	Cheerio, isoform G	23	0.0065	0.945406	-0.0065	0.945406
E0R979	E0R979|Q9VZZ4|D5A7N1|Q9VZZ4-2	RT09996p (Fragment)	22	-0.2475	0.774441	0.8495	0.347489
Q9VJE5	Q9VJE5|Q9VJE5-2|Q9VJE5-3|Q7KT48|B7YZW8|B7YZW7|Q0E8Q1|Q0E8Q0|E6PBX3|G7H861	Restin homolog	27	0.514	0.00552472	-0.387	0.0168152
P21187	P21187	Polyadenylate-binding protein	22	-0.091	0.401197	-0.1245	0.265421
Q9VV75	Q9VV75	AT02348p	18	-0.5495	0.00349821	0.1095	0.342224
Q9GQF1	Q9GQF1|E1JI66|Q9GQF1-2|E1JI64	JNK-interacting protein 3	23	0.3705	0.00643221	-0.1215	0.196452
Q9V4B6	Q9V4B6|H9XVM5|Q8MR35|C8VV82	CG31998, isoform A	22	0.843	0.000631998	0.2765	0.052253
P36179	P36179|H5V8B8|Q8MT47	Serine/threonine-protein phosphatase PP2A 65 kDa regulatory subunit	20	0.984	0.00707544	-0.4895	0.0780284
A9UNH9	A9UNH9|P04052|Q8SXM3|A2VEV4|F6J9L9|A9YGC1	DNA-directed RNA polymerase	25	-0.1995	0.0723119	0.0035	0.969597
A9UN86	A9UN86|I0EZ84|A8JUY3	DNA-directed RNA polymerase (Fragment)	4	-0.515	0.0143393	0.496	0.016495
P91875	P91875	DNA-directed RNA polymerase I subunit RPA1	2	-0.763	0.250587	0.07	0.909504
F2FB81	F2FB81|H5V8D0|C1C3C5|Q9VKM2	MIP02973p	20	0.5105	0.00370139	-0.153	0.180756
Q7M3J7	Q7M3J7|Q9W002|Q7KV90|Q7KV88|Q6NP15|Q7KV89	Probable protein kinase	20	0.1565	0.106386	0.184	0.0689633
Q9VXK9	Q9VXK9	CG9170, isoform A	23	0.838	0.0108715	-0.109	0.623942
Q8IGC5	Q8IGC5|Q9VKB0|Q8IP94|Q8MRL7	RH56418p	20	0.0765	0.397417	-0.1265	0.18727
Q9VL70	Q9VL70|Q9NIU5	HL08109p	17	-0.236	0.0511961	0.085	0.398071
Q9V9J3	Q9V9J3|Q5U175	Tyrosine-protein kinase Src42A	19	0.703	0.00361384	-0.1715	0.256061
O01666	O01666	ATP synthase subunit gamma, mitochondrial	20	-0.231	0.0847656	0.0015	0.989371
P07487	P07487|P10096	Glyceraldehyde-3-phosphate dehydrogenase 2	20	-0.2595	0.0759964	0.3025	0.0484245
P07486	P07486	Glyceraldehyde-3-phosphate dehydrogenase 1	20	-0.18	0.204711	0.2435	0.106276
Q9VHR8	Q9VHR8|Q9VHR8-2|Q6BCZ0|Q8IGZ7	Dipeptidyl peptidase 3	22	-0.234	0.0329602	-0.0415	0.62403
Q9NJH0	Q9NJH0	Elongation factor 1-gamma	21	-0.462	0.103109	0.0325	0.893418
Q9I7D3	Q9I7D3	Caprin homolog	19	0.221	0.241019	-1.275	0.000689432
P55830	P55830|E4NKK4|H0RNB6|P55830-2|P55830-3	40S ribosomal protein S3a	20	-0.1795	0.0678594	-0.017	0.833746
Q9VL78	Q9VL78	FK506-binding protein 59	20	0.312	0.104635	-0.362	0.0703837
Q9VHL2	Q9VHL2	LD47396p	21	-0.1145	0.358707	-0.2855	0.0541762
H1ZYC1	H1ZYC1|Q9VK45|H1ZYB7|Q960H0|Q8T9I6	Target for rapamycin	21	0.1085	0.246404	0.178	0.084547
B7Z0X3	B7Z0X3|Q0KHV9|B7Z0W8|Q9W4E2|Q9W4E2-2|Q9W4E2-3|Q6IIN6	Rugose, isoform D	23	0.0465	0.620642	0.0655	0.4913
Q9VUQ5-2	Q9VUQ5-2|Q9VUQ5|E5KZ94	Isoform C of Protein argonaute-2	25	0.085	0.339147	0.2105	0.0480845
Q9VKK1	Q9VKK1	Enhancer of mRNA-decapping protein 4 homolog	23	-0.1615	0.187144	-0.064	0.570512
H6WS59	H6WS59|E1JH90|B7YZJ2|A1ZAU8-3|A1ZAU8-2|B7YZJ1|A1ZAU8|Q8T0T0|E1JH91|E1JH92	Patronin (Fragment)	25	0.707	0.0361634	-0.1235	0.637232
P31409	P31409	V-type proton ATPase subunit B	20	-0.209	0.0684618	-0.1145	0.259076
Q5U159	Q5U159|Q9VP80|Q7KTX2|Q6U9V3|Q95U36|Q5U112	RE02556p	24	0.5685	0.00887406	0.093	0.520152
E1JI59	E1JI59	Schizo, isoform D	19	0.5265	0.0114277	0.114	0.430543
Q5U0V7	Q5U0V7|Q8MR94	GH06496p	21	0.2375	0.040472	0.119	0.22532
Q9W0I6	Q9W0I6	Phosphatidylinositide phosphatase SAC1	10	0.1485	0.130202	0.043	0.62164
D1YSG8	D1YSG8|Q00168-2|Q058V4	Calcium/calmodulin-dependent protein kinase II, isoform J	23	-0.031	0.758417	-0.3325	0.0182006
Q00168	Q00168|L0MLR4|L0MLP2	Calcium/calmodulin-dependent protein kinase type II alpha chain	23	-0.0435	0.673043	-0.3335	0.0192151
Q00168-3	Q00168-3	Isoform 3 of Calcium/calmodulin-dependent protein kinase type II alpha chain	21	-0.0035	0.970532	-0.308	0.0195705
Q00168-4	Q00168-4|Q52KB0	Isoform 4 of Calcium/calmodulin-dependent protein kinase type II alpha chain	20	-0.0255	0.797359	-0.33	0.0178257
L0MNA2	L0MNA2	Calcium/calmodulin-dependent protein kinase II, isoform K	19	-0.0475	0.661897	-0.311	0.0295145
Q7KMJ6	Q7KMJ6|Q8T0B2	BcDNA.GH11110	22	0.021	0.844688	0.0245	0.819354
Q7PLL6	Q7PLL6|Q5BIL6|Q6JE80|Q6JE78|D2A6J9|Q6JE81	CG17514, isoform A	22	0.026	0.747732	0.0735	0.381163
Q24210	Q24210|E1JIS7	Peripheral plasma membrane protein CASK	22	0.8125	0.00381864	-0.024	0.883895
Q24210-2	Q24210-2|A8JR72|Q24210-4	Isoform A of Peripheral plasma membrane protein CASK	13	0.545	0.16516	-0.053	0.880121
Q5U130	Q5U130|P05812	LP13637p	17	-0.337	0.147762	0.133	0.527887
Q7KMQ0	Q7KMQ0	26S proteasome regulatory complex subunit p48B	21	0.1325	0.314966	-0.243	0.0968792
Q9VSA3	Q9VSA3	Probable medium-chain specific acyl-CoA dehydrogenase, mitochondrial	18	-0.461	0.00202393	0.052	0.529892
Q0E940	Q0E940	Eukaryotic translation initiation factor 3 subunit B	23	-0.0275	0.849672	0.2085	0.192072
P11997	P11997|B0ZRR2	Larval serum protein 1 gamma chain	20	0.497	0.395007	1.324	0.0572232
P11996	P11996	Larval serum protein 1 beta chain	7	0.1485	0.71092	0.994	0.048106
P11995	P11995	Larval serum protein 1 alpha chain	4	-0.3095	0.499775	0.5525	0.251766
P25455	P25455|P25455-1|P25455-4|P25455-2	1-phosphatidylinositol 4,5-bisphosphate phosphodiesterase classes I and II	21	0.024	0.799428	-0.058	0.545981
Q9VF03	Q9VF03|Q8MSY3|Q7KPY3	Brahma associated protein 155 kDa	19	-0.0875	0.297369	0.0805	0.333501
O18640	O18640	Guanine nucleotide-binding protein subunit beta-like protein	20	-0.313	0.0131397	-0.0855	0.347194
Q01989-2	Q01989-2|Q01989|Q01989-3	Isoform H of Myosin heavy chain 95F	22	0.0845	0.373148	0.0595	0.521597
Q8MLV1	Q8MLV1|Q8MLV1-2	Lamin-B receptor	17	0.3465	0.0138736	0.369	0.0108928
A8JRE3	A8JRE3|Q9N9Z6|Q9VB55|Q6AWL3|Q95TK6|D6W4L7	Without children, isoform B	21	-0.17	0.122575	0.152	0.157666
Q9W5R8	Q9W5R8|Q6NL81|Q9NIU2|Q6NMY6	60S ribosomal protein L5	20	0.1705	0.227203	0.3035	0.0588396
Q24208	Q24208|Q24208-2|P45975|I0DHL3|Q9VWB6	Eukaryotic translation initiation factor 2 subunit 3	20	0.0535	0.576782	0.0915	0.354759
Q9VFQ9	Q9VFQ9	Dipeptidase B, isoform A	20	-0.211	0.0536995	0.046	0.605495
Q960Z0	Q960Z0	Kinesin-like protein Klp10A	19	0.1905	0.167932	0.082	0.517497
Q9VPY2	Q9VPY2|Q9GUB1	Phospholipase A2 activator protein	17	0.108	0.23207	-0.029	0.729479
Q9VIH3	Q9VIH3|Q961S9	Microsomal triacylglycerol transfer protein	20	0.037	0.708429	-0.0035	0.971561
Q9VKB2	Q9VKB2|Q8MS15	Ced-12	22	-0.1805	0.231629	-0.1605	0.280009
Q8T390	Q8T390	Endophilin-A	18	0.935	0.00297265	-0.374	0.0799359
Q9V3Z4	Q9V3Z4	GH11341p	20	-0.0655	0.455843	-0.0805	0.366509
Q9VYI0	Q9VYI0|E1NZB4|F6JH25	Found in neurons, isoform A	18	-0.035	0.74285	-0.024	0.821447
Q24474	Q24474|A2RVE5|Q9VQJ0|Q26293|Q95TA9|Q26279	GH26440p	16	0.0445	0.701381	-0.1545	0.218461
P16914	P16914|P16914-2	Protein elav	12	-0.134	0.145704	-0.193	0.0562881
P23654	P23654	Neurotactin	19	0.248	0.30219	0.2415	0.313645
Q9VLA3	Q9VLA3|D6W4W1	CG4382	2	0.0565	0.57194	0.1665	0.13593
Q9VW54	Q9VW54	26S proteasome regulatory complex subunit p97	19	-0.0345	0.791263	0.0325	0.803022
Q9VEB1	Q9VEB1	CG7998	17	-0.242	0.0264862	-0.024	0.768213
Q9VXF1	Q9VXF1|P48456	Serine/threonine-protein phosphatase 2B catalytic subunit 3	20	-0.006	0.956657	0.021	0.849412
Q27889	Q27889|Q7JPT8	Serine/threonine-protein phosphatase 2B catalytic subunit 2	17	-0.1655	0.135467	-0.0335	0.732718
Q9VXM0	Q9VXM0|B5X533|Q961N3	CG8909, isoform B	21	-0.069	0.666058	-0.006	0.96975
Q9I7U4-3	Q9I7U4-3|I1WYI2|I0B8L5	Isoform B of Titin	26	0.1005	0.425617	0.2915	0.0546422
Q9I7U4-5	Q9I7U4-5|Q9I7U4|Q9I7U4-4|Q9I7U4-2	Isoform E of Titin	25	0.114	0.40591	0.307	0.059639
Q0E8J3	Q0E8J3|Q0E8J4|Q9W053|Q0E8J5|Q7Z1Y4|Q3KN34	Zormin, isoform D	4	0.018	0.876769	-0.049	0.675537
Q9VXR3	Q9VXR3|Q8T3L0	CG8184	23	0.0355	0.673856	-0.0285	0.73457
Q9VAX8	Q9VAX8|Q86NS3	CG4849	20	0.0685	0.44144	0.025	0.772498
Q960X8	Q960X8|Q960X8-2|B7YZZ4	Hepatocyte growth factor-regulated tyrosine kinase substrate	18	0.8095	0.00663594	-0.3265	0.127606
P41042	P41042	40S ribosomal protein S4	19	-0.047	0.641457	0.1955	0.0954841
Q9VYQ8	Q9VYQ8	Ubiquitin carboxyl-terminal hydrolase 7	19	-0.051	0.536746	-0.136	0.138268
E1JJM0	E1JJM0|Q8IGK4|Q8IR99|Q0KHU2	FI20063p1	18	-0.1495	0.126979	0.104	0.258556
Q9VZ69	Q9VZ69	IGF-II mRNA-binding protein	17	-0.149	0.129606	0.1135	0.225306
Q9VAU5	Q9VAU5|Q8T9G9|Q8T4F8	CG10011	21	0.561	0.0013118	0.228	0.0446282
A1Z7H2	A1Z7H2|Q8T3L1|Q86NS4|A1Z7H3|Q960I0|H1UUA9	Lethal (2) 44DEa, isoform D	19	0.0575	0.531955	0.0445	0.625628
P13496	P13496	Dynactin subunit 1	21	0.096	0.366735	0.0105	0.917717
Q9XZ10	Q9XZ10|Q8IML5|Q6NLA3|Q8IML4|Q8IML3|Q86M57|Q8IML2|Q86P41	Vha100-1, isoform C	19	0.1325	0.170174	-0.0035	0.967801
Q9VFV9	Q9VFV9	DnaJ-like-2, isoform A	18	0.247	0.0887418	-0.3805	0.0231757
P16620	P16620|P16620-2|C4IXZ1	Tyrosine-protein phosphatase 69D	20	0.1375	0.276931	-0.0285	0.810089
Q9VIK6	Q9VIK6	CG1962, isoform A	20	0.665	0.0436228	-0.6875	0.0392163
B7Z0E2	B7Z0E2|Q6NKN1|Q9VSK3|Q960S8	FI18812p1	23	-0.11	0.378541	-0.166	0.205425
Q9V5N8	Q9V5N8|Q9V5N8-2|C8VV11	Protocadherin-like wing polarity protein stan	21	0.2965	0.118504	0.2165	0.226729
Q9VW68	Q9VW68|Q8MYV0	CG7433, isoform A	18	-0.6285	0.00454611	-0.0915	0.500936
A8JQT5	A8JQT5|A4IJ62|A2VEE0	CG34306	24	0.6455	0.0229685	0.3025	0.186134
O46036-2	O46036-2	Isoform A of C-terminal-binding protein	21	-0.012	0.908725	0.0335	0.75012
O46036	O46036	C-terminal-binding protein	20	-0.036	0.692787	-0.027	0.766139
E8NH65	E8NH65	LD15041p (Fragment)	9	-0.098	0.431134	-0.0615	0.613966
Q9VB96	Q9VB96|A9UNE9	CG31075	15	0.0805	0.353506	0.0035	0.966222
Q9VAW3	Q9VAW3	GH12731p	18	0.1845	0.0758611	0.134	0.165022
Q7PLC7	Q7PLC7|Q32KF3|E8NHS9|A8Y596|Q9Y093|A8Y599|Q7PLC6|A8Y5A0|Q7PLC5|A8Y5A1|Q58CK4	Glutamine:fructose-6-phosphate aminotransferase 1, isoform A	12	-0.0365	0.754598	0.13	0.293206
P48148	P48148	Ras-like GTP-binding protein Rho1	18	0.352	0.00782179	-0.193	0.0642428
O62621	O62621	Coatomer subunit beta'	19	-0.0635	0.473693	0.0675	0.447903
Q8T6B9	Q8T6B9|Q8T6B9-2	Poly(U)-binding-splicing factor half pint	18	-0.2055	0.116971	-0.02	0.860514
Q9VJG0	Q9VJG0|O96794	Aminopeptidase P	18	-0.0545	0.572603	-0.089	0.370059
Q9NBD7	Q9NBD7	CLIP-associating protein	19	0.4125	0.0283345	-0.3575	0.0453385
Q9VFF0	Q9VFF0	CG3731, isoform A	17	-0.2915	0.0203175	-0.192	0.0775042
Q9NB71	Q9NB71	E3 ubiquitin-protein ligase highwire	18	0.242	0.146367	0.291	0.0941077
P41073	P41073|P41073-3|D5AEL0|C0PTV1|P41073-2	Zinc finger protein on ecdysone puffs	17	-0.254	0.0307494	0.1015	0.284354
Q8IH82	Q8IH82|Q9V3D8|Q9VG16|Q9NHV8	AT31511p	17	0.046	0.706161	-0.0855	0.491622
Q9VRP2	Q9VRP2|Q5U0Z2|Q8IQ61	CG10576, isoform A	17	-0.097	0.438187	0.129	0.314049
Q9VPI9	Q9VPI9	CG11376	21	0.4115	0.00333833	0.0635	0.448643
Q0E8U7	Q0E8U7|A8DYT1|Q9VQ54|Q0E8U6|Q960J6|A4IJ83	CG7337, isoform C	20	0.3995	0.00429282	-0.0115	0.890705
P16378-2	P16378-2|P16378|Q8IGI5|Q6NNB9|P25157|Q6IGR5|D5AEN0	Isoform B of Guanine nucleotide-binding protein G(o) subunit alpha 47A	15	0.235	0.0454804	-0.1105	0.266111
P20354	P20354|P20354-2	Guanine nucleotide-binding protein G(s) subunit alpha	12	0.5375	0.0028264	-0.3285	0.0202177
P20353	P20353	Guanine nucleotide-binding protein G(i) subunit alpha 65A	5	0.486	0.00743271	0.0905	0.449906
Q9V9X0	Q9V9X0|Q8IGS2	CG1499, isoform C	18	-0.3425	0.786344	0.996	0.443953
Q9VAG2	Q9VAG2	CG7802, isoform A	17	-0.1295	0.925644	1.0065	0.48053
Q9V9X1	Q9V9X1|Q960V7	CG12063	15	-0.213	0.844164	1.028	0.364376
Q9VFD3	Q9VFD3|B9ER11	CG31304	19	0.355	0.241157	0.2	0.486765
Q9XZJ4	Q9XZJ4	Proteasome subunit alpha type-6	17	-0.386	0.0621916	-0.037	0.826285
Q9VN14	Q9VN14|C4IXZ0	Contactin	19	-4.80741e-17	1	0.0825	0.395843
Q9VWI2	Q9VWI2	Nat1	19	-0.1815	0.127151	0.016	0.877871
A1Z9E3	A1Z9E3|Q86NS6|Q95TV3	Elongation factor Tu	15	-0.339	0.00960426	-0.1365	0.158932
A8JV22	A8JV22|Q9W3F6|A8JV24	AT08049p	18	-0.0725	0.415423	0.101	0.271553
O77410	O77410|Q8MR88	Eukaryotic translation initiation factor 3 subunit E	16	0.0595	0.701629	0.102	0.517824
P31009	P31009	40S ribosomal protein S2	17	-0.177	0.195431	0.2165	0.127633
P91938	P91938|P91938-3|P91938-2|P91938-4	Thioredoxin reductase 1, mitochondrial	18	-0.146	0.142778	-0.006	0.945658
Q9VNT5	Q9VNT5	Thioredoxin reductase 2, mitochondrial	2	0.2145	0.11459	-0.362	0.0239112
Q6AWJ9	Q6AWJ9	Tyrosine-protein kinase-like otk	19	0.52	0.086374	-0.296	0.277595
P26308	P26308	Guanine nucleotide-binding protein subunit beta-1	14	-0.092	0.344841	-0.1215	0.227299
Q9W4Y3	Q9W4Y3|E1JJC0|Q8MPN3|A8JUV8|Q8IRV8|Q9W4Y4|Q8IRV9|Q8IRV7|Q9NEF9|Q9NEG0|Q8MSR5|Q9NEG1|D5AEP5|Q9NFS9	Terribly reduced optic lobes, isoform F	22	-0.994	0.0372381	0.3645	0.345112
Q9NH72	Q9NH72|Q9VFT4	Rasputin	18	-0.178	0.344938	-0.6885	0.010614
Q9VLT3	Q9VLT3	LD23292p	18	-0.054	0.643508	0.0805	0.496327
Q9VMC7	Q9VMC7|A8DYW1	CG31638, isoform A	18	0.6165	0.15528	-0.0585	0.879559
Q8SXX1	Q8SXX1	CG17471, isoform A	20	0.2815	0.019248	-0.064	0.470823
Q0KHR7	Q0KHR7|Q7KUX3|C8VV45|Q960I4|Q95RN2	Septin 4, isoform A	17	0.1705	0.168407	-0.1045	0.368399
Q8SY33	Q8SY33	Protein Gawky	17	0.4435	0.00575122	-0.652	0.00108871
Q9VQ94	Q9VQ94	CG10882	16	0.1035	0.261777	-0.0765	0.392511
P36241	P36241	60S ribosomal protein L19	18	-0.17	0.0947085	0.1125	0.230524
Q8IH18	Q8IH18|L0MLQ9|E8NH84|Q9V486|Q86NR5	CG32016, isoform B	19	-0.007	0.94596	0.006	0.953668
Q9VAC1	Q9VAC1|Q8IMJ8	CG7920, isoform A	15	-0.2295	0.054642	-0.201	0.0800965
Q9NHP1	Q9NHP1|Q7PLI0|Q0E9Q5|Q8T0H3|B5X0M8	Arm repeat protein	17	1.162	0.00105349	0.0475	0.786235
O61604	O61604|D3DMF1|Q8IQZ7|Q8IQZ8|D0IQI3|C7LAI0|Q95RN9	Fimbrin	17	0.5925	0.00570468	-0.1565	0.269033
P32100	P32100	60S ribosomal protein L7	19	-0.329	0.0130598	0.125	0.208536
P16568	P16568|D3DMV8	Protein bicaudal D	18	0.9295	0.00289069	-0.5285	0.0262563
Q9W4A6	Q9W4A6	CG42492, isoform A	16	0.216	0.118197	0.0585	0.630044
Q9W4A5	Q9W4A5|Q4V485	CG42492, isoform B	6	0.115	0.411542	0.3355	0.048733
C4NYP8	C4NYP8|Q8MSG4	Hsc70-interacting protein 1	14	0.919	0.00285491	-0.4505	0.0425864
Q7PLL3	Q7PLL3|L7EEF1|Q8SYL3|Q7PLL1	Eukaryotic initiation factor 4B	17	0.3105	0.0582057	-0.5035	0.0110064
Q0E9F2	Q0E9F2|A1Z7J1|Q9V4Y0|C4IXY9	Sticks and stones, isoform B	19	0.606	0.0203895	0.079	0.676815
Q9V9W3	Q9V9W3|Q9V9W2	RE08669p	17	0.077	0.578969	0.268	0.095418
Q9VBP9	Q9VBP9|C9QPJ1|H8F4R9|Q9VBP9-2|E1JIX6	Nuclear protein localization protein 4 homolog	18	0.0825	0.342511	-0.127	0.168064
A8IL83	A8IL83|A8IL99|A8IL95|A8IL87|A8ILB3|B3STG7|B3STH6|P24785|B3STG6|B3STG5|B3STG3|B3STG2|B3STG4|B3STH2|A8ILA7|B3STH3|B3STH0|B3STG9|A8ILA2|A8ILB0|P24785-2|A1Z6I8|P24785-3|I1V4Y3	Maleless	19	-0.0915	0.499369	0.2015	0.171009
Q26365-2	Q26365-2|Q26365|O62526	Isoform A of ADP,ATP carrier protein	17	-0.033	0.799624	-0.1615	0.248234
O61231	O61231	60S ribosomal protein L10	19	-0.079	0.510053	0.1185	0.336637
P23128	P23128|P23128-2	Putative ATP-dependent RNA helicase me31b	16	0.0335	0.788582	0.007	0.955144
Q24211	Q24211	Protein stoned-A	18	1.2215	0.00844156	-0.2995	0.342561
Q9V3G1	Q9V3G1|Q4V4W5	60S ribosomal protein L8	15	-0.3725	0.0391276	0.2045	0.185749
Q9VXJ0	Q9VXJ0	Peroxisomal multifunctional enzyme type 2	14	-0.0415	0.676591	0.0775	0.446458
P29845	P29845	Heat shock 70 kDa protein cognate 5	17	-0.3545	0.00616425	-0.1295	0.154591
P02517	P02517	Heat shock protein 26	13	0.101	0.316393	0.0305	0.750142
Q0KIB9	Q0KIB9|Q9VNA1|A4V2F2|B7Z0T3|Q8IPN9|Q8MSQ5|Q7KNC5|C6TPB0|Q4ABH3|Q8IPN8|B7Z0T6|C8VUZ6|Q9VNA2|C6TPC2|F3YDK0|Q7KTR8|F3YD53|Q8IPN7|Q7KTR7|Q8IPN6	L(3)82Fd, isoform P	15	0.503	0.00915744	-0.162	0.236448
Q9VMJ7	Q9VMJ7	Lysine-specific demethylase lid	21	-0.1805	0.110532	-0.084	0.407426
Q9VTK9	Q9VTK9|Q8IQF8	CG6084, isoform A	17	-0.142	0.222193	-0.046	0.669942
Q9V9E3	Q9V9E3	Presequence protease, mitochondrial	17	-0.239	0.26533	-0.073	0.716808
E1JGL8	E1JGL8|A1ZBB4|A8E6M1|C7LAA5|Q86NY3|Q8MRW8	CG30122, isoform C	17	-0.235	0.14813	0.0855	0.559756
Q8I0G5-3	Q8I0G5-3|Q8I0G5|Q8I0G5-2|G4LU37	Isoform C of Coatomer subunit gamma	15	-0.0965	0.390982	-0.123	0.285416
P41093	P41093|Q4V4E7	60S ribosomal protein L18a	15	-0.103	0.276714	0.1795	0.0874242
A8JUR1	A8JUR1|Q9VZ52	CG11203, isoform B	15	1.073	0.000422701	0.2725	0.0833113
P50887	P50887	60S ribosomal protein L22	17	-0.44	0.0168687	-0.0425	0.7442
Q9W0C3	Q9W0C3	CG13928	14	-0.0245	0.778274	-0.08	0.376877
Q9VCK0	Q9VCK0|Q8MRJ8	Eukaryotic translation initiation factor 3 subunit D-1	16	-0.1405	0.198082	-0.0675	0.507149
Q86BM5	Q86BM5|Q9U7E7|Q9VLL3	A kinase anchor protein 200, isoform D	14	1.2345	0.00274331	0.052	0.822151
Q9U7E6	Q9U7E6|Q8IPF5|Q8SY32	Delta-A kinase anchor protein 200	13	1.2285	0.00272267	0.054	0.814273
Q9VTP4	Q9VTP4|Q8IGE1|Q8IGJ3	60S ribosomal protein L10a-2	14	0.14	0.234371	0.1345	0.250652
Q24368	Q24368|I1V4Y8	Chromatin-remodeling complex ATPase chain Iswi	18	0.043	0.670595	0.0625	0.540843
Q9V434	Q9V434	Asparaginyl-tRNA synthetase	17	-0.1165	0.400541	-0.0275	0.83671
Q9VCM6	Q9VCM6	CG4393	15	1.3815	0.0124114	-0.1065	0.776958
D3DML3	D3DML3|Q9VLT9|Q86M30	MIP15828p	14	0.638	0.00191209	-0.405	0.0125405
Q9W1H8	Q9W1H8|O77466	GH13256p	17	-0.198	0.168079	0.2035	0.158724
Q9VH01	Q9VH01|G4LU38|Q8MS47	BIR-containing ubiquitin-conjugating enzyme	18	0.4515	0.0150612	0.0515	0.692104
Q0E8J0	Q0E8J0|Q3KN57|Q8T078	MEP-1, isoform A	14	0.2965	0.110101	0.355	0.0682337
Q7KW17	Q7KW17|Q8IRY0|Q7YZA4|Q8MT16|Q9W5A4|Q5BII2	Dishevelled associated activator of morphogenesis, isoform C	20	0.591	0.00424939	-0.0955	0.451404
P14130	P14130	40S ribosomal protein S14	13	-0.154	0.168109	0.153	0.170378
Q9VB10	Q9VB10	CG5590	18	-0.134	0.300219	0.379	0.0230362
C8VV04	C8VV04|P52034-3|P52034|P52034-2	6-phosphofructokinase	18	-0.2595	0.0686933	-0.1185	0.337239
F3YDH3	F3YDH3|P00967|K7Z4R2|P00967-2|Q29QX7	RH01206p	19	-0.032	0.738179	0.4475	0.00458655
Q9VKZ8	Q9VKZ8	Ubiquitin carboxyl-terminal hydrolase	16	-0.0355	0.675982	-0.1855	0.0693113
P29327	P29327|D2NUH9|A8E700|Q95TP9|P29327-2	40S ribosomal protein S6	17	0.1415	0.176804	0.256	0.0366313
Q7K2D2	Q7K2D2	Probable dynactin subunit 2	15	0.4995	0.00973561	-0.363	0.0313152
Q9VPR5	Q9VPR5|Q4V5E9	CG2807	20	-0.0815	0.378825	0.1375	0.165043
P91632	P91632|Q95SZ9|Q0E8A7|A2VEH1	Mushroom-body expressed, isoform A	13	-0.1545	0.200639	-0.3425	0.0228041
A4IJ59	A4IJ59	IP17311p	12	-0.1825	0.173417	-0.347	0.0301671
Q9VM14	Q9VM14|Q7KTK9|Q1WWF8|B1PH37|B1PH28|B1PGZ9|B1PH40|B1PH15|B1PH16|B1PH25|B1PH23|B1PH55	AT21758p	17	-0.193	0.0830461	0.0895	0.360646
Q9VUC6	Q9VUC6|Q9VUC6-3|Q9VUC6-2|E8NH76|I0B8L8|Q5U0S9	Formin-like protein CG32138	19	0.2385	0.031277	0.181	0.0735963
Q9VGM2	Q9VGM2|Q8IGA2|Q8INK3|Q8INK2	CG6783, isoform B	14	-0.028	0.782008	0.059	0.565419
Q9VC05	Q9VC05|O18397	Oxysterol-binding protein	15	0.2855	0.124388	0.1485	0.37969
Q9V3A8	Q9V3A8	Ergic53, isoform A	15	-0.0595	0.547666	0.077	0.442425
A8DYB7	A8DYB7|A1Z907|A1Z906|E8NH80|A1Z904|Q0E9B2|Q9GT70|Q95SU4|Q6NN51	Dystrobrevin-like, isoform F	14	0.8505	0.00213019	0.0055	0.970724
Q9VZ23	Q9VZ23	GTP-binding nuclear protein Ran	13	0.046	0.689545	0.103	0.387001
Q9W0M7	Q9W0M7|Q5BI86|Q8T9L6	CG13900, isoform A	18	-0.1695	0.207482	0.063	0.612768
P25007	P25007|F6J7B3|Q5U0U2|Q7K2I4	Peptidyl-prolyl cis-trans isomerase	14	-0.2835	0.0855667	-0.1205	0.402824
Q8MLY8	Q8MLY8	40S ribosomal protein S8	13	-0.428	0.00768332	0.1435	0.20465
Q9VQE0	Q9VQE0|Q8IHG0|Q8T9L0	Dynamin related protein 1	17	0.531	0.0438425	-0.3435	0.141974
Q9VK59	Q9VK59	CG5787	17	-0.6315	0.00143062	0.0225	0.826747
Q9XZE0	Q9XZE0|Q9V3W9|Q8IMB7	DHR23	13	0.0655	0.497426	-0.008	0.932252
Q9V460	Q9V460|Q9V460-2	Transcription elongation factor SPT5	15	-0.225	0.0846722	0.1035	0.367332
Q9VC18	Q9VC18|Q95RT1	CG11089	14	-0.301	0.03531	0.128	0.275465
L0CPX5	L0CPX5|P48809|L0CRY8|L0CRN5|L0CRN0|L0CR94|L0CRY2|L0CQ61|L0CQ56	Heterogeneous nuclear ribonucleoprotein	12	-0.1955	0.158452	-0.5785	0.00475651
Q9VSS2	Q9VSS2	Signal recognition particle 68 kDa protein	15	0.0125	0.932585	0.039	0.792545
A1Z9X4	A1Z9X4|Q8MRA3|C4IXZ2|Q9V787	Hibris, isoform B	15	0.9225	0.00817042	0.103	0.650159
Q9VA91	Q9VA91|Q8IMI7	40S ribosomal protein S7	15	0.0425	0.689694	0.4125	0.00972127
P17336	P17336	Catalase	15	-0.3245	0.0302907	0.2005	0.122196
P15357	P15357|Q8MSM5|P0CG69|Q9W418|Q8MT02|Q7JPZ3|Q24575|Q24577|Q7JPZ2|Q27927|Q24576|H9BVD2|H9BVD5|H9BVD4|H9BVD7|H9BVD3	Ubiquitin-40S ribosomal protein S27a	14	0.005	0.958687	0.1065	0.299231
P18101	P18101	Ubiquitin-60S ribosomal protein L40	12	0.0705	0.570311	0.148	0.259331
Q9VYR1	Q9VYR1|C6TP78|Q76NR6	Regucalcin homologue	13	0.3105	0.375657	0.7305	0.0721455
Q24212	Q24212	Protein stoned-B	13	0.5985	0.00331066	-0.047	0.691638
C9QPI7	C9QPI7|A1ZBJ2	RH10980p (Fragment)	15	-0.1645	0.100073	-0.099	0.278457
P15007	P15007|P15007-2	Enolase	14	-0.435	0.0100161	-0.19	0.135944
C8VV58	C8VV58|P20478|P20478-3|P20478-2	Glutamine synthetase (Fragment)	17	-0.4205	0.0191477	-0.0335	0.794564
Q7JZD3	Q7JZD3|Q9XZ57|D3DMK3|A1Z6P3|Q6NNE2|D6W4V6|D5SHT9	Eb1, isoform A	15	1.073	7.85919e-05	-0.6775	0.000670889
P61851	P61851	Superoxide dismutase [Cu-Zn]	11	-0.1	0.414785	-0.3225	0.0360251
Q86P21	Q86P21	RE22018p	16	0.317	0.161587	0.004	0.984203
Q9VAL5	Q9VAL5|P35832|P35832-3|P35832-2|P35832-4|Q29QJ7	Protein tyrosine phosphatase 99A, isoform E	16	0.2405	0.0360607	0.0085	0.923273
E0R978	E0R978	RT09995p (Fragment)	8	0.088	0.331588	-0.053	0.545638
C1C3F8	C1C3F8|Q9W414|Q9U7A2|Q8SZ19|Q9VTQ9	LP16188p (Fragment)	15	-0.065	0.468593	-0.1995	0.0620644
Q9NFX2	Q9NFX2|Q9VGZ3|O76935|C7LA95|B5T1X5|B5T1X0	Iron regulatory protein 1B	16	-0.3105	0.0186285	-0.0825	0.400168
Q9VCV4	Q9VCV4|Q9NFX3|O76934	Iron regulatory protein 1A	9	-0.409	0.00460008	-0.063	0.481346
Q0KIB0	Q0KIB0|Q0KIB1|A1A6Y4	CG34113, isoform O	16	0.9445	0.00425677	-0.046	0.814857
Q9VKW5	Q9VKW5|Q961N7	CG5355	17	0.0215	0.822528	-0.089	0.373286
Q9V5C6	Q9V5C6	Proteasome subunit alpha type-3	13	-0.3545	0.0353772	-0.0885	0.503345
O61646	O61646|Q9VL71	Splicing factor SRp54	14	-1.4155	1.34095e-05	0.3175	0.0114788
P24156	P24156|E1JHL5	Protein l(2)37Cc	14	-0.339	0.00963217	0.1595	0.11148
P54359	P54359|Q7KLG8|C7LAA7	Septin-2	15	0.184	0.134797	0.142	0.226906
Q7KUX7	Q7KUX7|Q29R50|Q9VXF8|E8NH88|Q8IR13	FI04456p	15	0.978	0.034207	-0.579	0.145811
Q9VXR5	Q9VXR5|Q8T9H2|A8E715	CG9281, isoform B	15	-0.008	0.923109	0.0365	0.66288
Q7KTU2	Q7KTU2|Q58CL2|A8JNX2|Q8IPS6|D3PFF5|C1C5A0|Q9VNR2	Secretory pathway calcium atpase, isoform B	17	-0.015	0.872638	0.0055	0.953069
A1Z6S7	A1Z6S7|Q86LF4|Q8T996	FI02061p	13	1.1465	0.0894679	-1.0025	0.125
A1Z6S6	A1Z6S6|O44116	RE54322p	13	1.2125	0.0611227	-1.011	0.100535
Q6NND8	Q6NND8|Q7JMZ7|D5AEJ9|Q8IHH3|A1ZBN3|Q0E914|D4G7B7|Q86P89	RE74969p	15	-0.007	0.957039	0.026	0.841738
Q24478	Q24478	Centrosome-associated zinc finger protein CP190	14	-0.292	0.161558	0.2755	0.181907
Q8SWR8	Q8SWR8|Q8SWR8-3|Q8SWR8-2	Ataxin-2 homolog	15	-0.434	0.0252438	-0.092	0.528662
P18431-3	P18431-3|P18431|P18431-4|P18431-1|H5V852|A8JUV9|Q0KHW6|E6PBX9|C0PUX5|Q7KVY5|Q6A4T5|Q6A4R8|Q6A4T7|Q6A4W4|Q6A4R5|Q6A4S5|Q6A4W6	Isoform SGG39 of Protein kinase shaggy	14	0.04	0.673565	-0.1055	0.292055
A1ZAW0	A1ZAW0|Q95YG3|Q2Q3V6|Q2Q3V8|Q2Q3V4|Q2Q3V9|Q2Q3W0|Q6NP57|Q2Q3V7|Q2Q3V5|Q2Q3W1	Dicer-2	15	0.0195	0.844769	0.0745	0.46682
Q9VUH8	Q9VUH8	CG13472	17	0.0455	0.65076	0.0165	0.86831
A8JR81	A8JR81|E2QD55|A8JR82|E1JIT7|Q8MRV5|C0PUX2	CG31158, isoform D	16	0.8175	0.0196232	0.0105	0.96657
A8WHG2	A8WHG2	IP15395p	12	0.973	0.0132298	0.0015	0.995535
Q24319	Q24319	Dolichyl-diphosphooligosaccharide--protein glycosyltransferase 48 kDa subunit	13	0.291	0.0410859	0.255	0.0617123
P52029	P52029	Glucose-6-phosphate isomerase	14	-0.0635	0.446769	0.0185	0.819393
O02195	O02195	Eukaryotic translation initiation factor 3 subunit I	13	-0.556	0.00320321	0.086	0.443513
P81900	P81900|P81900-2|A8DY87|P81900-3|P81900-4	cAMP-dependent protein kinase type II regulatory subunit	14	0.622	0.0138797	-0.2795	0.152882
Q961A8	Q961A8|C9QP52|Q8IQV1|Q7KUT8|Q9VW48	LD25351p	16	-0.086	0.417756	0.0155	0.879695
P23696	P23696	Serine/threonine-protein phosphatase PP2A	12	0.2285	0.146541	-0.1315	0.366994
O76932	O76932	Serine/threonine-protein phosphatase 4 catalytic subunit	6	0.233	0.114291	0.0365	0.775649
Q9VEV1	Q9VEV1|Q8INB3|Q8IGZ0	LD10376p	14	0.357	0.0222837	0.02	0.860645
E1JIJ8	E1JIJ8|P07140|Q8T0K7	Acetylcholine esterase, isoform B	13	0.0445	0.740158	0.065	0.630445
P12370	P12370	cAMP-dependent protein kinase catalytic subunit	16	0.048	0.649765	0.0295	0.778657
Q7JWF1	Q7JWF1	CG12140	14	-0.6155	0.000832341	0.0055	0.950492
Q27268	Q27268|H1UUC9	ATP-dependent RNA helicase WM6	16	-0.0725	0.38616	-0.134	0.140492
P45437	P45437	Coatomer subunit beta	13	-0.167	0.153583	0.1615	0.164883
P10676	P10676	Neither inactivation nor afterpotential protein C	20	-0.262	0.0835034	0.07	0.587302
P10676-2	P10676-2	Isoform A of Neither inactivation nor afterpotential protein C	17	-0.1825	0.141347	0.0605	0.586851
P08266	P08266	DNA-directed RNA polymerase II subunit RPB2	17	-0.1115	0.317912	0.2215	0.0795487
H7BWR4	H7BWR4|Q2QBM1|H7BWS2|H7BWS6|H7BWS7|Q9NIW0|H7BWS3|Q9VG31|Q9NIW2|Q9VG32|Q9NIW1|H7BWR6|Q9U1J1|H7BWU6|H7BWU8	Malic enzyme	14	0.018	0.832077	-0.1105	0.229479
Q04047	Q04047|Q8IR16|Q04047-2|Q7PLU6	Protein no-on-transient A	13	-0.3095	0.0505051	0.202	0.153952
Q7JPC7	Q7JPC7|Q24113|Q8MS20	No-on transient A-like protein (Fragment)	5	-0.104	0.371348	0.1205	0.307089
Q9VY77	Q9VY77|Q9VY77-2	LIM domain-containing protein jub	14	0.982	0.000315008	0.016	0.888475
Q8IPI3	Q8IPI3|Q9VM31|Q1RKR5|Q8MQK6|Q9VM32	Na[+]-driven anion exchanger 1, isoform C	13	0.257	0.0569913	0.151	0.206119
Q9VG05	Q9VG05|Q8INH9|E1JIJ7|Q8MQW9|Q8SZU5	CG7518, isoform E	15	-0.164	0.272077	-0.2795	0.0904063
Q7KJA9	Q7KJA9|Q9Y148|Q95RP9	O-glycosyltransferase	14	0.0885	0.314133	-0.0585	0.492524
Q9VK85	Q9VK85|P91944	Ef1alpha-like factor	18	0.048	0.57388	0.0035	0.966712
Q9W555	Q9W555|Q7K7G0|Q9U8A9|F0JAK8	Delta-coatomer protein, isoform A	15	0.0635	0.531145	-0.0115	0.90777
Q9W2N0	Q9W2N0	F-actin-capping protein subunit alpha	14	0.0525	0.647306	0.263	0.0600039
Q9VVA6	Q9VVA6	Nuclear migration protein NudC	15	-0.1565	0.191998	-0.1265	0.276971
Q24372	Q24372|Q24372-2|Q6IGL3	Lachesin	12	-0.0755	0.663425	0.075	0.665475
Q7YU16	Q7YU16|A8JNJ8|Q9VZN0|E0R7R0|Q9VZN2|D4G7A5|D6W4L0|Q8IH02	CG32264, isoform E	15	1.2315	0.00346757	-0.0075	0.975396
Q9VZM9	Q9VZM9	CG32264, isoform A	14	1.131	0.00468724	-0.061	0.80008
P55162	P55162	Membrane-associated protein Hem	19	-0.3595	0.0172048	-0.0925	0.404749
Q9I7K0-2	Q9I7K0-2|Q9I7K0-5|B5RJ67|Q9I7K0-3	Isoform A of Microtubule-associated protein Jupiter	12	0.6045	0.00211419	-0.4895	0.0051971
Q9I7K0	Q9I7K0	Microtubule-associated protein Jupiter	11	0.5215	0.0112246	-0.5535	0.00889846
P08630	P08630|P08630-2	Tyrosine-protein kinase Btk29A	14	0.2465	0.0804655	0.089	0.4636
P12024	P12024|F0JAL7|E3CTS9|E3CTQ1|B7FNR3	Chaoptin	15	-0.814	0.000710561	-0.1005	0.392939
Q9GPP6	Q9GPP6|Q9VPZ7|C0PTX4	Roundabout 3	15	0.62	0.0723005	0.311	0.303824
Q9VZ20	Q9VZ20|Q8IR93	Dynein light intermediate chain, isoform A	12	0.104	0.372949	0.0395	0.72522
P13469	P13469|Q8IGX8	DNA-binding protein modulo	12	-0.086	0.393008	0.196	0.0873027
Q9U9Q4	Q9U9Q4	Eukaryotic translation initiation factor 3 subunit H	13	0.013	0.885307	0.0165	0.854837
P38979-2	P38979-2|P38979|C6SV50	Isoform A of 40S ribosomal protein SA	12	-0.2445	0.0249292	0.0545	0.508704
Q9V3P0	Q9V3P0|F6J6B9	Peroxiredoxin 1	11	0.3965	0.00508505	-0.271	0.0222782
Q7JQX9	Q7JQX9|Q9VDD2|O96613|A1A703|Q8I0B2|Q8SXT8|A1A6Y3|Q8I0A1|Q8I0K6|Q0KI34|Q8IGX0|Q7KNS9	FI14001p1	15	0.0485	0.59792	-0.0595	0.520786
Q9VNS2	Q9VNS2|A8JNX0	CG6838, isoform A	13	0.445	0.00530104	0.118	0.2621
Q0KI33	Q0KI33|E1JIS1|Q59DV6|Q9VD98|Q8MRH8|E1JIS2	CG7956, isoform C	15	0.1385	0.339997	0.12	0.402676
P13217-2	P13217-2|P13217	Isoform C of 1-phosphatidylinositol 4,5-bisphosphate phosphodiesterase	15	0.425	0.0285671	-0.1025	0.491101
Q7KUB1	Q7KUB1|B7Z0E0|Q9VSI6|Q8IQA7|Q7KUB0|C8VV61	Isocitrate dehydrogenase [NADP]	14	-0.365	0.00582003	-0.2405	0.0284075
Q86NK8	Q86NK8|Q86BR9|Q59DW8|Q4AB31|Q8INB6|Q9VEX2|Q8IHB0|Q6NNA8	Gilgamesh, isoform I	14	0.377	0.0136533	-0.2695	0.0442096
P41126	P41126	60S ribosomal protein L13	14	-0.195	0.24593	0.01	0.948735
Q9VI64	Q9VI64	CG10098	12	-0.1095	0.369365	-0.1325	0.286559
Q8T079	Q8T079	Putative oxidoreductase GLYR1 homolog	14	-0.3595	0.0290635	-0.07	0.57713
Q9VV43	Q9VV43	TPPP family protein CG4893	13	1.402	0.0138793	-1.1975	0.0246312
Q24506	Q24506|Q24507|Q9VJ43|Q9VJ44	Sterol carrier protein x	12	-0.212	0.0405084	0.112	0.204854
Q95T61	Q95T61|Q9Y164|F2FBA4|E1JJ55|D0IQH7|E1JJ60|E1JJ61|E1JJ59|Q8IPR0	CG2082, isoform B	11	0.026	0.9114	-0.4665	0.0914241
Q59E07	Q59E07|Q9VNH7	CG2082, isoform C	11	0.077	0.70388	-0.43	0.0759685
O96553	O96553|I1WYH4|O96553-2|Q9XYB0|K7ZE33	C-1-tetrahydrofolate synthase, cytoplasmic	16	-0.645	0.0409146	-0.172	0.494343
E1JJN6	E1JJN6|Q9VX41|Q9GQQ6	X11L, isoform B	15	0.5795	0.0155452	-0.275	0.144997
Q9W2S5	Q9W2S5|Q5BI79	X11Lbeta	9	0.776	0.0215597	-0.4625	0.104731
Q24574	Q24574	Ubiquitin carboxyl-terminal hydrolase 64E	14	0.3125	0.0203235	-0.054	0.584555
Q4V5T0	Q4V5T0|Q9V4F3|Q4V5Z4|Q6IIW7	IP11918p (Fragment)	13	-0.0555	0.591086	-0.126	0.250268
Q9W532	Q9W532|O77268|Q32KG0	CG4290	13	0.1835	0.08007	0.2685	0.0241843
P08111	P08111|P08111-3|P08111-4|P08111-2	Lethal(2) giant larvae protein	14	0.169	0.30923	0.182	0.277569
Q7YU85	Q7YU85|Q9VA36|Q86PF3|Q9VA35|Q9Y154	SD08724p	13	0.4055	0.00380234	-0.334	0.00844775
Q7K0E6	Q7K0E6|Q9XYM1	Aspartyl-tRNA synthetase	13	-0.372	0.007661	0.0335	0.710671
P55935	P55935|Q95RG1	40S ribosomal protein S9	16	-0.215	0.117956	0.0185	0.876865
A1ZBE9	A1ZBE9|Q8MRS4	CG15100	14	-0.094	0.628659	0.0435	0.8211
P91929	P91929	NADH dehydrogenase [ubiquinone] 1 alpha subcomplex subunit 10, mitochondrial	14	-0.158	0.510627	-0.3295	0.200953
Q9VHQ8	Q9VHQ8|B5X504|Q8T916	Poly-glutamine tract binding protein 1	13	0.648	0.0171221	-0.082	0.67131
P22464-3	P22464-3|P22464-2|P22464	Isoform c of Annexin-B9	13	0.9555	0.0795105	-0.485	0.313514
P54397	P54397	39 kDa FK506-binding nuclear protein	13	-0.2165	0.0866603	0.225	0.0780514
A8DY67	A8DY67|A1Z784|Q7JV23|D0IQ86	CG11198, isoform D	16	-0.652	0.0017488	0.2145	0.0984979
Q8IMP0	Q8IMP0|C5WLQ7|Q8IMP1|Q961F7|Q8IMP2|Q86P45|Q8IGZ4	CG31064, isoform E	13	0.379	0.0490327	-0.266	0.127941
P21521	P21521|P21521-2|P21521-3	Synaptotagmin 1	13	0.74	0.0032917	-0.3515	0.0521446
P23625-2	P23625-2|P23625	Isoform A of Guanine nucleotide-binding protein G(q) subunit alpha	13	0.095	0.392774	-0.352	0.0185393
Q9W213	Q9W213|Q7KVK3|O44924|C4IXX6|Q058V6	Roundabout, isoform B	12	0.607	0.00645983	0.2295	0.145511
Q7K2G1	Q7K2G1|Q7K2G1-2	Proteasomal ubiquitin receptor ADRM1 homolog	11	0.243	0.192751	-0.0585	0.73106
Q9W0A8	Q9W0A8|Q0ZHI2|O97118|A1A6X4|Q8SX05	FI01658p	12	0.0045	0.962931	0.392	0.00846391
Q9VTZ0	Q9VTZ0	GH08269p	13	0.158	0.424019	-0.906	0.00451758
A1Z713	A1Z713	Vacuolar protein sorting 13	19	-0.0655	0.518785	0.2195	0.0686024
P29613-1	P29613-1|P29613|K7Z7Z8	Isoform A of Triosephosphate isomerase	11	0.0685	0.491043	-0.209	0.0737166
P39205	P39205|E4NKI3|Q6W4C3|Q6W4C2|Q6W4E3	Molybdenum cofactor synthesis protein cinnamon	13	0.1495	0.221676	0.0635	0.578438
O46067	O46067	CG2918, isoform A	16	-0.2995	0.0172932	0.088	0.347277
Q9VDH5	Q9VDH5|Q8MS48	CG3822	16	0.002	0.98547	0.03	0.785587
Q9VVL7	Q9VVL7	Dihydrolipoyl dehydrogenase	11	-0.1345	0.243626	-0.0875	0.428795
P51592	P51592	E3 ubiquitin-protein ligase hyd	15	0.017	0.853819	0.2075	0.0651649
Q8I7C3	Q8I7C3|Q8I7C3-2	LIM and SH3 domain protein Lasp	11	0.944	0.000345835	0.267	0.0551932
P54399	P54399|P54399-2	Protein disulfide-isomerase	15	-1.099	0.00775453	0.1135	0.670365
P32866	P32866	G protein-coupled receptor kinase 2	12	0.295	0.0351406	-0.124	0.279761
Q86B44	Q86B44|Q8IQZ1|A3FP35|A3FP36|Q1RL06|Q9VX03	CG32495, isoform D	13	-0.293	0.222826	-0.0205	0.925979
Q9W0M4	Q9W0M4|B9EQV3|B8A3Z7	CG13887, isoform B	12	0.0015	0.990089	0.196	0.150126
Q94522	Q94522	Succinyl-CoA ligase [ADP/GDP-forming] subunit alpha, mitochondrial	12	-0.5315	0.0352135	-0.0665	0.73194
Q7KSN8	Q7KSN8|Q9VGG9|Q8MQK8|Q8MSA2	CG31368, isoform D	13	-0.016	0.855911	0.105	0.265858
B7Z0W9	B7Z0W9|B7Z0X0	CG42265, isoform A	12	0.2135	0.198212	0.032	0.832298
Q95TH0	Q95TH0|Q9VIX4	Acyl-coenzyme A oxidase	13	0.141	0.192294	0.242	0.0496713
Q9VB35	Q9VB35|Q967X6|B7Z0R1|E0R977|F5XVG8	Sidestep, isoform A	13	0.5035	0.0479971	-0.421	0.080848
A1Z7A6	A1Z7A6|E1JH06|Q6AWJ6|Q95R80	CG30372, isoform B	14	0.2805	0.0311132	-0.0005	0.995947
Q7K485	Q7K485	CathD	10	-0.0475	0.638187	0.0165	0.868845
Q9VIU8	Q9VIU8|Q8SZX3	CG10132	14	0.1905	0.0635321	-0.087	0.325715
Q9W345	Q9W345|A8JUM2|A8JUM5|Q4V6Z4	CG34449, isoform A	12	0.536	0.00719871	0.3145	0.0489412
P35421	P35421	Phosphoribosylformylglycinamidine synthase	16	0.127	0.224899	0.289	0.0259418
Q9VZE4	Q9VZE4	CG1316	12	-0.056	0.689317	0.141	0.335477
Q9VJE6	Q9VJE6|Q960C5	CG6860, isoform B	15	0.6605	0.00469879	-0.276	0.0950856
Q9VH07	Q9VH07	RuvB-like helicase 1	12	-0.031	0.773497	-0.2295	0.0753946
Q9VSW2	Q9VSW2|A5XCL5|Q9VSW1|E1JI91|E8NH18	RE14081p	13	-0.109	0.224516	0.054	0.522326
Q9W3D6	Q9W3D6|Q8MRM6	CG12065, isoform A	14	-0.024	0.790656	0.302	0.0174676
Q6NR00	Q6NR00|Q9VL06	LP05936p	14	0.262	0.120735	-0.152	0.32645
Q32KD4	Q32KD4|Q7KY08|Q27IR0|Q960T1|Q8T059	Argonaute-1, isoform A	14	-0.3025	0.0285307	-0.1905	0.111985
E1JHE4	E1JHE4|Q9VKU1	Fatty acid (Long chain) transport protein, isoform C	12	-0.0415	0.821352	0.321	0.126635
Q8WSN4	Q8WSN4|Q9VIE7|C4IXY5	GMP synthetase	13	0.066	0.445109	-0.0545	0.524182
Q0KI87	Q0KI87|Q7KSS0|Q7YU19	CG11870, isoform A	15	0.4355	0.00258872	0.048	0.560647
D0IQG1	D0IQG1	MIP13066p (Fragment)	4	0.438	0.122564	-0.1765	0.486259
P00334	P00334|Q1ECB3	Alcohol dehydrogenase	11	-0.3335	0.0477695	-0.0965	0.48103
P19107	P19107|Q5BIJ0	Phosrestin-1	2	-0.488	0.00974186	-0.406	0.0195136
P45888	P45888|F0JAK9|F6J178	Actin-related protein 2	12	0.0645	0.476312	0.044	0.621895
Q6NR07	Q6NR07|Q9VZX9|Q7KSG0|P50245	Adenosylhomocysteinase	12	-0.046	0.668581	-0.0975	0.380098
O62530	O62530	AP-50, isoform A	13	-0.115	0.222438	-0.113	0.229388
Q9U916	Q9U916|P29413	Calreticulin	11	-0.2375	0.0376823	-0.0845	0.361179
P49657	P49657|P49657-3|P49657-2|Q9VX06	Serine/threonine-protein kinase minibrain	13	0.1595	0.274428	0.09	0.518823
P27398	P27398|E1JJ98|P27398-4|P27398-3|F3YDJ2|P27398-2	Calpain-D	13	0.13	0.160511	-0.0655	0.443537
Q9W1G5	Q9W1G5|Q8MLQ5|Q8MKK5|Q9W1G6	CG5594, isoform C	13	0.225	0.0630175	-0.055	0.583784
Q9VSS1	Q9VSS1	Pixie, isoform A	14	-0.034	0.677669	-0.0315	0.699791
O18413	O18413|Q9VA54	26S protease regulatory subunit 8	13	-0.385	0.00959506	-0.2405	0.050694
Q9V3V6	Q9V3V6|Q9XZC3	26S proteasome regulatory complex subunit p50	12	0.1065	0.313039	-0.289	0.0292947
P48601	P48601	26S protease regulatory subunit 4	12	0.163	0.344377	-0.1655	0.337729
Q9U6L4	Q9U6L4	Protein tweety	12	1.0085	0.0159025	-0.196	0.512146
Q86NR4	Q86NR4|Q9W074	RE29053p	16	0.0705	0.452707	0.123	0.21544
P36872-2	P36872-2|P36872	Isoform B of Protein phosphatase PP2A 55 kDa regulatory subunit	13	0.0045	0.964945	0.1305	0.238909
Q9VMW9	Q9VMW9	GDP-mannose 4,6 dehydratase	13	-0.045	0.761778	0.1615	0.303442
Q9N675	Q9N675|Q8T0F5|Q5U0W6|Q8I0G8|H9XVP5	Zyx102 protein	12	1.094	0.000899198	0.0535	0.737308
G7H840	G7H840|O18404|D5A7S2	AT02390p1 (Fragment)	11	-0.3265	0.0104521	-0.099	0.276543
Q9VT61	Q9VT61|Q7KMK8	CG8108, isoform A	14	-0.187	0.304061	0.1665	0.35456
Q7K130	Q7K130	CG12042	10	-0.0305	0.879147	0.23	0.28267
Q8IRG6-2	Q8IRG6-2|Q8IRG6	Isoform A of FACT complex subunit spt16	13	-0.047	0.590147	0.0785	0.381233
B7YZL9	B7YZL9|Q9U472|Q9U5Y2|Q0E917|B8A418|Q5BIG9|E1JGM8|Q2TGI0	Focal adhesion kinase, isoform D	13	0.2915	0.170268	0.084	0.662697
Q9U531	Q9U531	Focal adhesion kinase homolog DFak56	9	0.2675	0.0416014	-0.0825	0.436665
Q9VYT3	Q9VYT3|Q5U158|Q8SZT9	CG2025	12	0.1075	0.217219	-0.1935	0.0524798
Q5BIL1	Q5BIL1|P55841	RH72463p (Fragment)	12	-0.3535	0.00940626	0.0395	0.662905
Q5U0W4	Q5U0W4	GM06787p (Fragment)	12	-0.3685	0.00919042	-0.1065	0.283017
Q9VYS3	Q9VYS3	Regulator of nonsense transcripts 1 homolog	11	0.132	0.300686	-0.069	0.57216
O18333	O18333|Q9U5D5	GH01619p	12	0.237	0.168129	-0.0835	0.593536
Q9V9M7	Q9V9M7	RE62581p	15	-0.0845	0.391867	0.0595	0.538441
Q7JVY0	Q7JVY0	Coronin	13	-0.381	0.0731425	0.4215	0.0545208
Q5U0Y0	Q5U0Y0|O77025|O17142|A1Z927|O17143|A1Z928|J7KED4|J7KB13|J7KHF5|J7KEE9|J7K9E8|Q960C3	LD13852p	13	-0.1515	0.176176	0.2015	0.0908341
Q9VUN0	Q9VUN0|Q6NN49|Q9NBK9|Q95RV9	FI02055p	11	0.5675	0.00608398	0.118	0.379793
B3DN78	B3DN78|Q00174	SD07123p	16	0.019	0.892375	0.338	0.0538742
Q9VDI1	Q9VDI1	LD46328p	11	0.9915	0.007274	-0.4845	0.0834675
Q9VEC6	Q9VEC6|Q8IN89|Q9NFM7|Q0KI58|C6SV32|Q8IN90|B7Z0L6|Q5BIJ2|D2NUL2|B7Z0L7	LD29902p	11	1.1455	0.00297909	-0.2175	0.343747
Q9VB23	Q9VB23	BcDNA.LD34343	9	0.494	0.106468	-0.5545	0.0786954
Q7KUW3	Q7KUW3|Q9VWV4|Q7KUW2|Q9VWV2|Q9VWV5	CG32549, isoform A	12	-0.049	0.601999	0.123	0.222178
Q9VH76	Q9VH76	Synaptosomal-associated protein	11	0.8955	0.0130393	-1.184	0.00427568
P36975	P36975|P36975-2	Synaptosomal-associated protein 25	9	0.4065	0.0063571	-1.1015	7.13919e-05
P50882	P50882	60S ribosomal protein L9	12	-0.2665	0.0346862	0.024	0.804455
Q9VRK9	Q9VRK9|Q29QH5|Q00085	Kinesin-like protein at 64D	13	0.3205	0.015058	-0.114	0.2497
P46867	P46867	Kinesin-like protein Klp68D	8	0.3495	0.00958775	0.0255	0.775657
P12881	P12881	Proteasome subunit alpha type-1	11	-0.122	0.185953	-0.0105	0.899938
Q9VN44	Q9VN44|Q86NQ0|Q960E2	FI07923p	14	0.3175	0.459314	-0.627	0.175468
E1JH15	E1JH15|A1Z7T2|A1Z7T0|A8DY76|A1Z7T3|A1Z7T1|A1Z7T0-2|Q960L7|C8VUY9|C8VUZ0|Q7YU74|A1Z7T4	Protein kinase related to protein kinase N, isoform H	12	0.307	0.0732762	0.1695	0.265156
Q4QPQ0	Q4QPQ0|A9J7N9|Q9VLC5|B0F5B7|B0F584|B0F5A6|B0F586|B0F585|B0F5B1|B0F590|B0F597|B0F5B3|B0F593|B0F5B2|B0F5A7|E8NH42	GH22814p (Fragment)	13	-0.7235	0.013294	-0.1805	0.386232
Q9VVI3	Q9VVI3|B7Z068|B7Z067|Q8IQR5|Q9VVI3-3|Q9VVI3-2|Q9VVI3-4|C0PUW9|Q1EC27	E3 ubiquitin-protein ligase Nedd-4	15	-0.0305	0.735495	-0.135	0.175623
O18332	O18332|Q8MRA4|Q4V4D6|Q8IPT6|Q9VP48|O18339|H0RN69|A8E6Y4|B3DNG5|G4LU43|Q9W2S9|Q8IRK8|Q8IRK9|Q9VZ47|B3DMR9|B3DMX4	FI01544p	12	-0.0615	0.499497	-0.1205	0.213974
O18338	O18338|D5AEN5	LD44762p	11	0.113	0.37206	-0.0855	0.49143
O18334	O18334	GH09086p	11	0.0685	0.638185	-0.267	0.110236
Q9W5X0	Q9W5X0|F0JAF7|Q95RH7	LD21953p	9	0.0835	0.502985	-0.084	0.500557
O18336	O18336|Q8T046|Q86BK8|Q86BK7	MIP20481p	9	-0.0965	0.29173	-0.0885	0.329137
O15971	O15971	LD39986p	7	0.0095	0.95867	-0.102	0.584293
Q9W3Q0	Q9W3Q0|Q8SYS5|F6J915	FI07418p	7	-0.121	0.185122	-0.0965	0.274735
Q9VM50	Q9VM50	RE14786p	7	-0.0935	0.315856	-0.0305	0.730775
P25228	P25228	Ras-related protein Rab-3	6	-0.0645	0.557908	-0.024	0.824582
Q9VC31	Q9VC31|Q4V4N9	RabX4	6	0.0345	0.838985	-0.2345	0.206867
B5RJE3	B5RJE3|Q7KY04	FI09101p (Fragment)	3	-0.047	0.734263	-0.143	0.325373
Q9V3C2	Q9V3C2	Chrowded	2	-0.054	0.590621	-0.1355	0.209884
P46223	P46223	60S ribosomal protein L7a	13	-0.256	0.0282631	0.149	0.134104
P25843	P25843	Profilin	8	0.431	0.0266659	-0.2895	0.0899901
Q961R8	Q961R8|Q9VUK8|C9QP25	GH09263p	13	0.0395	0.825029	-0.248	0.204795
B7YZQ7	B7YZQ7|I0DHK6|O77460|B9EQY3	Nucleosome remodeling factor-38kD, isoform B	11	-0.285	0.0193359	-0.271	0.0231774
Q7KQM6	Q7KQM6|Q7KQM6-2|B8A422|E8NH20	PERQ amino acid-rich with GYF domain-containing protein CG11148	16	0.1085	0.304215	-0.4725	0.00440112
Q9W3D3	Q9W3D3|Q9W3D2|O96957|Q8T3K8	Calmodulin-binding protein related to a Rab3 GDP/GTP exchange protein, isoform A	11	0.201	0.0654712	0.0275	0.759478
A5XD83	A5XD83|A5XD87|Q9VAN7|A5XD86|A5XD88|A5XD89|Q9GU73|Q8MR44|Q9VGB6	Phosphoglycerate mutase (Fragment)	11	-0.1595	0.399017	0.0745	0.684418
Q86P20	Q86P20|A8DYL2	RE18590p	14	-0.1275	0.195024	-0.1015	0.286894
Q0KIC3	Q0KIC3	Uncharacterized protein CG43427	13	0.7605	0.0042169	-0.1685	0.312458
E2QCS8	E2QCS8|Q9VQ76|Q960L4	Tho2, isoform B	13	-0.039	0.755878	0.221	0.123165
Q9VBX7	Q9VBX7	CG33095, isoform A	11	0.7025	0.00049796	0.1845	0.0856764
Q8IGB0	Q8IGB0	SD03344p	9	0.1375	0.40765	0.1385	0.4045
Q5U156	Q5U156|Q95RL2|Q960P7	RE01954p	13	-0.116	0.294728	-0.0005	0.996165
O17311	O17311|O17312|Q9VUJ1|Q86NT6|C0ML85|B4F5A2|Q9W470|B4F5B0	Proteasome subunit beta type	14	-0.246	0.039931	0.093	0.342395
Q9VW13	Q9VW13|Q8SWU2	CG9330	12	0.1245	0.250373	0.0465	0.647325
Q9VRD9	Q9VRD9	CG1753, isoform A	12	0.052	0.676084	0.045	0.717014
E2QCY4	E2QCY4|Q9VT28|Q9VT28-2|C7LAH1|C3KGK4|D3DML1|F0JAH3	Furry, isoform C	13	-0.109	0.290504	-0.0385	0.693319
Q7YU24	Q7YU24|F6JB17|A9YJ70|B4YW91	Transmembrane GTPase Marf	14	-0.0225	0.821307	-0.0615	0.544191
D0IQ98	D0IQ98|Q9VE80|Q8T0J5	LD11952p (Fragment)	12	-0.1035	0.362269	0.306	0.0321143
Q5KTT4	Q5KTT4|Q0E996|Q86NR8	NAT1, isoform C (Fragment)	12	0.4455	0.0989761	-0.7285	0.0218199
Q9VW59	Q9VW59	LD16419p	12	-0.2065	0.0730384	0.2345	0.0501898
P08645	P08645	Ras-like protein 3	11	0.1395	0.158153	-0.115	0.229503
Q9VH85	Q9VH85|C0PTX7	CG12950	14	0.7665	0.00664352	-0.177	0.342603
A8DYI6	A8DYI6|A8DYI7|Q0E924	Lethal (2) 03709, isoform E	11	0.4175	0.117775	0.106	0.65036
Q9VJX3	Q9VJX3|O16865	B4, isoform A	14	1.04	0.00379963	-0.105	0.621675
Q9W4Q4	Q9W4Q4|B7Z126|Q8IRT8|Q29R23|Q1RL19|Q8IRT7|B7Z120|A4IJ82|Q058T2|D3DMJ2	BcDNA.GH07910	13	-0.063	0.539868	-0.0355	0.72606
Q9VJH2	Q9VJH2	CG31739	14	-0.171	0.225523	-0.063	0.631417
Q8IP45	Q8IP45|C3KGQ1|Q9V475	Cullin 3, isoform F	12	0.191	0.231575	0.1695	0.280791
I0B1N8	I0B1N8|Q7KW39|Q7KW39-2|A9UN30	FI19805p1 (Fragment)	11	-0.5455	0.00121583	0.2285	0.0383404
Q0E9B6	Q0E9B6|L0CQR2|L0CR49|L0CR44|L0CPM0|L0CPE3|L0CPL5|L0CPK9|L0CRF4|L0CPD9|L0CRF8|L0CQQ8|C4JD65|A1Z8U9	40S ribosomal protein S11	12	0.0355	0.725248	0.2715	0.0369461
A8JR94	A8JR94|Q7KS34|Q9VCF2|Q7KS35|Q058V2|Q86PB4|Q95T86	CG31140, isoform D	11	0.058	0.490362	-0.013	0.874017
Q0KI85	Q0KI85|A4IJ60|E1JII4|A2RVG3|C8VV84|G4LU54|A1A710	CG34114, isoform B	13	0.6655	0.0104357	-0.1545	0.390109
Q9VVU2	Q9VVU2	RE17611p	13	-0.1055	0.619697	0.5075	0.0531054
A1Z6H3	A1Z6H3|Q7K1T1|A1Z6H4	Vulcan, isoform D	11	0.8675	0.00975478	-0.309	0.202739
Q0E965	Q0E965|Q9GSP5|A1ZA05|G2J5W6|C5WLP3|Q95SW3|C4JC89|Q6NP56	SRPK, isoform A	11	-0.07	0.57583	-0.115	0.371357
Q01604	Q01604	Phosphoglycerate kinase	11	-0.22	0.0459684	-0.058	0.515037
P22769	P22769|Q24178	Proteasome subunit alpha type-7-1	12	-0.1375	0.350483	0.0665	0.639221
P32392	P32392	Actin-related protein 3	10	0.337	0.00863568	-0.154	0.11192
Q9VKJ1	Q9VKJ1	MPN domain-containing protein CG4751	13	0.139	0.348306	-0.1365	0.356247
Q9VK44	Q9VK44|Q8T3I1	CG9934, isoform A	12	0.0805	0.653268	0.144	0.432585
Q9W237	Q9W237	40S ribosomal protein S16	13	-0.112	0.198073	0.0005	0.994959
Q9VTX5	Q9VTX5|O18358	GTPase-activating protein 69C	10	0.3055	0.0113575	0.059	0.480422
Q9VWP8	Q9VWP8	CG42450	11	0.7595	0.00051449	-0.1095	0.295383
Q86B91	Q86B91|Q86B91-4|Q86B91-2|Q86B91-3	Protein tincar	9	0.614	0.00141462	0.3295	0.0182495
Q0KHX7	Q0KHX7|C7LA68|O77431|Q9W5E8|Q9U4H0	CG13366, isoform B	14	0.5065	0.00643997	-0.116	0.344585
D2NUK5	D2NUK5|Q8MMC4-2|Q8MMC4	IP16103p	10	0.678	0.00191852	-0.713	0.0015378
Q7KIN0	Q7KIN0|Q2XXU8|E1NZA7|B4YXW0|B7FNN1	Toll-7	12	1.023	0.0180228	0.192	0.539395
P45594	P45594	Cofilin/actin-depolymerizing factor homolog	11	-0.282	0.0259072	-0.2395	0.044649
Q9XTN2	Q9XTN2|H1ZYH1|H1ZYJ5|H1ZYI2|H1ZYH4|H1ZYI0|H1ZYH6|H1ZYH3|H1ZYH5|H1ZYI1|H1ZYH8|H1ZYH9|H1ZYH2	Insulin receptor substrate 1	11	0.4805	0.00229641	0.191	0.0699166
Q9V405	Q9V405|E1UIA5|Q9VH79|Q8MZ73	26S proteasome regulatory complex subunit p48A	12	0.3	0.132952	-0.3935	0.0659658
Q8IGN0	Q8IGN0|Q8T6I0|Q8T8W3|Q94919|C6SUU3	RE59368p	12	0.1235	0.533268	-0.6185	0.0213021
Q9VV62	Q9VV62	CG32159	12	-1.331	0.189021	0.955	0.324454
Q961L4	Q961L4|Q0E9G4|G3LFI2|G3LFG9	CG1600, isoform C	9	0.042	0.621433	0.0005	0.995245
Q9V470	Q9V470|F3YDH6|Q8IQ64	LD44970p	11	-0.214	0.0409089	-0.0835	0.331861
Q9VFI9	Q9VFI9	cGMP-specific 3',5'-cyclic phosphodiesterase	11	1.144	0.000363409	-0.0735	0.594065
C6SV44	C6SV44|Q95029|Q95029-2	RE21773p (Fragment)	9	-0.267	0.0521503	0.077	0.49513
Q9V3J1-2	Q9V3J1-2|Q9V3J1|Q9V3J1-3	Isoform B of V-type proton ATPase subunit H	9	-0.144	0.33427	-0.017	0.904366
Q9VNF6	Q9VNF6|Q6AWS2|B7Z0T5|Q9VNF7|Q9U6X3|Q95TP6|Q95RR0	MTA1-like, isoform A	13	-0.1735	0.0799879	-0.015	0.856515
Q9VP17	Q9VP17|Q8MTA4	CG7177	11	0.843	0.0018556	-0.2995	0.0819584
Q9VWI6	Q9VWI6|Q86PM1	Kekkon5, isoform A	12	0.7835	0.000363172	0.259	0.0349078
P46415	P46415	Alcohol dehydrogenase class-3	10	0.148	0.259422	0.226	0.110558
Q9W0S2	Q9W0S2|A1L4U0	CG42377	15	0.652	0.00748336	0.0545	0.727264
A1Z7J6	A1Z7J6|A1Z7J7|Q5U0U9|Q961K5	Sec31, isoform B	12	-0.1855	0.139939	0.0105	0.924543
P48603	P48603	F-actin-capping protein subunit beta	12	0.0845	0.538097	0.2705	0.0895339
Q9VU84	Q9VU84	Drebrin-like protein	11	0.874	0.0223603	-0.2395	0.407061
Q03445	Q03445|Q03445-2	Glutamate receptor 1	10	0.7675	0.00112322	-0.081	0.501919
Q9TVG7	Q9TVG7|Q9VSV5|Q32KE2	Ionotropic glutamate receptor subunit IB	8	0.3745	0.0574328	-0.219	0.208271
Q9W3M8	Q9W3M8|F6J1F4|F6J1F7	LD34211p	11	-0.2445	0.215613	0.0665	0.714891
Q8MQJ8	Q8MQJ8|Q86BS5|B5A7B5|Q8MQK1	Huntingtin interacting protein 1	14	-0.0515	0.573949	0.1185	0.22588
Q5U117	Q5U117	Enigma	12	0.0445	0.653303	0.2295	0.0580987
P51140	P51140|Q8IR91|Q5G232	Segment polarity protein dishevelled	9	0.727	0.000778849	0.095	0.377787
Q8IHB4	Q8IHB4|Q7YWB4|Q7K221|A1ZAA5	AT16867p (Fragment)	8	0.1105	0.262783	0.1495	0.149024
Q9W4N8	Q9W4N8|Q7KVX5|Q7KVX4|A9YI35	LD30122p	11	-0.1535	0.113609	-0.393	0.00466529
A8DYM0	A8DYM0|Q9W263|A8DYM1|Q7YU47	CG11206, isoform C	12	0.336	0.0300125	0.0865	0.471022
Q9VNA5	Q9VNA5	Proteasome subunit beta type-4	10	-0.4485	0.00376162	0.073	0.43786
Q7JS69	Q7JS69|Q86NM2	FI04632p	9	0.184	0.0981501	-0.309	0.0194292
Q4V5X9	Q4V5X9|Q9W1B9	IP07888p	9	-0.042	0.679868	0.154	0.170365
Q8T8U5	Q8T8U5|Q9VSR8	AT29464p (Fragment)	11	-0.2855	0.113432	0.3205	0.0843641
Q9VW71	Q9VW71	Fat-like cadherin-related tumor suppressor homolog	13	0.541	0.00108237	0.1165	0.19894
C5I7F1	C5I7F1|C5I7A3|C5I7H5|C5I7B1|C5I7E3|C5I7D5|C5I7C7|Q95TU3	Putative uncharacterized protein	14	-0.029	0.860469	0.1105	0.512602
Q9VXW2	Q9VXW2	CG6227	14	-0.1005	0.620815	0.0525	0.794074
Q9XTL2	Q9XTL2	Jak pathway signal transduction adaptor molecule	9	1.317	4.78307e-05	-0.478	0.00481164
Q960V3	Q960V3|Q960V3-2|Q960V3-4|C7LAC4	Trafficking kinesin-binding protein milt	11	0.6115	0.0293119	-0.166	0.444656
Q24150	Q24150|Q9W1G7	Nucleosome assembly protein NAP-1	11	-0.3195	0.0644381	0.0655	0.645922
Q8T8R1	Q8T8R1	CCHC-type zinc finger protein CG3800	10	-0.208	0.0706188	-0.2535	0.0386151
Q9GYU8	Q9GYU8	Nuclear pore complex protein Nup88	12	0.0025	0.98908	0.2095	0.28308
Q9V4A7	Q9V4A7	Plexin-B	12	0.0475	0.655156	0.004	0.969665
Q9W3N9	Q9W3N9	CG10932	9	0.0985	0.552241	0.096	0.561993
Q9VR25	Q9VR25	CG15630	10	-0.2405	0.0454223	0.229	0.0528816
Q9VJ74	Q9VJ74|Q95SF2	CG10333	14	0.088	0.356917	0.0895	0.349512
P25822	P25822|P25822-2|P25822-3	Maternal protein pumilio	11	0.0905	0.682847	-0.8665	0.00956079
Q9VWH4	Q9VWH4|Q9VWH4-2	Probable isocitrate dehydrogenase [NAD] subunit alpha, mitochondrial	11	-0.452	0.00225786	-0.032	0.696692
Q9W5T4	Q9W5T4	CG12547	9	0.138	0.158574	-0.1195	0.210704
Q9Y109	Q9Y109	BcDNA.GH11023	13	-0.0035	0.977086	0.108	0.394996
P20432	P20432|Q8MR33|A1ZB72	Glutathione S-transferase 1-1	12	-0.6445	0.000932795	-0.3	0.0218225
Q9V3G7	Q9V3G7	26S proteasome non-ATPase regulatory subunit 6	12	-0.09	0.515619	0.2555	0.10532
Q8SXM8	Q8SXM8|G7H7Z0|Q9W327	Lysine--tRNA ligase	15	-0.1595	0.17549	0.027	0.799557
E2QD98	E2QD98|Q7KVT3|Q9W3H6|Q8WRS3|Q0KHU9|Q9W3H7|Q6NR03|Q6NP43|Q9W3H8|Q8WRS2|Q6IIJ2|Q6NP81	Stardust, isoform G	11	0.6185	0.107299	-0.048	0.884358
E1JJ78	E1JJ78|B7Z0U7|C1C3H4	Like-AP180, isoform D	10	1.0735	0.000205935	-0.588	0.00309986
Q9VI75	Q9VI75	Phosphatidylinositol-binding clathrin assembly protein LAP	10	1.132	0.000267968	-0.596	0.00460373
Q7K5K3	Q7K5K3|Q8IGJ4|Q8IML6	CG11876, isoform A	9	-0.251	0.0285886	0.133	0.165793
C6TP50	C6TP50|Q9W401-2|Q9W401|Q8T9J9	Citrate synthase (Fragment)	12	-0.3055	0.0471122	-0.168	0.207188
Q9VF86	Q9VF86	CG6218	11	-0.44	0.00564573	-0.038	0.701538
Q9VKI8	Q9VKI8	CG6287	9	-0.163	0.472253	0.2365	0.31122
Q9Y105	Q9Y105	Probable glutamine--tRNA ligase	12	-0.1965	0.176105	0.0785	0.555614
A8JNN5	A8JNN5|Q8MT33|Q9VSI2|A2RVI2|A2RVI6	CG7112, isoform B	11	0.0955	0.479877	0.104	0.443942
Q9VGW7	Q9VGW7|C0MJ37|A0ANP8	Arginine methyltransferase 1	8	0.1815	0.0797954	0.1685	0.0972342
Q04499-5	Q04499-5|Q04499|Q04499-2|Q04499-3|Q04499-4	Isoform E of Proline dehydrogenase 1, mitochondrial	14	-0.5595	0.000967733	-0.1355	0.148872
Q07152	Q07152|Q07152-2|F6J5F7|A9YKX5	Inosine-5'-monophosphate dehydrogenase	9	-0.209	0.0797842	0.0465	0.64474
Q9VP57	Q9VP57	LD15904p	9	-0.1475	0.157734	-0.0205	0.826126
Q7KVD1	Q7KVD1|Q9W0L0|Q7KY09|C6TP86|Q7YZA0|Q8T987|C8VV43|Q8IRI4|Q8IH76	Trio, isoform A	10	0.2895	0.0196025	0.1135	0.239104
Q8IRI5	Q8IRI5	Trio, isoform D	4	-0.3005	0.0544962	0.0035	0.977721
Q9W486	Q9W486|F3YD98	CG32758	12	0.019	0.813655	0.055	0.504428
B5RJE5	B5RJE5|Q8IGI8|Q8IMJ0|Q0KHY8	FI09225p (Fragment)	11	-0.0545	0.601096	-0.016	0.876312
D5SHU5	D5SHU5|A8JNK4|Q9VZD7|Q8SYR8|C6SV38	MIP16046p (Fragment)	11	0.5745	0.0387381	-0.168	0.448697
P92208	P92208|Q8IGX1	Stress-activated protein kinase JNK	10	0.0345	0.830836	0.0245	0.879264
Q9Y0S9	Q9Y0S9	Abelson interacting protein, isoform A	9	0.9795	0.000719527	-0.0025	0.985229
Q11002	Q11002|Q11002-2	Calpain-A	11	0.601	0.0421934	-0.16	0.498959
Q24276	Q24276|Q86NM8	Hsp90 co-chaperone Cdc37	10	0.705	0.00102675	-0.468	0.0060255
Q9VNY2	Q9VNY2|Q9GT69|Q9VNY4|Q1EC73	IP02644p	11	0.3135	0.015335	0.199	0.0693875
Q9XYZ5	Q9XYZ5	DNA damage-binding protein 1	13	0.038	0.647082	0.034	0.681386
Q27580	Q27580	Adenosylhomocysteinase	9	-0.01	0.902775	0.058	0.489961
Q7K3B7	Q7K3B7	CG11208	8	-0.1045	0.287727	-0.0815	0.395947
Q9VH48	Q9VH48	Probable histone-arginine methyltransferase CARMER	11	0.046	0.591641	0.1545	0.113409
Q9VD58	Q9VD58	CG6439, isoform A	11	-0.426	0.00634084	-0.0515	0.604487
Q6NP35	Q6NP35|Q76NQ0|Q8IH64	RE30726p (Fragment)	11	-0.216	0.0576446	0.092	0.341789
A8DYJ6	A8DYJ6|B7YZM1|A8DYJ7|Q8MYS2|A2VEG5|Q4V6U5	CG12484, isoform B	10	1.19	0.0240101	-0.283	0.476161
P40304	P40304|O77288	Proteasome subunit beta type-1	9	-0.49	0.0318923	-0.188	0.305128
Q9W420	Q9W420|B6IDH0	Transcription elongation factor SPT6	12	-0.0105	0.949026	0.0485	0.768815
Q94516	Q94516|Q94516-2	ATP synthase subunit b, mitochondrial	11	-0.133	0.161367	-0.0465	0.589669
Q9XZ06	Q9XZ06|A9YHI1|A9YHH1	CG11092	10	-0.13	0.150208	0.2115	0.0401853
Q9W2M0	Q9W2M0	CG4030	12	0.5035	0.0429205	-0.3095	0.156377
Q9VPN5	Q9VPN5|O61650|Q867Y1|Q867V1	Hsp70/Hsp90 organizing protein homolog	13	0.4965	0.0472755	-0.306	0.165894
Q7KVX1	Q7KVX1|Q9W4H6|Q7YU05|F6J1A7	Lethal (1) G0334, isoform C	10	-0.2815	0.0801957	0.1725	0.235823
Q7KV33	Q7KV33|Q9VYM1|F6J9V3|F6J9U6|A9YGS5|A9YGR4|F6J1Z4	CG42251, isoform C	12	0.7665	0.00272207	0.039	0.785889
Q9XZE4	Q9XZE4|Q0E8E8|Q8SYD4	Phosphate transporter	10	-0.3375	0.0478288	-0.233	0.130472
Q9W1Q8	Q9W1Q8|Q8MPP1|Q494L6|Q0E8X6	LD05345p	12	-0.064	0.509553	0.165	0.12768
C8VV00	C8VV00|O46231|A8JRH3|Q9VA59|Q6IDG5|C7LAH8|Q9VA58|Q9VA56|E1JJ21|C6TP61|C0PV34	RE01573p	10	0.064	0.619321	-0.621	0.00398111
Q8MSV2-2	Q8MSV2-2	Isoform B of Protein alan shepard	10	0.1655	0.49474	-1.064	0.00562834
Q8MSV2	Q8MSV2|Q8MSV2-4|Q8MSV2-3	Protein alan shepard	9	0.036	0.845559	-1.065	0.00197592
Q9VPL5	Q9VPL5	CG11490	11	-0.0655	0.45379	0.0465	0.589214
Q7KUD4	Q7KUD4|Q9VT60|Q29R25|Q8MR13	Calcium-independent phospholipase A2 VIA, isoform B	10	0.013	0.872515	-0.013	0.872515
Q9VUY9	Q9VUY9	Phosphoglucomutase	9	-0.2155	0.0424829	-0.111	0.220383
Q9VBZ5	Q9VBZ5|Q8IMU5|A8JRA4|Q8IGP2	CG6422, isoform A	13	0.009	0.943176	-0.2685	0.0770674
Q9VB13	Q9VB13	Microtubule-associated protein	12	0.6265	0.157676	-0.5935	0.176341
Q86BI3	Q86BI3|Q9VUY6|F0JAG2|Q94540	Zn72D, isoform B	11	0.043	0.715236	-0.1025	0.39995
Q24160	Q24160|Q9VB46|Q8MT56|Q58SM8|Q58SN3|Q58SN1|Q58SN2|Q58SN0|D2NUG9	Hemomucin	9	0.168	0.210937	0.198	0.152077
Q58SN4	Q58SN4|Q58SM9	Hemomucin (Fragment)	8	0.2145	0.0899145	0.2525	0.0567338
Q8IR23	Q8IR23|Q8T9B1	GH13542p	11	0.3475	0.0114991	-0.1325	0.194675
Q9U5L1	Q9U5L1	Signal recognition particle receptor subunit alpha homolog	10	0.058	0.579312	0.176	0.133074
Q9VZS5	Q9VZS5|Q8MZI5|Q9VZS4	60S ribosomal protein L28	10	-0.7955	0.000370178	0.0935	0.353112
E1JJD4	E1JJD4|Q9W4M7|E1JJD6|E1JJD7|Q95RH4|Q7K764|A8WHF5|Q7K765|Q8MSV7	CG4857, isoform D	10	0.338	0.437899	-0.6735	0.155125
P05130	P05130|P05130-2|A8DYG9|D3DMK5|G8HS56	Protein kinase C, brain isozyme	11	-0.025	0.877819	0.114	0.494255
P13678	P13678|Q95T78|Q4QQA3	Protein kinase C	7	-0.0655	0.609111	0.096	0.460823
O18335	O18335|B8A3X3|Q8IGH2	Drab11	9	-0.004	0.965647	-0.333	0.0135902
Q9VHC7	Q9VHC7|Q8MSI9	Rumpelstiltskin	10	-0.3425	0.0201146	-0.129	0.258443
Q8MT29	Q8MT29|Q9VKC8	RE66761p	9	0.058	0.695135	0.078	0.600669
Q24020	Q24020	Protein flightless-1	9	0.173	0.515322	-0.0905	0.729149
Q9VY76	Q9VY76|D0IQK3|Q76NR0|Q6NP70|Q961Q7|Q76NQ9|D6W4U3	CG32626, isoform E	10	-0.0455	0.650862	-0.032	0.74888
Q7KLW9	Q7KLW9	BcDNA.LD02793	8	-0.141	0.264375	0.062	0.603713
Q9V3I2	Q9V3I2	Drab5	7	0.054	0.556464	0.0115	0.898482
Q9VGQ1	Q9VGQ1	CG5214	10	0.016	0.922971	0.128	0.453516
Q9VVA7	Q9VVA7|Q8MQZ0	Tumor suppressor protein 101	10	0.765	0.00759909	-0.2035	0.295792
Q8MRF8	Q8MRF8|Q9VQR8	SD07726p	12	0.029	0.740593	0.005	0.95421
Q7K126	Q7K126	LD13864p	11	0.0295	0.864583	0.0605	0.727883
Q9VL18	Q9VL18|Q9VL18-2	Probable elongation factor 1-delta	11	0.1675	0.533994	-0.2405	0.382217
B7Z0V3	B7Z0V3|Q9VHX4	CG2767, isoform B	12	-0.373	0.00533821	-0.162	0.0943377
Q8IGT0	Q8IGT0|Q9VNF8|Q9NFN9|Q95TD2	RE35250p	9	-0.094	0.280843	-0.118	0.189994
Q7K012	Q7K012	Brahma associated protein 55kD	10	-0.3895	0.0073627	0.1295	0.203819
Q9U779	Q9U779|Q961D4|Q9VXE3	Rho-kinase	13	0.158	0.109217	0.2435	0.0305246
Q08012	Q08012	Protein enhancer of sevenless 2B	10	0.2705	0.177487	-0.209	0.278959
Q9V677	Q9V677	Proteasome-associated protein ECM29 homolog	12	-0.304	0.199515	-0.031	0.885685
Q9V4E5	Q9V4E5|Q9Y1J0|Q0KIF4|Q8IMC2|Q9XZL6|Q59DQ4|D1YSF9|O96435|Q5BIC7|Q8MT37	Eph receptor tyrosine kinase, isoform C	10	0.187	0.100731	-0.062	0.533324
E3CTS8	E3CTS8	RT10225p (Fragment)	5	-0.007	0.947462	-0.123	0.278623
Q9W1V3	Q9W1V3	rRNA 2'-O-methyltransferase fibrillarin	10	-0.3455	0.0149788	0.222	0.0658094
Q9VQX6	Q9VQX6	CG3702	9	0.1415	0.399746	0.0705	0.665531
Q9XYM0	Q9XYM0|H9XVM6|H9XVM7|Q95RW2|D3DMC5|E8NH51	Adapter molecule Crk	10	1.086	0.00760711	-0.3295	0.240974
C0PV64	C0PV64|C0PDF4|Q9I7R0	MIP07547p	8	0.1845	0.0915188	-0.29	0.0223834
Q7K0L4	Q7K0L4	WD repeat-containing protein 26 homolog	10	-0.0955	0.439384	-0.0025	0.983295
Q9VHY6	Q9VHY6|F0JAM8|Q95TQ6	CG2943	12	-0.4645	0.00249546	-0.29	0.0168233
Q94883	Q94883|Q86NK7|O96083	DNA replication-related element factor	11	-0.0365	0.781038	-0.0015	0.990846
P15278-2	P15278-2|A8DZ14|P15278|Q8INX7|A2RVH3	Isoform B of Fasciclin-3	8	0.375	0.00742028	-0.5475	0.0014842
Q7K4M9	Q7K4M9|Q8IGB6|A1ZBH1|A8DYI9|A1A6W0	CG15118, isoform A	9	0.048	0.662642	-0.135	0.250094
Q9XZ61	Q9XZ61	26S proteasome regulatory complex subunit p37A	11	0.461	0.0624986	-0.538	0.0388323
Q95UI6	Q95UI6|A8JRI1|Q7KRS7|Q8WR53|Q8IMF8|Q8T0H5|Q7KES3|Q3T7F7|E1JJ45	Hephaestus	9	-0.1245	0.171211	6.93889e-17	1
P48159	P48159|A8E792	60S ribosomal protein L23	9	-0.3245	0.0118755	-0.0165	0.850495
D0Z772	D0Z772|Q9VWB0	LD16905p (Fragment)	9	0.33	0.00889092	0.0535	0.526139
Q962I2	Q962I2|P48555	RAL2	10	0.466	0.0802687	-0.327	0.184051
Q0KI30	Q0KI30|Q8SZS0|Q8T9B0|Q95RX2	CG31163, isoform E	11	0.4625	0.00196205	0.212	0.0406434
Q9VNB9	Q9VNB9	RE17737p	12	-0.2075	0.0515163	-0.0135	0.874158
Q9TWZ1	Q9TWZ1|Q3YMU0|Q95T75	Protein disulphide isomerase isoform/multifunctional endoplasmic reticulum luminal polypeptide (D-ERp60)	10	-0.773	0.0136	-0.0625	0.77183
Q23983	Q23983	Soluble NSF attachment protein	9	0.3385	0.0114525	-0.4545	0.00344426
Q9VTU4	Q9VTU4	Eukaryotic translation initiation factor 3 subunit L	12	-0.258	0.0721037	-0.243	0.0850255
Q9VTC1	Q9VTC1	CG6418	7	-0.075	0.629926	0.2615	0.135261
Q8MV48	Q8MV48	N-acetylgalactosaminyltransferase 7	8	0.284	0.0236287	0.237	0.0434444
Q7KSP6	Q7KSP6|Q960A9|Q9VGH9|O96610	SET domain binding factor, isoform B	10	0.248	0.0291992	0.036	0.676443
Q9VSD9	Q9VSD9|Q7KUA4|Q7KJV6	Smt3 activating enzyme 2	9	-0.356	0.0112921	-0.313	0.0183598
Q8MQJ9	Q8MQJ9|B4YXP6|B4YXP4|B4YXN7|B4YXP2|B4YXP0|B4YXN6	Brain tumor protein	9	0.0935	0.433605	0.18	0.16311
P40792	P40792	Ras-related protein Rac1	9	0.393	0.0167539	-0.073	0.536886
P40793	P40793	Cdc42 homolog	6	-0.041	0.824379	-0.0445	0.809755
P48554	P48554	Ras-related protein Rac2	5	0.3455	0.012234	-0.191	0.0862712
Q59DZ1	Q59DZ1|C4IXX0|Q1EC26|A2VEE6	CG42313	9	0.7375	0.000843187	-0.272	0.0444475
Q7JQG5	Q7JQG5	CG12424, isoform A	9	0.8225	0.00163624	-0.016	0.906693
O97394-2	O97394-2|O97394|C8VV85|Q7KN65	Isoform C of Protein sidekick	11	-0.0635	0.564118	-0.071	0.520894
Q9VXZ8	Q9VXZ8	BcDNA.GH02901	9	-0.148	0.193664	0.1585	0.168982
Q0E8L9	Q0E8L9|Q9W5R5|Q7PL71	CG17494, isoform B (Fragment)	14	0.2045	0.222834	-0.2465	0.154789
Q9GU68	Q9GU68	Eukaryotic translation initiation factor 5A	8	0.0705	0.515482	-0.3665	0.0155182
O61305	O61305|L7EGI4|G7H860	DEAD-box helicase Dbp80	9	0.234	0.0629664	0.1725	0.138686
L7EEU0	L7EEU0|Q5LK13|L7EFC0|Q8SYQ3|Q5LK12|A8Y564	Dead box protein 80, isoform E	8	0.1875	0.0751018	0.1255	0.192945
Q7KMR7	Q7KMR7|Q9VRP3	Thioredoxin-like protein TXL	9	-0.046	0.731031	0.0015	0.990997
Q9W3W8	Q9W3W8	60S ribosomal protein L17	13	-0.4655	0.0199891	-0.1125	0.44767
Q9VIM5	Q9VIM5	Probable actin-related protein 2/3 complex subunit 2	10	0.021	0.833758	-0.061	0.549175
Q9VNC9	Q9VNC9|Q7KTS3	CG2519, isoform A	11	-0.06	0.470596	0.0375	0.646309
Q9VKJ6	Q9VKJ6|Q9Y139|Q8MSI5	CG6230	9	-0.305	0.0116128	0.2185	0.0383275
Q24492	Q24492	Replication protein A 70 kDa DNA-binding subunit	11	-0.132	0.163635	-0.082	0.356456
Q9Y0Y6	Q9Y0Y6	Nuclear receptor-binding protein homolog	7	0.3735	0.0116247	-0.0915	0.380938
Q9VHX9	Q9VHX9|Q8SYR7	CD98 heavy chain	9	-0.0095	0.94982	0.131	0.404172
P91667	P91667|Q9VAS9|B5RIT7|Q9Y1T2|Q961B0	Adenomatous polyposis coli	10	0.68	0.000477309	-0.0615	0.48945
O97174	O97174|Q9N9Y9|Q9W4T9|Q8MSN7|C4IXX7	EG:163A10.1 protein	9	0.612	0.00167159	-0.2325	0.0646624
Q9VF33	Q9VF33|O97043|Q75WP2|Q8MSX9	Alpha-Man-IIb	10	0.0085	0.939296	0.208	0.108574
Q9V3U6	Q9V3U6	26-29kD-proteinase	9	-0.225	0.0341127	0.2035	0.0472006
Q8MT18	Q8MT18|A8JRC1|A8JRB8|A8JRC2	CG5028, isoform A	8	-0.277	0.0734787	-0.0845	0.51906
A1ZB83	A1ZB83|E1JGL5|A1ZB80|Q95RC4|A1ZB77|A1ZB79|Q8IGG3|Q7JRI6|A1ZB78|A1ZB82	CG5174, isoform B	9	1.0915	0.00162626	-0.3215	0.122164
Q9W1X4	Q9W1X4	Nuclear pore complex protein Nup214	8	0.1265	0.269193	-0.007	0.947759
Q6AWD5	Q6AWD5|A8JQW1|Q8INN8|Q9VHC4|Q8T035	AT02057p	9	-0.016	0.880529	0.071	0.514368
Q4ABH1	Q4ABH1|E1JHU5|Q4ABH0|Q4ABG9|Q8MSD6|Q8T9A8|Q71EB7|Q71JA7|Q86NN0|Q6YDA5	Muscle-specific protein 300, isoform D	14	-0.476	0.0052583	-0.328	0.0222723
Q9VU76	Q9VU76|Q961X4	CG10732, isoform A	10	0.191	0.496465	-0.3475	0.240719
Q24523-1	Q24523-1|Q24523|Q24523-3|Q24522-4|Q24522-3|Q24522|Q24522-2	Isoform Class 2 of Protein bunched, class 2/F/G isoform	10	0.9285	0.00120359	-0.26	0.117107
Q7JR58	Q7JR58	CG6543, isoform A	8	-0.3255	0.129214	-0.065	0.730508
A8JUV0	A8JUV0|A8JUV0-4|A8JUV0-3|A8JUV0-2|Q9V453|Q8MSP6	Protein strawberry notch	10	0.1255	0.183708	0.138	0.150888
O96651	O96651|Q95R42|A9YJ44|A9YJ49	DNA topoisomerase 3-beta	11	0.123	0.257293	0.1185	0.272856
Q7KSX2	Q7KSX2|P15364	Amalgam, isoform B	9	-0.415	0.0138827	0.2995	0.0434156
Q9BPQ9	Q9BPQ9|Q9VIX2|Q2PDT4|D3DMM0|Q8INW7|Q8MQX3|Q9VIX3|Q9GSE0|D5SHS6|D2NUJ4|Q966T5	Paxillin	7	0.2605	0.0479049	-0.062	0.560035
P49071	P49071	MAP kinase-activated protein kinase 2	9	0.06	0.582161	0.2025	0.105021
O97182	O97182	Actin related complex p41 subunit	8	-0.122	0.519471	0.0475	0.798078
Q9VZF1	Q9VZF1	CG1309	11	-0.43	0.0169313	0.144	0.287026
P08646	P08646	Ras-like protein 1	6	0.569	0.000734364	-0.1105	0.205561
Q9VIQ9	Q9VIQ9|Q9VIQ9-3|Q9VIR0|Q058X9|Q9VIQ9-2	Protein sickie	13	0.5	0.0064352	0.1205	0.322269
Q8MR85	Q8MR85	AT07927p	5	0.404	0.0101483	0.2	0.101488
Q9W0Z5	Q9W0Z5|Q9W0Z3|Q95TB4	Activating transcription factor-2, isoform A	9	0.5	0.00145906	-0.052	0.532637
P20477	P20477	Glutamine synthetase 1, mitochondrial	9	-0.128	0.206343	0.2445	0.0398334
B6IDZ4	B6IDZ4|Q9VDP5|Q8T468	CG34139, isoform D	9	0.148	0.459447	-0.0565	0.771842
Q9VB69	Q9VB69|E1JIZ4|E1JIZ5|Q9U1J0	Malic enzyme	10	-0.006	0.972518	0.342	0.095613
Q9W427	Q9W427|E1NZB6	CG14446	9	0.0345	0.723016	0.1295	0.219077
P32870	P32870	Ca(2+)/calmodulin-responsive adenylate cyclase	9	0.268	0.116657	0.3585	0.0527874
P46222	P46222|Q4V5R3	60S ribosomal protein L11	10	-0.2925	0.0618531	0.1075	0.416
Q8MS17	Q8MS17|Q9W4T4|P12252|P12252-5|Q9W4T0|P12252-3|G7H7Y9|P12252-4|Q9W4S9|D0IQA0|Q9W4S9-2|P12252-7|Q8IRU4|C9QPC1|P12252-6	RE53611p	9	0.6635	0.00118214	-0.262	0.045412
Q7KSB3	Q7KSB3|B7Z0M9|C6TPA8|Q9I7I8|C9QP47|Q8IN56|Q8IN55|Q86NP7	Oxysterol-binding protein	8	0.0005	0.995009	0.1505	0.105848
Q9VJ58	Q9VJ58|O77047	Fas-associated factor	10	-0.1565	0.279252	0.06	0.660715
Q9VSR3	Q9VSR3|Q9VSR3-2|C8VV27	Probable RNA-binding protein orb2	10	0.3675	0.109557	-0.4025	0.0867627
Q9Y1I2	Q9Y1I2	Vacuolar protein sorting-associated protein 33A	8	0.0025	0.983025	0.009	0.938963
A1Z9N0	A1Z9N0|E8NH94|Q95U20|F0JAK2|F0JAH2	Optic atrophy 1-like, isoform A	10	-0.074	0.408309	-0.227	0.0402589
Q8MSQ4	Q8MSQ4|Q95YH7|Q9VE37|Q95YH6	Mekk1, isoform B	9	0.32	0.0238085	0.166	0.155213
B7YZZ9	B7YZZ9|P27864	Recombination repair protein 1, isoform B	8	-0.266	0.173632	0.355	0.0885231
O62602	O62602|Q9U983	Licorne	10	-0.0505	0.543727	0.097	0.266979
P45889	P45889	Actin-like protein 87C	8	-0.1165	0.512343	-0.1455	0.419175
Q9VNE9	Q9VNE9	60S ribosomal protein L13a	9	-0.209	0.103176	0.099	0.387661
Q9VKG1	Q9VKG1|P91644|Q2XY26|B5RJH9|B4YXE6|B4YXF3|B4YXE8|B4YXE7|E0R973	Kekkon-2	7	1.257	0.00151269	-0.099	0.63315
Q95U38	Q95U38|Q9VHJ8|D6W4K6	GH10480p	9	-0.526	0.00676502	-0.1215	0.345311
Q24246	Q24246|Q24246-12|Q24246-7|E8NH86|Q24246-5|Q24246-6|Q24246-8|Q24246-9|Q24246-2|Q24246-3|Q24246-4|Q24246-10|E6PBX8|B5RJJ8|Q7KWG3|Q9W5W4|O96509|F0JAG7|Q8IRZ3|Q5BHW5|D5SHQ4|Q8MSA9	Cytoplasmic dynein 1 intermediate chain	9	0.1735	0.0853142	-0.3515	0.00770499
O62536	O62536|O62610|Q9V463|O62613|Q9VKL5	Nup154	9	-0.3795	0.0379961	0.031	0.826364
O77086	O77086|O77086-2|B7Z130|B7Z129|O77086-3|B7Z132|B7Z131	Guanine nucleotide-releasing factor 2	11	0.1705	0.400332	-0.257	0.22537
Q9VXN4	Q9VXN4	Probable arginine--tRNA ligase, cytoplasmic	10	-0.278	0.108252	-0.0485	0.745744
Q9VXX5	Q9VXX5	CG15029	6	1.199	0.00145537	-0.2	0.328114
Q9VVY7	Q9VVY7|Q6NR14	CG32206	11	-0.125	0.19099	-0.1245	0.192473
A0ANW1	A0ANW1|A0ANV9|A0ANV4|A0ANV7|Q7KSM5|Q7KJV5|Q9VG70	CG12276 protein	9	-0.096	0.29929	-0.03	0.731935
Q9VYK6	Q9VYK6|Q86NY8|Q9VYK5|Q9VYK4|Q8SX12	Tomosyn, isoform C	11	0.126	0.175145	0.16	0.10163
P22979	P22979	Heat shock protein 67B3	8	0.4115	0.23403	0.026	0.934986
Q9VCA5	Q9VCA5	Probable phenylalanine--tRNA ligase beta subunit	10	-0.012	0.927891	-0.1115	0.417722
P48149	P48149|Q7KR04	40S ribosomal protein S15Aa	8	-0.277	0.020858	-0.1415	0.148094
Q9VYQ9	Q9VYQ9|F6J9W7|F6J9X0|F6J9W5|A9YGT0|A9YGT1|A9YGS8|A9YGS7	LD24662p	8	-0.1785	0.284802	0.2275	0.188013
Q9VQB4	Q9VQB4	CG3609	8	-0.3205	0.0440281	-0.0065	0.958455
Q9VSZ1	Q9VSZ1	CG3529	7	0.761	0.0162815	-0.7595	0.0164007
P32865	P32865	G protein-coupled receptor kinase 1	10	0.392	0.230702	-0.221	0.475676
Q9VQV1	Q9VQV1	CG3921	13	-0.1595	0.207983	0.117	0.337015
Q9W3C3	Q9W3C3	CG2004	8	-0.032	0.695525	0.1315	0.150033
Q9VS57	Q9VS57	RE14391p	8	-0.06	0.492875	0.044	0.610819
Q9VJ28	Q9VJ28|Q95SY9	CG10639	7	-0.242	0.112478	0.0065	0.960581
Q9NHD7	Q9NHD7|Q9VXV6|Q8IR34	Secretory carrier membrane protein	6	0.2605	0.0977268	0.173	0.233537
Q86P55	Q86P55|B5RJT1|Q9VFW7|D3PFE8|Q8INH6|C7LAE2|Q8INH5|Q8IGR1|Q95S62|Q86NQ5|Q9VFX0	RE62048p (Fragment)	10	-0.084	0.585016	-0.165	0.304503
P02299	P02299|P84249|E2QCP0|Q6TXQ1	Histone H3	11	-0.6965	0.00577348	-0.0635	0.685743
Q7JPS2	Q7JPS2|Q95T29	Igloo, isoform A	9	0.4425	0.0354016	-0.159	0.34726
Q9V414	Q9V414|Q8T080|Q95TL1	LD36341p	8	0.365	0.0108651	-0.1285	0.219604
Q9VKF0	Q9VKF0	CG14939	8	0.882	0.0444828	-0.5045	0.185424
Q9VXN3	Q9VXN3	CG8578	8	1.234	3.0144e-05	-0.456	0.00296244
Q9UB78	Q9UB78|Q9V455|O76522	Importin subunit alpha	9	0.218	0.48301	-0.408	0.216515
A1ZAK8	A1ZAK8|A1ZAK7|A1ZAK9|L0CRT5|L0CPZ4|Q960R6|L0CRT0|L0CPR4|L0CR32|L0CRH5|L0CR28|L0CPZ9|O96828	P-element somatic inhibitor, isoform C	12	-0.2975	0.0495578	-0.3265	0.0368505
P91928	P91928	Putative mitochondrial inner membrane protein	10	-0.313	0.0168463	0.023	0.804137
Q9V9Q4	Q9V9Q4|E8NH58	CG1416, isoform A	8	-0.209	0.0620633	0.0205	0.822678
Q9VVW3	Q9VVW3|Q8SZ96	CG6812	8	-0.295	0.344107	-0.469	0.158577
Q9VJY6	Q9VJY6|Q8SY98	60S ribosomal protein L24	9	-0.023	0.840901	-0.293	0.0441883
Q9VB22	Q9VB22|Q9NH88|Q9NFR7	LD33695p	8	0.098	0.352004	-0.1015	0.336651
D1YSG0	D1YSG0|Q7KQP6|L0MN91|L0MPZ1|O76281|Q6NR91|Q24463|O76280|C3KKB4|A8WHJ7|C5WLM0	Bent, isoform F	13	0.296	0.247845	0.406	0.1335
P48461	P48461|F0JAF6|Q5K375|Q6NNT3|Q9VQL9|Q95V51|Q95V52|Q5LJN2	Serine/threonine-protein phosphatase alpha-1 isoform	7	0.206	0.182323	-0.1585	0.286456
P12982	P12982|C0MKX3|Q05547	Serine/threonine-protein phosphatase alpha-2 isoform	7	0.09	0.390696	-0.2125	0.0781849
Q8T0U6	Q8T0U6|Q8SWU9|P48462	Serine/threonine-protein phosphatase	3	-0.0915	0.325456	0.0035	0.968312
Q9VRL1	Q9VRL1|Q8IGH9|Q8IQ53	LD28904p	8	-0.2175	0.0543633	-0.1225	0.216394
Q9VCH1	Q9VCH1|Q8T4F9	Eukaryotic translation initiation factor 4G2	9	-0.1205	0.210039	-0.3445	0.00961864
I1WYH0	I1WYH0|Q9BI20|Q960A7|Q9VC93|Q8MSY2	FI19082p1 (Fragment)	8	0.079	0.493543	0.2435	0.072923
A1Z7S0	A1Z7S0|C7LAD8|Q6NP12	Receptor mediated endocytosis 8	10	0.11	0.237682	0.0895	0.324781
Q8MRC4	Q8MRC4|Q00748	RE14657p	10	-0.164	0.486569	0.072	0.754838
Q9GQN5	Q9GQN5|Q8T9C9	Transcriptional regulator ATRX homolog	9	-0.1635	0.147527	0.1255	0.245306
Q960M4	Q960M4	LD45324p	7	-0.1455	0.250789	-0.0695	0.561604
Q7KT16	Q7KT16|Q8SXI6|Q2PDR9|Q9VIJ4|Q8MR96|A1XXK3|A1XXK1|A1XXK4|A1XXK5|A1XXK2|D6W4X0	FI17352p1	9	0.005	0.95165	0.1215	0.183117
Q9W3M3	Q9W3M3	CG42593	10	0.093	0.340832	-0.05	0.595663
Q95SI7	Q95SI7	CG6028	7	-0.352	0.0314488	-0.038	0.759778
Q52KA4	Q52KA4|Q9W1H5	GH04763p (Fragment)	8	-0.3055	0.0391079	-0.175	0.171042
F0JAP4	F0JAP4|Q7JUP3	LP13643p (Fragment)	8	0.8055	0.0249748	-0.709	0.0384017
Q7KUK9	Q7KUK9|Q86NP9|Q0E8E6|C0HDP1|C0HDP0	CG17839, isoform B	9	0.346	0.0374131	-0.1045	0.430718
Q9VDS5	Q9VDS5	Rho GTPase-activating protein 92B	9	0.117	0.51092	0.12	0.500668
A8E6J4	A8E6J4|P08879|Q8IH27	FI01455p	7	-0.089	0.329352	0.13	0.175916
Q7KT91	Q7KT91|D3PFD8	Non-lysosomal glucosylceramidase	7	0.418	0.00553077	-0.08	0.407692
O02194-2	O02194-2|O02194|O02194-3	Isoform 2 of Presenilin homolog	6	-0.165	0.23587	-0.0985	0.457151
Q9VDG5	Q9VDG5|Q24413	AT07459p	10	0.2075	0.0916876	0.161	0.166391
O18367	O18367	CALX	10	0.2075	0.0916876	0.161	0.166391
Q9VH81	Q9VH81	GH12714p	7	0.2815	0.0220601	-0.091	0.334785
Q08180	Q08180	Irregular chiasm C-roughest protein	8	0.6705	0.00330508	-0.262	0.0911464
Q9VAW5	Q9VAW5|Q9VAW5-1|F9W325|Q9VAW5-2	La-related protein	10	0.1355	0.333834	-0.3585	0.0377378
Q86NS7	Q86NS7|Q8IRD3|Q8IRD4|Q9VZQ8	Glutathione peroxidase	7	0.0225	0.797522	0.03	0.733022
Q9VR59	Q9VR59|Q9VR59-7|Q9VR59-5|Q9VR59-3|Q9VR59-6|B9EQY0|C3KKB1	Inositol hexakisphosphate and diphosphoinositol-pentakisphosphate kinase	10	0.2755	0.0789561	0.0145	0.911652
Q9VNX0	Q9VNX0|Q8MZ59	CG14562	12	0.406	0.0132216	0.024	0.831264
Q0E901	Q0E901|Q961P6	CG30389, isoform A	12	-0.0665	0.699773	0.1775	0.326033
Q24572	Q24572|E1JIL4	Probable histone-binding protein Caf1	7	-0.136	0.139687	-0.232	0.0308007
Q7KTW5	Q7KTW5	CG9391	7	-0.0555	0.767426	-0.1875	0.340513
Q9VZL3	Q9VZL3|B6IDR5|Q95R45	Sc2	8	0.203	0.0742943	0.166	0.124765
Q9W5D0	Q9W5D0|Q9W5D0-2|D8FT41|Q1RKT6	Uncharacterized protein CG42248	8	1.05	0.00081468	0.1085	0.478563
A1Z992	A1Z992|B5RJS1|Q8T0H4	CG33138	9	0.057	0.674399	-0.0875	0.524405
Q9W457	Q9W457|B7Z0X1|F6J3U3|A9YJ06|A9YJ07|A9YJ11	Serine hydroxymethyltransferase	9	-0.0735	0.522153	0.3295	0.0281258
Q9VVU1	Q9VVU1|Q95U46	CG3902	8	-0.5935	0.00120265	-0.0665	0.485061
A8DZ25	A8DZ25|A2VEE9	CG6448, isoform F	8	0.332	0.010485	-0.0605	0.49591
Q9V9N7	Q9V9N7|A8DZ24	CG6448, isoform A	8	0.361	0.0098012	-0.044	0.638544
Q9VX91	Q9VX91	E3 ubiquitin-protein ligase UBR1	8	0.039	0.659806	0.038	0.667832
P61209	P61209	ADP-ribosylation factor 1	7	-0.2385	0.139166	-0.384	0.0373784
P40945	P40945	ADP-ribosylation factor 2	4	-0.381	0.054304	-0.59	0.0120349
Q9VJ39	Q9VJ39|Q7KT44	CG10602, isoform A	9	-0.4275	0.0102518	-0.276	0.0482066
Q4V403	Q4V403|Q9Y112|Q4V3F7|Q4V3L7	IP10737p (Fragment)	8	-0.028	0.818921	0.1715	0.200722
Q7KNS3	Q7KNS3	Lissencephaly-1 homolog	8	-0.0615	0.76151	0.2585	0.236899
Q9VCW6	Q9VCW6	GH03051p	10	-0.3275	0.0449858	-0.2655	0.0831712
Q7K581	Q7K581	CG8963, isoform A	7	0.239	0.0420442	-0.602	0.00108644
Q9VY93	Q9VY93	Probable methylthioribulose-1-phosphate dehydratase	8	0.0415	0.664903	-0.089	0.369705
Q7KUL0	Q7KUL0|Q9VUH9|Q8MR22|H8F4R4	CG9425, isoform B	9	0.2235	0.318414	-0.0645	0.761678
Q9V3K3	Q9V3K3	RuvB-like helicase 2	8	0.138	0.132663	-0.1955	0.0521617
Q9VCE9	Q9VCE9|A8JR97|Q86PB2	Protein UBASH3A homolog	8	0.33	0.0231915	-0.206	0.0986632
Q9I7V7	Q9I7V7|Q9GU50|Q8IGI1|Q8IHG2|Q9I7V6|Q8IHH2|Q8IHC7|Q7KVN1|Q8IH54|Q9GU49	Misexpression suppressor of KSR 2, isoform B	7	0.034	0.721625	-0.0435	0.649954
Q8T0V2	Q8T0V2|Q8IRK7	GH02495p	7	-0.092	0.422005	-0.0245	0.824987
Q9VM49	Q9VM49|Q8IPI7	CG11266, isoform A	7	0.1475	0.136036	0.1345	0.166254
Q8INB9	Q8INB9|H1ZY64|H1ZY63|Q8INB9-2	RAC serine/threonine-protein kinase	9	0.0295	0.813459	-0.01	0.93607
O61613	O61613	Glycylpeptide N-tetradecanoyltransferase	9	-0.3515	0.0244564	0.174	0.173582
Q7JVI6	Q7JVI6	CG11784	6	0.0215	0.866079	0.2315	0.115635
A9UNC0	A9UNC0|Q9VZ04|Q95R68	RE03215p	9	-0.0935	0.311155	0.3565	0.00810774
Q9V436	Q9V436	26S proteasome regulatory complex subunit p30	7	0.115	0.536323	0.1605	0.397208
Q9VW49	Q9VW49|B1PGF7|B1PGE5|B1PGH1|B1PGF8|B1PGG9|B1PGE3|B1PGE6|B1PGE7|B1PGG1|B1PGF9|B1PGF1|B1PGF2|B1PGG0|B1PGF3|B1PGF6	Ubiquitin carboxyl-terminal hydrolase	9	0.4235	0.00293805	-0.0345	0.673445
Q0E8G6	Q0E8G6|Q9VSY2	CG3689, isoform C	8	-0.2025	0.128522	-0.027	0.817238
Q9XZ03	Q9XZ03	Multiprotein Bridging Factor 1	8	0.1605	0.529387	-0.3525	0.199188
Q9VBI2	Q9VBI2|Q9TW62|Q8IGD0|Q29QY5	Dak1, isoform A	6	0.041	0.717032	0.064	0.575495
Q9V3W1	Q9V3W1|Q8IGL2|Q8IP18	Tetratricopeptide repeat protein 2	9	-0.116	0.298382	-0.068	0.526254
Q6NNZ0	Q6NNZ0	GM02532p (Fragment)	6	-0.035	0.797813	-0.276	0.0879279
Q9VJ75	Q9VJ75	CG10413	7	-0.037	0.673969	0.076	0.401579
P19889	P19889	60S acidic ribosomal protein P0	8	-0.649	0.00107447	-0.1365	0.207269
Q9VZ00	Q9VZ00|Q494I6|F6J1L5|F6J1K8|A9YGA8|F6J1K5|A9YGB7|F6J1K6|F6J1K7|A9YGB5|A9YGB1|F6J1L3|Q95RW5	CG1737	9	-0.5515	0.00129574	0.0925	0.318108
O97477	O97477	Inositol-3-phosphate synthase	7	0.215	0.249721	-0.5035	0.0293564
P11046	P11046	Laminin subunit beta-1	8	0.09	0.309462	0.344	0.00790333
Q9VXB0	Q9VXB0	NECAP-like protein CG9132	7	0.406	0.00504195	-0.0485	0.588938
Q9V6X7	Q9V6X7	GDP-fucose protein O-fucosyltransferase 1	8	-0.3735	0.0142024	0.156	0.181486
Q7JWS8	Q7JWS8	AT17867p	10	0.1255	0.224894	-0.1215	0.237839
Q7KM03	Q7KM03|Q9XTK9|C9QP46|Q7KM04|Q7KM05|Q94888|Q7KM08|C8VUZ5|Q8MZ44|Q7YUC0	Ecdysone-induced protein 63E, isoform G	8	0.5505	0.00325281	-0.1215	0.290564
Q9V345	Q9V345	COP9 signalosome complex subunit 4	8	0.1925	0.340259	-0.1235	0.528579
Q9VNR6	Q9VNR6	Lethal (3) 04053	7	0.6185	0.149086	-0.0855	0.82229
Q8IGH3	Q8IGH3|Q7JR61|A1Z6Z3|E3CTS3|A1Z6Z4|A4UZ69|F0JAM9|D5SHM9|Q8T0K8	Aldehyde dehydrogenase	8	-0.4725	0.00419302	-0.3245	0.0185271
Q7KIF8	Q7KIF8|Q9VSD6|Q86NK4|Q95RH0	Ran binding protein 7	9	0.321	0.156893	-0.4105	0.087101
Q9VPJ0	Q9VPJ0	CG11377	8	0.0985	0.395413	-0.128	0.281523
Q7JQV2	Q7JQV2|Q86NU4	CG9279	10	0.1765	0.430052	-0.075	0.730019
Q7KLW5	Q7KLW5|Q7KN94	LD07532p (Fragment)	7	-0.354	0.00847704	0.1935	0.0686864
Q7K569	Q7K569	GH10595p	8	-0.1155	0.302512	-0.0255	0.809554
O76742	O76742	CG5915 protein	7	-0.2105	0.127956	0.001	0.993395
Q9VZA4	Q9VZA4|Q9VZA4-4|Q9VZA4-2|Q9VZA4-3|Q8MZ13|Q9VWL0	Band 7 protein CG42540	7	0.435	0.0102419	-0.2455	0.0717679
Q9U4L6	Q9U4L6	Mitochondrial import receptor subunit TOM40 homolog 1	7	-0.248	0.026657	0.1265	0.172004
Q9W0H3	Q9W0H3	CG9186, isoform A	8	-0.5235	0.102259	0.1845	0.510694
Q9NB04	Q9NB04	Patj homolog	8	1.373	0.0359987	-0.304	0.55243
Q9V3C8	Q9V3C8|Q6NPB1|Q24080	DShc protein	8	-0.1355	0.348302	-0.0755	0.588813
Q7K7B5	Q7K7B5|Q960D4|O77266	EG:22E5.5 protein	9	0.0015	0.985381	0.1825	0.0672005
Q9VS85	Q9VS85|Q7KU90|Q7KU93|Q9U741|A8JNM3|Q9U740|B3DMQ0|Q8T0I6	FI19443p1	7	0.5855	0.00220542	-0.558	0.00271704
Q8IQ14	Q8IQ14|Q9VQV7|Q45EX7|E1JHS8	Cep97, isoform C	8	0.165	0.217839	-0.681	0.00231476
Q9TVM2	Q9TVM2|Q8IH79	Exportin-1	8	-0.1105	0.209013	-0.1835	0.0626883
Q9V9R2	Q9V9R2	Cul-2, isoform A	9	0.0945	0.578333	-0.0525	0.754647
Q6NP42	Q6NP42|Q94511|Q8MM97	RE66734p (Fragment)	7	-0.627	0.0185211	-0.3465	0.113735
Q9VFE7	Q9VFE7	CG7262	9	0.056	0.555351	0.1765	0.104104
Q86DS7	Q86DS7|Q24133	DNAJ-1	8	-0.034	0.802006	-0.2155	0.156106
Q8MR93	Q8MR93|A4UZL3|B7YZI4|A4UZL2|A1ZAN2|B7YZI1|D0IQI2|B7YZI5	SD05215p	10	0.234	0.178125	0.151	0.357605
Q9VKW1	Q9VKW1	CG5168	7	-0.0575	0.802856	0.165	0.484426
Q9VUV4	Q9VUV4|Q95T82	CG6114	9	0.0505	0.614876	0.0555	0.581386
Q9VMI3	Q9VMI3|Q8SXT0	CG9140	8	-0.3975	0.110808	-0.453	0.0789095
Q9V7N5	Q9V7N5|Q9V7N5-3|Q9V7N5-2	V-type proton ATPase subunit C	8	0.471	0.0417656	-0.482	0.0387756
O77434	O77434	EG:34F3.8 protein	6	0.1335	0.289568	0.0085	0.942709
Q9VI16	Q9VI16|Q0KIA8|C9QP39	CG1041, isoform A	7	-0.159	0.218717	0.21	0.122938
Q0E8N3	Q0E8N3|E1JHP3|Q9V9Q7|Q9V9Q9|C0PTX3	CG31619, isoform C	7	0.459	0.00233256	-0.0715	0.408733
O96827	O96827	Probable elongation factor 1-beta	6	0.537	0.124553	-0.7105	0.0592463
Q9VQ29	Q9VQ29|Q9VQ28	Ubiquinol-cytochrome c reductase iron-sulfur subunit	6	0.3735	0.016162	-0.038	0.729277
Q9VK06	Q9VK06|Q9VK04|Q4V5C6	CG31729, isoform B	8	0.3065	0.0114127	0.131	0.153746
Q9VZV5	Q9VZV5	Cysteine and histidine-rich protein 1 homolog	9	-0.2455	0.0460812	-0.083	0.410883
Q9W3J1	Q9W3J1	Gbeta5	6	0.1955	0.189282	0.0565	0.677963
Q8IRI6	Q8IRI6|Q8IRI6-4	Glucose transporter type 1	8	0.752	0.000327597	0.043	0.630707
Q9W4V8	Q9W4V8	Mitochondrial import inner membrane translocase subunit TIM50-C	7	-0.5605	0.00106698	0.304	0.0138576
Q8IMX1	Q8IMX1|Q7K112|Q9VCB6|Q8MTZ5|Q8IMX0	LD39302p	8	0.0715	0.521736	-0.108	0.346284
Q7K0W1	Q7K0W1	CG8531	8	-0.0145	0.924054	0.218	0.19362
P54367	P54367	Casein kinase I isoform alpha	10	-0.07	0.43657	-0.037	0.673551
Q6NP69	Q6NP69	GST-containing FLYWCH zinc-finger protein	11	-0.002	0.984005	0.1325	0.222478
Q9W415	Q9W415|F6J3W1|F6J3W3|F6J3W2|F6J3W4	tRNA (guanine-N(7)-)-methyltransferase subunit wuho	7	0.2335	0.358367	-0.077	0.751945
Q9VN58	Q9VN58|F6M9W0|F6M9W2|F6M9W1|Q6NNZ7	CG42574	8	-0.0915	0.613394	-0.134	0.466397
Q9VWK5	Q9VWK5|Q7KMN4	GH15225p	8	-0.215	0.041997	0.1625	0.0947482
Q7PLI7	Q7PLI7|Q7PLI7-2	Serine/threonine-protein kinase CG17528	8	-0.15	0.185671	-0.1875	0.113684
P41092	P41092	60S ribosomal protein L27a	9	-0.3745	0.0474261	-0.0115	0.938544
Q9VFS5	Q9VFS5|Q9VFS5-2|Q8MSW1	Serine/threonine-protein phosphatase 4 regulatory subunit 3	8	-0.1265	0.160883	-0.009	0.911117
A0AQH0	A0AQH0|Q95SA6|Q8SYQ2	Proteasome subunit beta type	7	-0.6115	0.0183892	-0.151	0.428594
O62531	O62531|Q8IH10	AP-47	6	0.1025	0.479721	0.113	0.438542
Q9W0R8	Q9W0R8|Q9BKJ2	Four wheel drive, isoform A	8	0.62	0.00671052	0.198	0.208469
D0UGE6	D0UGE6|Q9VC00	Tenectin isoform 1	7	-0.8895	0.42617	1.0045	0.373254
A8DY69	A8DY69|E5DK16|Q8SXP0|I0E2I4|F0JAG5|A2RVH5	CG8709, isoform B	8	0.114	0.406435	-0.2305	0.127556
Q9VML2	Q9VML2|Q8MRY5	Blue cheese	7	-0.192	0.207597	0.27	0.0982623
B3DN57	B3DN57|Q9VRE0	LD39332p (Fragment)	9	0.088	0.31601	0.06	0.481518
P17133	P17133	U1 small nuclear ribonucleoprotein 70 kDa	8	-1.939	7.08096e-06	0.79	0.000500311
Q8T3U2	Q8T3U2	40S ribosomal protein S23	8	-0.4085	0.0148541	0.1185	0.334463
P16371	P16371|P16371-2|F0JAN3	Protein groucho	8	-0.0675	0.426479	0.087	0.315744
P39018	P39018	40S ribosomal protein S19a	7	-0.54	0.00153882	0.107	0.263494
Q9VCT4	Q9VCT4|P91670	Klingon	6	-0.111	0.2579	0.0485	0.600556
A5XCQ9	A5XCQ9|A5XCQ7	Trehalase (Fragment)	7	-0.0765	0.450368	0.124	0.24253
Q9W2M2	Q9W2M2|A5XCQ4|Q9W2M2-2|Q9W2M2-3	Trehalase	7	-0.236	0.0341575	0.0165	0.846678
O97121	O97121|Q7JXZ2	Ecdysteroid-inducible polypeptide EIP40	9	-0.2455	0.0454519	-0.0365	0.708122
O77062	O77062|Q5BIC0	Excitatory amino acid transporter 1, isoform A	6	-0.056	0.597696	-0.024	0.818833
Q960T2-5	Q960T2-5|Q960T2-4|Q960T2-3|F3YDF6|Q960T2|Q960T2-2	Isoform G of Synapse-associated protein of 47 kDa	6	0.596	0.00467452	-0.8125	0.0012295
Q9VFM9	Q9VFM9	Twinfilin	6	-0.071	0.641341	0.27	0.119796
B7Z0D6	B7Z0D6|Q9VSC9|Q7YTZ3	CG7565, isoform B	7	0.0815	0.447684	0.075	0.482649
Q8IRD5	Q8IRD5|Q9VZQ9	AT25231p	9	0.2815	0.0435657	0.0215	0.844592
Q9VRD6	Q9VRD6|D0Z726|A8JUT4|Q6WAR9|Q6WAR0	GM08921p	6	-0.5585	0.00132653	-0.269	0.0255368
A4IJ58	A4IJ58|Q7KVE5|Q95U71|B7Z0H1|Q058V8	IP17195p	7	0.4145	0.0535842	-0.173	0.339069
Q9V3W7	Q9V3W7	LD40489p	8	-0.806	0.000421946	-0.1415	0.197969
Q8SXY6	Q8SXY6	Transmembrane emp24 domain-containing protein bai	6	-0.137	0.183252	0.1675	0.11803
A8JRD0	A8JRD0|Q9VBN0|Q6NP71|E1JIX9|A8JRD2|Q9VBN1|A8JRD1|Q8IGR9|Q7YU01|A8JRC7|A8JRC4|Q9VBN2|Q7YTZ6|Q86B77	LpR1, isoform K	7	0.4405	0.0153436	-0.377	0.0268753
Q9VEN9	Q9VEN9|Q7KK29|Q6NN42	Protein associated with topo II related-1	7	-0.1855	0.172517	0.0245	0.841293
Q9NCC3	Q9NCC3	LD47602p	6	0.8915	0.0082837	-0.155	0.488394
Q9VYD9	Q9VYD9|Q8T9D5|Q7KV27	AT04676p	8	-0.7165	0.0172653	-0.1925	0.384465
Q7PLI2	Q7PLI2|E1JGX3|A8WHK9	Nipped-B protein	8	0.2205	0.0433391	0.063	0.474473
Q9VAC4	Q9VAC4	CG7911	7	-0.26	0.10318	0.0155	0.909599
P40417-3	P40417-3|P40417|D9PTS4|P40417-2|A8Y4W5	Isoform C of Mitogen-activated protein kinase ERK-A	7	0.3035	0.327036	-0.228	0.451304
E8NH29	E8NH29|E6PBW8|P07909|P07909-2|P07909-3|P07909-4	LD46071p (Fragment)	6	-0.7185	0.000518895	0.073	0.448282
P48810	P48810|P48810-2	Heterogeneous nuclear ribonucleoprotein 87F	5	-0.284	0.0516282	-0.157	0.216832
B8Q6A6	B8Q6A6|Q9VMF3|B7Z025|B8Q6A8|B7Z026|Q95V18|D3DMF4	Dizzy isoform BI	8	0.3755	0.00507504	0.0675	0.42585
Q9VTF9	Q9VTF9	Ubiquitin fusion degradation protein 1 homolog	8	-0.248	0.28798	-0.0105	0.961717
E1JHA6	E1JHA6|Q9VM55|B7Z036|Q9NGV4|C0PVB0	SP1070, isoform C	8	0.184	0.332181	-0.0505	0.779744
Q04134	Q04134|Q6GKZ8|Q107M9	ORF1 for putative RNA binding protein	9	0.2195	0.473607	-0.728	0.0513793
A8JRB1	A8JRB1|Q107N0|Q107J2|Q107I8|Q107G0|Q107H8|Q107N3|Q107P1	CHKov1, isoform F	4	0.4405	0.109774	-0.5995	0.0463459
Q24334	Q24334	F-element protein (Fragment)	2	-1.3985	0.0949361	-1.042	0.185204
Q8SWU7	Q8SWU7|C9QP30|Q8SWU7-2	GTP-binding protein CG1354	8	-0.445	0.0263985	-0.3495	0.0575472
Q9VAJ2	Q9VAJ2|Q9XYF7|O76523|Q8MSW6	Bub3	6	0.2145	0.127916	0.1795	0.187182
E1JJE0	E1JJE0|Q9W4K1|O77290|Q7YU20|A9YIA7|F6J363|A9YIA5|A9YIB1|F6J365|A9YIA1|A9YIA4|A9YIA3|A9YIA0	Ruby, isoform B	9	-0.0225	0.825387	0.0555	0.591307
Q960W6	Q960W6	Putative fatty acyl-CoA reductase CG8306	7	-0.23	0.0849715	0.071	0.535767
Q9VRJ9	Q9VRJ9	Ubiquitin thioesterase OTU1	6	0.107	0.284314	-0.106	0.288312
Q24179-2	Q24179-2|Q24179-4|Q24179|Q24179-3	Isoform C of Protein sly1 homolog	9	-0.159	0.108707	-0.0415	0.631235
A1Z7S3	A1Z7S3|Q8T0G8|A1Z7S2|Q8IH37|Q7KY07|A1Z7S1|Q86PD0	Lightoid, isoform B	8	-0.1785	0.147861	-0.0935	0.410335
Q7K0S5	Q7K0S5	GDI interacting protein 3, isoform B	7	0.721	0.00545343	-0.3745	0.0573731
Q9V597	Q9V597	60S ribosomal protein L31	7	-0.727	0.00156076	-0.128	0.313344
P55828	P55828	40S ribosomal protein S20	8	-0.577	0.00624874	-0.031	0.814119
O44081	O44081|C0P8M5|H5V894|O44081-2	H/ACA ribonucleoprotein complex subunit 4	8	0.0485	0.740452	0.17	0.275295
Q2M1E6	Q2M1E6|Q9VN68	Cdep, isoform E	9	0.103	0.509414	-0.1365	0.390222
Q7K1M4	Q7K1M4	CG1902, isoform A	7	0.096	0.458024	0.0325	0.796229
Q9VCC0	Q9VCC0	Cysteine and histidine-rich domain-containing protein	7	0.267	0.132058	0.0085	0.956335
A1ZAI5	A1ZAI5	Putative fatty acyl-CoA reductase CG5065	7	-0.0735	0.469234	0.2505	0.045317
B7YZF5	B7YZF5|B7YZF6|Q8T0I4|D0Z766|B7YZF8|Q0E990|B7YZG0|Q6AWM7|A1Z9C8|B7YZF7|B7YZF9	CG42321, isoform G	7	-0.024	0.779641	-0.0165	0.847119
Q9VY98	Q9VY98|Q86NN7|F6JA49|F6JA40|F6JA46|A9YHB9	CG9941	8	0.4655	0.00841073	-0.132	0.280978
C0MKD9	C0MKD9|C0MKD5|Q9VHT3|Q8SY87|Q2XYI8	CG9617-PA	6	0.4235	0.0924046	0.2425	0.285919
Q0E8Q7	Q0E8Q7|Q7KTA8|E1JHH7|A2VEL6|Q960V4	CG31731, isoform B	8	0.099	0.332813	-0.026	0.789358
A1ZBH3	A1ZBH3|Q8IGV0|A1ZBH2	CG15111, isoform B	7	-0.2625	0.118614	-0.1135	0.45095
Q95083	Q95083	Proteasome subunit alpha type-5	6	-0.0295	0.724717	-0.097	0.275765
Q8MT58	Q8MT58|E8NHA0	CG17337	7	0.082	0.465756	-0.0595	0.591539
P15215	P15215	Laminin subunit gamma-1	8	-0.172	0.162037	0.25	0.0634104
Q9VR53	Q9VR53	CG14614	6	0.141	0.152129	0.075	0.409337
P41043	P41043	Glutathione S-transferase S1	7	-0.1775	0.0708982	-0.3165	0.00980713
Q7K0T0	Q7K0T0|Q9VW83|Q9U9B0|H1ZYC5|H1ZYD2|H1ZYD3|H1ZYC9	LD36178p (Fragment)	8	0.368	0.0113076	0.1565	0.154615
P25823	P25823	Maternal protein tudor	7	0.3085	0.0295743	0.192	0.11821
Q9VG33	Q9VG33	Sulfurtransferase	5	0.1295	0.208587	-1.17	5.51182e-05
Q9VMH2	Q9VMH2	Arc-p20	7	-0.0795	0.456503	0	1
Q9NBK5	Q9NBK5|Q9NBK5-2|Q9NBK5-4|Q9NBK5-3	Serine/threonine-protein kinase tricorner	7	-0.316	0.0115382	-0.133	0.159836
Q9VCW2	Q9VCW2|E1JIT8|Q6GKY3	CG6969, isoform A	7	-0.534	0.463948	0.608	0.408347
Q32KE6	Q32KE6|Q95028	RE54418p	6	-0.1545	0.107011	-0.1115	0.215265
Q7JW12	Q7JW12	Thioredoxin-related transmembrane protein 2 homolog	7	-0.0175	0.882164	0.016	0.892178
B6IDM3	B6IDM3|Q7KTS2|Q6IDE5|Q9VNG5	FI04107p	8	0.0375	0.724297	0.0075	0.943385
Q9VT75	Q9VT75	Arrest defective 1, isoform A	6	-0.096	0.41602	0.1555	0.211178
Q9VYB2	Q9VYB2|A9YH82|A9YH80	CG11178, isoform A	8	-0.1035	0.230379	0.1485	0.107951
P41094	P41094|B6IDT0|Q4V607	40S ribosomal protein S18	8	-0.637	0.00153178	-0.2075	0.0935856
Q9VZF6	Q9VZF6	CG14997, isoform A	6	0.0385	0.672023	-0.2445	0.0365323
B5RIJ9	B5RIJ9|Q9VJ19|Q8MT23	FI02875p (Fragment)	7	-0.153	0.227308	-0.0815	0.4958
A8DYR2	A8DYR2|Q8MYY4	CG34380	7	0.7925	0.000659921	0.473	0.00624594
Q7K3M5	Q7K3M5	CG11107	6	0.114	0.442561	0.227	0.158997
Q9W179	Q9W179|B7YZQ1|Q59E61|Q7YZB2|Q8MLP1|A8WHJ8|Q95U41|Q8MRH6	Sterile20-like kinase, isoform B	9	0.6205	0.0387421	-0.3375	0.188022
Q86BP0	Q86BP0|E1JIL7|Q9VF66|Q86BS0|Q6AWD6	CG31302, isoform D	6	0.515	0.0339031	0.1835	0.345225
Q9VM00	Q9VM00|Q59DZ5|Q9VM02|O44090|A8DYW8|Q4V5E1|Q95SF4	Rapgap1, isoform D	7	0.3085	0.01231	-0.0785	0.370818
A8WHM3	A8WHM3|Q7KV92|Q0E8J1|Q95TG5	SD07506p	7	-0.1455	0.248755	0.0775	0.517329
A8JPC8	A8JPC8|E2QCZ6|A8E6Q9	CG34347, isoform B	8	0.289	0.0319763	0.1485	0.188444
Q9W495	Q9W495	GPI inositol-deacylase	7	-0.045	0.801077	0.074	0.680456
Q9VC48	Q9VC48	Methionine aminopeptidase	6	-0.4205	0.668654	0.3815	0.697273
Q9VE69	Q9VE69|Q8MQJ5	CG31122, isoform A	7	0.128	0.51185	-0.4595	0.0536257
Q24547	Q24547|K7Z3L7	Syntaxin-1A	7	0.727	0.00309872	-0.725	0.00313518
P20228	P20228	Glutamate decarboxylase	7	-0.081	0.36309	-0.177	0.0813325
Q9VW52	Q9VW52|Q8MRG6	CG7757, isoform A	9	-0.1155	0.381148	0.0635	0.619867
B7YZW3	B7YZW3|Q9VJJ9|Q9VJJ8|E3CTU0|Q32KE1|Q4V4Y4|Q4V4Z9	CG42389, isoform E	7	-0.303	0.0562672	0.329	0.0436465
Q9VWN5	Q9VWN5	Protein FAM188A homolog	7	-0.0575	0.526691	-0.1205	0.214139
O97102	O97102	LD07775p	6	-0.0925	0.474422	-0.0235	0.851892
Q9TVP3	Q9TVP3|Q9TVP3-2|Q9TVP3-3	J domain-containing protein	6	1.4845	0.040937	-0.6605	0.274414
Q8IGV1	Q8IGV1|Q8IMV6|Q9VC33|Q7K1P7	RE24907p (Fragment)	10	-1.1175	0.00082742	0.0295	0.853016
Q9VYV3	Q9VYV3	CG1837	8	-0.28	0.0156132	-0.0175	0.829408
Q9VN13	Q9VN13	AT24389p	7	0.097	0.391186	0.197	0.115836
Q8MQS7	Q8MQS7|Q9VKX2	Malate dehydrogenase	7	-0.2975	0.0125999	0.0935	0.281792
Q9NHX7	Q9NHX7|Q7K148	Proteasome subunit beta type	6	-0.469	0.0442594	-0.0715	0.69793
G4LU74	G4LU74|Q1WWG3|Q9VK58	IP16222p1 (Fragment)	8	-0.067	0.573506	0.128	0.302798
Q9VK57	Q9VK57	CG5792, isoform A	6	0.086	0.511071	0.212	0.142921
Q9XZU2	Q9XZU2|E1JJR3|Q9VWI1	Pacman protein	7	-0.2115	0.0849382	0.123	0.266552
Q9VC56	Q9VC56|Q7KS15|Q8IMW2|Q8IH89	Ubiquitin carboxyl-terminal hydrolase	8	-0.356	0.057578	0.072	0.637872
Q9VS34	Q9VS34	60S ribosomal protein L18	6	-0.1485	0.145351	0.0885	0.3505
E4NKL6	E4NKL6|Q9VUR3|Q6NKM4|Q8T060	RE70278p (Fragment)	8	-0.265	0.0295048	-0.3395	0.0119552
Q9VCD8	Q9VCD8|Q9N6I4	Structural maintenance of chromosomes protein	10	-0.3075	0.0783636	0.128	0.397788
Q9VHE5	Q9VHE5|Q9VBH8|Q8SYG0	RH48056p	8	-0.477	0.0186719	2.77556e-16	1
Q9VCU9	Q9VCU9|Q27IU8|Q27IU6|Q27IU3|Q27IU5|Q27IU4|Q27IU9|Q27IU2|Q27IU7	Endoribonuclease Dcr-1	8	-0.301	0.0273526	-0.081	0.441278
Q9VQ26	Q9VQ26|Q8SX74	Rab3 GTPase-activating protein catalytic subunit	7	0.0465	0.650546	0.0695	0.504169
Q9Y162	Q9Y162	BcDNA.GH02678	7	0.035	0.724103	-0.253	0.0437113
Q5BHY9	Q5BHY9|Q9VDK7	GH10846p	6	-0.4925	0.0810932	-0.3295	0.203116
Q9VBN5	Q9VBN5	60S ribosomal protein L27	8	-0.2405	0.128815	-0.0095	0.945255
O18373	O18373	Selenide, water dikinase	6	-0.317	0.0303902	-0.0465	0.676769
Q9NII1	Q9NII1|Q9NII1-4|Q9NII1-7|Q9NII1-5|Q9NII1-2|Q9NII1-3|Q9NII1-6|C6SUW1|C6K8G4|C6K8G3|Q2PE36	Double-stranded RNA-specific editase Adar	9	-0.072	0.435091	0.2335	0.0410878
Q9W475	Q9W475	CG3108	7	-0.106	0.940297	1.083	0.458184
A8Y4V5	A8Y4V5	CG40498, isoform F	5	0.3285	0.384965	-0.318	0.399143
O17445	O17445	60S ribosomal protein L15	8	0.0145	0.855158	0.059	0.469915
B7Z098	B7Z098|Q9VNX8	CG7414, isoform B	6	0.234	0.173197	0.3	0.0979683
Q24186	Q24186|Q9VFE4	40S ribosomal protein S5a	6	-0.6095	0.0529779	-0.192	0.45943
Q7KMH9	Q7KMH9	BcDNA.LD26050	8	-0.262	0.167157	0.28	0.145047
Q9VKR0	Q9VKR0	CG6750	5	-0.071	0.656588	-0.0135	0.931897
Q9W0L6	Q9W0L6	CG13907	6	0.04	0.793763	0.4215	0.0348186
P32234	P32234	GTP-binding protein 128up	6	-0.41	0.00473034	-0.072	0.428638
Q7K0S8	Q7K0S8|Q9VRD4	LD36566p (Fragment)	5	-0.2725	0.0872466	0.13	0.355541
P35122	P35122	Ubiquitin carboxyl-terminal hydrolase	6	0.0345	0.898987	-0.36	0.223626
P29349	P29349|P29349-2|P29349-4|P29349-3	Tyrosine-protein phosphatase corkscrew	7	0.1995	0.146367	-0.1695	0.203714
Q8IRJ7	Q8IRJ7|Q6AWL1|Q9W0T7	CG16940, isoform C	6	-0.161	0.197113	0.209	0.111843
Q9V3G8	Q9V3G8	CG16886	7	-1.2665	0.0117456	0.093	0.784212
Q9VT69	Q9VT69|C6SUZ8|Q9VT68	CG6707, isoform A	6	0.1095	0.213328	-0.068	0.415947
C4IY22	C4IY22|Q4Z8K6|Q4Z8K6-2|Q4Z8K6-3	RH09117p	6	-0.212	0.532462	-0.0935	0.779298
Q9VFE9	Q9VFE9	CG7265	5	-0.249	0.23626	-0.127	0.522162
Q7K274	Q7K274|Q8MLS7	LD15586p	6	-0.3375	0.0442647	0.3145	0.0550347
Q8SYG2	Q8SYG2|B5RIG9	COP9 signalosome complex subunit 3	7	-0.3485	0.0408016	0.1565	0.270218
Q9GQN0	Q9GQN0	Ran-binding protein 16	7	-0.1065	0.273533	-0.167	0.112354
Q9VPL0	Q9VPL0|Q9VPK9	CG3436, isoform A	7	-0.092	0.641628	0.162	0.42375
Q9W254	Q9W254|O44432	Quaking related 58E-2	8	-0.5225	0.00232442	-0.1275	0.217276
O76927	O76927|O76927-2|E4NKJ9	40S ribosomal protein S21	7	-0.4705	0.00232958	0.069	0.434692
Q9VZI3	Q9VZI3|Q9VVD2	Unc-112-related protein	6	0.2485	0.0551498	0.0645	0.544431
P62152	P62152|C6SUZ2	Calmodulin	5	0.971	0.00457042	-0.569	0.0342877
Q9VWB7	Q9VWB7|Q8IQW0|C8VV71	John glenn, isoform A	9	-0.227	0.406079	0.0855	0.746253
Q05344	Q05344|B1PFB4|B1PFA5|B1PFC1|B1PFA9|B1PFC4|B1PFA0|B1PFC9|B1PFC0|B1PFC6|B1PFA2|B1PFB2|B1PFA4|B1PF99|B1PFB8|B1PFA7|B1PFB6|B1PFC8|B1PFB1|B1PFA3|B1PFB9	FACT complex subunit Ssrp1	7	0.1865	0.0699171	0.1305	0.167873
B5RIY3	B5RIY3|Q9VBX3|Q960D3|Q6NLK4|D2A6L8	FI06040p (Fragment)	8	-0.0685	0.72608	-0.77	0.00940601
Q7KMQ6	Q7KMQ6|Q9Y0B5|Q9V3L4|Q9U470|Q9Y0B6|Q7KJN6	IP16020p	7	0.924	0.00800819	-0.1175	0.604921
Q8T9B3	Q8T9B3|Q9VMJ4|Q8T010	SD09109p	8	0.404	0.202647	-0.286	0.346266
Q7KLW8	Q7KLW8|Q9V3J4	LD03471p (Fragment)	5	0.0435	0.751806	-0.013	0.924314
Q9VZE7	Q9VZE7	CTL-like protein 1	6	0.0485	0.802444	0.332	0.132323
Q9VDC9	Q9VDC9	CG5871	6	-0.2365	0.036754	-0.072	0.425846
Q24314	Q24314|B5RJG2	Vacuolar protein sorting-associated protein 18 homolog	6	-0.021	0.839185	0.126	0.256697
P04388	P04388	Ras-like protein 2	5	-0.0545	0.585049	-0.163	0.142484
Q9V3Y4	Q9V3Y4	LD43650p	5	0.211	0.0408531	0.021	0.794717
Q9VBU9	Q9VBU9	40S ribosomal protein S27	6	0.262	0.0482723	0.203	0.0995676
Q9I7S8	Q9I7S8|F0JAN1	Multifunctional protein ADE2	7	0.043	0.658015	0.239	0.0484028
Q9VKJ3	Q9VKJ3	Nuclear pore complex protein Nup160 homolog	7	-0.277	0.0305757	0.1735	0.119173
P25991	P25991|P25991-4	Protein suppressor of forked	7	-0.125	0.363918	-0.0095	0.942357
Q9VE75	Q9VE75	Vha100-2, isoform A	6	-0.169	0.488648	-0.0565	0.812541
Q5BI50	Q5BI50|Q961E0	Cullin-4, isoform A	7	0.135	0.254421	0.1965	0.120411
Q9VV60	Q9VV60	LD21116p	8	-0.12	0.277156	-0.1655	0.153969
Q9VYY3	Q9VYY3	Ubiquitin-like modifier-activating enzyme 5	7	-0.018	0.84186	-0.267	0.0271145
Q9VXP4	Q9VXP4	Platelet-activating factor acetylhydrolase IB subunit beta homolog	6	-0.052	0.689737	-0.162	0.245548
Q9V778	Q9V778|D5SHU3	Alkyldihydroxyacetonephosphate synthase	6	0.118	0.342089	0.198	0.13937
Q9VKM3	Q9VKM3	Lethal (2) 06225, isoform A	6	-0.345	0.0206709	-0.001	0.992594
D0Z756	D0Z756|Q7K2X5|E1NZE3	MIP14966p	6	-0.353	0.0815646	-0.337	0.0922894
Q9VYT5	Q9VYT5|A9YGL3|A9YGM1|A9YGL2|F6J1V1|A9YGL4	CG10347, isoform A	7	0.01	0.90909	0.008	0.927197
O76259	O76259|O62609|Q7KPL1|O61458|Q8IMG6|O77069|Q9U010	MEDEA	7	0.302	0.121744	-0.473	0.0338218
Q9VNV3	Q9VNV3	ATP-dependent RNA helicase Ddx1	6	-0.316	0.0137911	-0.0935	0.317882
Q9VTZ4	Q9VTZ4	CG10627	5	-0.037	0.670462	0.1475	0.132706
P17886	P17886	Protein crooked neck	6	0.0315	0.737813	0.125	0.219971
Q9VPY7	Q9VPY7	CG5126	7	-0.317	0.0190467	0.218	0.0652244
Q9V3H2	Q9V3H2	26S proteasome non-ATPase regulatory subunit 14	6	-0.1045	0.310992	-0.0285	0.770685
Q9VHG1	Q9VHG1	RE66051p	6	0.0795	0.373724	0.058	0.507899
Q9W3X6	Q9W3X6|Q8SXM1|Q8IRQ5|Q9W3X5|B4YWC0|B4YWA6|B4YWB2	FI05334p	6	-0.4795	0.00160335	-0.1875	0.057759
Q9VL72	Q9VL72|Q9VL72-2|Q9VL72-3	SWI/SNF-related matrix-associated actin-dependent regulator of chromatin subfamily A containing DEAD/H box 1 homolog	6	4.80741e-17	1	0.291	0.0353013
Q8MR58	Q8MR58|Q0KHZ6	GH14462p (Fragment)	9	-0.5115	0.00435064	0.208	0.098508
P25171	P25171	Regulator of chromosome condensation	6	0.318	0.0527331	-0.1035	0.44505
Q94900	Q94900|Q94900-4|E1JIQ1|Q94900-5|Q94900-3|Q94900-2|E1JIQ2|Q0IGX3	Glutamate-gated chloride channel	6	0.3585	0.020927	0.0805	0.485421
Q9VEJ0	Q9VEJ0	Peroxiredoxin 5037	6	-0.544	0.00127617	-0.2695	0.0224185
Q8SYG3	Q8SYG3|D3DME9	CG40045	6	0.275	0.191981	-0.3595	0.106381
Q9VQM2	Q9VQM2	NADH dehydrogenase [ubiquinone] 1 subunit C2	4	0.2505	0.0780021	-0.2605	0.0699075
P08985	P08985|Q4AB57|P84051	Histone H2A.v	7	-0.584	0.00965733	0.0075	0.959661
P91643	P91643|Q2XY32|Q9VK54|Q8T3J2|B4YXD0|B4YXC7|B4YXB7|B4YXB6	KEK1	7	0.9675	0.00198953	-0.0225	0.893441
Q7K3Z3	Q7K3Z3	GH01724p	6	0.119	0.29158	-0.326	0.0238272
Q9VUB8	Q9VUB8	Endosulfine, isoform A	6	0.6465	0.0278513	-0.3875	0.123399
Q9VZL1	Q9VZL1|Q9I7T5	LP07226p	5	-0.2875	0.0177661	0.045	0.606692
Q95TK5	Q95TK5	CG1635	6	0.1835	0.495468	0.295	0.29126
A1ZBH7	A1ZBH7|A1ZBH8|Q8SYA1	Happyhour, isoform A	6	0.141	0.619468	0.1915	0.504847
Q8SY53	Q8SY53	CG7830	6	-0.2915	0.0169393	0.3315	0.0103765
Q9W1F4	Q9W1F4	THO complex subunit 5	5	-0.3265	0.0215745	0.197	0.102187
Q9VG73	Q9VG73	Interleukin enhancer-binding factor 2 homolog	5	-0.389	0.0061365	0.068	0.457496
Q6WV19	Q6WV19	Polypeptide N-acetylgalactosaminyltransferase 2	6	0.06	0.643882	-0.1075	0.419218
Q5LJP6	Q5LJP6|Q5LJP5	CG17698, isoform B	7	0.6495	0.00348218	-0.244	0.104345
Q9W1Y3	Q9W1Y3|Q8T0K5|Q9W1Y2|F0JAJ0	PIP5K59B, isoform E	5	0.622	0.030961	-0.021	0.922999
Q0E8Y1	Q0E8Y1	PIP5K59B, isoform D	5	0.6935	0.015186	0.0095	0.961773
Q9VQL1	Q9VQL1|Q95TC0	CG17259	6	-0.1885	0.278313	-0.0045	0.977909
Q9VJ35	Q9VJ35	LD01527p	7	-0.1895	0.239642	0.093	0.540596
Q8MLS2	Q8MLS2|A9UNB7	CG30410	5	-0.113	0.265326	0.035	0.713276
Q9W437	Q9W437|C3KKC3|Q8MQR0	Raptor	6	0.345	0.0427456	0.272	0.0857963
C3KGK6	C3KGK6|Q9I7L9|Q9Y168	LP10114p (Fragment)	5	0.2685	0.233786	0.394	0.1045
H9ZJM9	H9ZJM9|F3YDP2|P56079	Phosphatidate cytidylyltransferase (Fragment)	4	0.3775	0.102042	0.435	0.0697673
Q9W543	Q9W543|Q2XXU2|O46092|Q960M9	CG17766	7	0.015	0.866164	0.3095	0.0151711
Q7JXB5	Q7JXB5|A8DYI3|K7ZDV6	CG10924, isoform A	7	-0.168	0.388258	-0.0015	0.993587
Q8MT32	Q8MT32|Q8IQN4|Q8MV37|Q86RA0|A8JNT4|Q9VUX6|Q86R99|A8JNT5|E3CTN8|Q9VUX7|A8JNT6|Q95SD5	RE63915p	7	0.5325	0.0263754	-0.459	0.0431908
Q8MQS4	Q8MQS4	GH06923p	6	0.95	0.000925669	-0.089	0.529843
Q9VGS2	Q9VGS2	Translationally-controlled tumor protein homolog	5	0.1825	0.328393	-0.5885	0.0182536
P91685	P91685|C5WLT4	Metabotropic glutamate receptor	6	0.359	0.0120964	-0.109	0.291977
P54353	P54353	Putative peptidyl-prolyl cis-trans isomerase dodo	4	0.257	0.0814791	-0.291	0.0571573
Q9VT45	Q9VT45|Q9VT47|Q960H7|Q8IQC8|Q8SXS6|Q4V6L5	CG42268, isoform F	8	-0.43	0.0976073	-0.6585	0.0269468
Q9Y111	Q9Y111|Q9W378|B6UWI0|B6UWG5|B6UWG4|B6UWG1|B6UWI1|B6UWG6|B6UWI3|B6UWG2	BcDNA.GH10646	6	-0.002	0.987192	-0.099	0.442225
P17704	P17704	40S ribosomal protein S17	5	-0.268	0.129553	0.1765	0.284809
Q9VBX1	Q9VBX1|D2NUI9|Q3ZAL4	Nuclear export mediator factor NEMF homolog	6	0.055	0.763194	0.2625	0.190689
Q6NL44	Q6NL44	CG33722, isoform B	7	-0.1035	0.371822	-0.216	0.0968953
Q9W334	Q9W334	40S ribosomal protein S28	6	-0.161	0.184026	0.119	0.305908
Q9NHD5	Q9NHD5	Probable N-acetyltransferase san	5	0.1635	0.142241	0.171	0.128421
Q9VDQ7	Q9VDQ7	Phagocyte signaling-impaired protein	6	-0.085	0.473794	0.042	0.717591
Q8SXQ1	Q8SXQ1	CG9629	6	-0.1095	0.2265	-0.202	0.0523252
A1Z934	A1Z934	CG8778	7	-0.653	0.000380413	0.0235	0.767751
Q9VXE7	Q9VXE7	CG9784	7	0.095	0.300207	0.1105	0.237009
A8JNJ9	A8JNJ9|Q8MSX1-3|Q8MSX1|Q8MSX1-2	Encore, isoform E	7	0.471	0.0593675	-0.9745	0.00424621
Q7KTE7	Q7KTE7|Q7KTE8|Q9VKI5|Q9VKI4	Ca2+-channel-protein-beta-subunit, isoform G	8	0.5395	0.00593483	-0.084	0.500538
Q7KVL7	Q7KVL7|Q6AWP5|Q9W277|Q95RP4	Vacuolar protein sorting 35, isoform A	7	-0.5355	0.014286	0.1175	0.449963
Q9W0G1	Q9W0G1|Q9W0G1-2|Q9W0G1-3|D3DMI1|B8A420|Q8IRH4	Tyrosine-protein phosphatase non-receptor type 61F	5	-0.4205	0.13478	-0.0795	0.748618
Q9VI56	Q9VI56	CG1943, isoform A	6	0.5135	0.257121	-0.134	0.75151
Q9VS83	Q9VS83|B3DNM3|B7Z0D3|Q9VS82|B7Z0D4|Q8MQJ3|Q7K3F6|Q1WWG9	CG7546, isoform B	7	-0.0775	0.451124	-0.097	0.35365
O46112	O46112|Q9VQM0|Q8MRI5|Q8IPZ2|Q9VQL8|Q0E8U3|Q8IPZ1|H1UUP1|A2RVE9|A8DYU0	Toucan protein	7	-0.147	0.51466	-0.256	0.277413
Q9VYJ0	Q9VYJ0|Q9I7S6|A2VEF5	Phosphodiesterase 9, isoform C	5	0.784	0.0110656	0.0905	0.664011
P08570	P08570	60S acidic ribosomal protein P1	4	-0.322	0.0132814	-0.0925	0.326432
Q07171-3	Q07171-3|Q07171|Q07171-2|Q07171-5	Isoform 3 of Gelsolin	7	0.2835	0.25338	0.1115	0.632582
Q9VTY2	Q9VTY2|Q8SXE8	CG10638, isoform A	6	-0.26	0.0604937	-0.151	0.218273
Q4AB54	Q4AB54|Q4ABD8|P02255|Q4ABE3|Q4AB94|Q5BI49|C4IY08	Histone H1	5	-0.4005	0.0109955	0.103	0.353358
Q8IPK0	Q8IPK0|Q9GQR5|Q9GQR3|Q9VMH3|D1Z391|Q9GQR6|Q9GQR4	Stathmin, isoform B	6	-0.261	0.0619032	0.1675	0.183508
Q9NGC3	Q9NGC3|Q9NGC3-2|Q9NGC3-3|Q6IDF7	Centaurin-gamma-1A	6	0.5325	0.0351867	-0.3305	0.133696
Q9V3Z9	Q9V3Z9	CG16884	5	-1.021	0.0188708	0.123	0.693629
Q9VBP6	Q9VBP6	GH21316p	6	-0.4545	0.0316993	-0.184	0.28141
A0A1F4	A0A1F4|A0A1F4-2	Protein eyes shut	6	0.029	0.816081	0.172	0.206886
Q9VUL1-2	Q9VUL1-2|Q9VUL1	Isoform 2 of CTP synthase	6	0.1155	0.2127	-0.22	0.0423958
Q7K4B3	Q7K4B3	Probable elongator complex protein 2	5	0.416	0.0121874	0.648	0.00194705
Q08473	Q08473|Q08473-2|Q08473-3	RNA-binding protein squid	5	-0.258	0.0525965	-0.191	0.119398
Q8IN49	Q8IN49	CG31195	7	-0.356	0.0815852	0.0555	0.746588
Q8SWV3	Q8SWV3|A1Z7K6	RE02759p	5	0.786	0.000254834	-0.379	0.00642962
Q9W1I8	Q9W1I8	Synaptosomal-associated protein	5	1.192	0.0461289	-0.1415	0.764718
P18053	P18053|Q9VA12	Proteasome subunit alpha type-4	5	-0.377	0.0512044	-0.103	0.513549
A8JNI2	A8JNI2|Q9W0B0|Q960C4|Q7YZ99|Q2MGL6|Q86BP9|Q95TP3	CG7971, isoform E	7	-2.12	0.000415985	0.631	0.0521021
A1ZBM2	A1ZBM2|Q7K1S6	CG11242	6	0.6495	0.0028579	-0.284	0.0608103
O61443	O61443	Mitogen-activated protein kinase 14B	6	-0.1925	0.167574	-0.0885	0.490364
O62618	O62618	Mitogen-activated protein kinase 14A	3	0.0295	0.932153	-0.3565	0.329709
A8Y516	A8Y516|Q6NKM9|Q6AWN3	Unextended, isoform E	6	0.2065	0.0455789	0.0015	0.985305
Q8MR08	Q8MR08|Q9W2M4	LD46156p (Fragment)	5	0.2495	0.337783	-0.229	0.375291
Q9VCY3	Q9VCY3	COP9 signalosome complex subunit 6	6	-0.4945	0.251878	-0.2895	0.481752
Q9W2E7	Q9W2E7|Q7JVX4	Rae1	7	-0.2535	0.0886274	0.0055	0.965046
A1Z935	A1Z935|A1Z936|Q8SZB0	CG8632, isoform B	6	-0.2635	0.0523505	0.271	0.0480044
Q86BR6	Q86BR6|B7Z0R8|C6TP88|Q9VAF9|E4NKN7|H0RNK4|B7Z0R7|Q95TJ1	CG31033, isoform C	7	-0.202	0.0629084	0.297	0.0174744
Q9W2F3	Q9W2F3|B3DNM2	Protein tyrosine phosphatase ERK	6	-0.0735	0.419853	0.1585	0.117501
Q9W3U0	Q9W3U0	Acyl-coenzyme A oxidase	6	-0.1995	0.325094	-0.2575	0.218669
Q8SWY7	Q8SWY7|Q9VI57	Dephospho-CoA kinase 1	5	0.0735	0.380994	-0.055	0.504349
O02193	O02193|I1V4X5	Males-absent on the first protein	6	0.1435	0.515882	0.0535	0.804715
Q9V415	Q9V415	BcDNA.LD23587	7	-0.1145	0.3502	0.093	0.440714
Q9W0H6	Q9W0H6|Q8SXL6	CG9149	6	-0.2875	0.28224	0.092	0.715105
Q7K4N3	Q7K4N3	Nuclear cap-binding protein subunit 1	6	-0.2315	0.08119	0.0175	0.874985
Q9W0Y6	Q9W0Y6	Transient receptor potential cation channel protein painless	5	-0.0245	0.826016	0.2525	0.0636751
Q9VSH4	Q9VSH4	Cleavage and polyadenylation specificity factor subunit CG7185	5	-1.2525	8.08064e-05	0.1175	0.30994
H0RNF8	H0RNF8|Q9VHD2|Q9VHD2-2|Q9VHD2-3|C6TP16|D3DMI9	FI17341p1 (Fragment)	4	0.11	0.477202	-0.082	0.591609
Q9W3J5	Q9W3J5	Probable phenylalanine--tRNA ligase alpha subunit	8	-0.618	0.00768395	0.1135	0.457615
Q9VTI8	Q9VTI8	Protein charybde	5	0.638	0.0342816	-0.4145	0.117934
Q9V784	Q9V784	SAM50-like protein CG7639	5	-0.4745	0.00781312	-0.0835	0.478987
Q7KPX5	Q7KPX5|Q7KPK6|O61444	MAP kinase kinase 4	6	0.1855	0.0698442	-0.1395	0.143736
A1Z813	A1Z813|Q86NS0|Q95R66	Sec24	7	-0.0035	0.973469	-0.0945	0.389112
Q9VCA0	Q9VCA0|Q8MSK7	CG6356	4	0.299	0.034695	-0.2595	0.0544413
Q9XYW6	Q9XYW6|Q86DT5|Q86DT6	CHIP	5	0.4365	0.256046	-0.3645	0.332929
Q8I8U7	Q8I8U7|A8DY44|Q2EZ47	Transcription-associated protein 1	6	-0.1955	0.072981	0.1155	0.237406
Q24388	Q24388	Larval serum protein 2	5	-0.0635	0.720312	0.41	0.0596573
A1Z7P1	A1Z7P1|A1Z7P0|Q86NU8|Q95X10|Q5BHU7|Q95RR7	Phosphomannomutase 45A, isoform A	6	-0.0255	0.826958	-0.501	0.00665638
Q8T3L2	Q8T3L2|Q9VDY8	SD01527p	6	-0.4655	0.00477081	-0.2575	0.043271
Q9V9R3	Q9V9R3|O96306|Q95RI9	Ac3, isoform A	6	0.188	0.138157	0.102	0.381631
D6W4V2	D6W4V2|Q7KVH7|Q27237|Q27237-2|D3DN23	UT01205p	5	-0.02	0.825297	-0.2775	0.0240054
C5I7G4	C5I7G4|C5I7C4|C5I7A0|C5I7E8|C5I7I0|Q8IR37|C5I7R0|I1V508|C5I7G3|C5I7C3|C5I799|C5I7E7|C5I7H9|Q8IR38|C5I7Q9|I1V506|C5I7G2|C5I7C2|C5I798|C5I7E6|C5I7H8|Q86NK9|C5I7Q8|I1V507|C6TPA9|Q9XYX1	Histone deacetylase 6 isoform C	6	-0.5285	0.00524632	0.095	0.428452
Q94517	Q94517|I1V501	Histone deacetylase Rpd3	5	-0.2995	0.0700772	0.24	0.124405
Q95S44	Q95S44|A1ZAU6|Q86PC5	GM09415p	6	0.9845	0.00801577	-0.12	0.619641
Q6AWF2	Q6AWF2|A1ZB93|A1ZB92|Q0E930|Q9U4H2	AT26369p	6	-0.5325	0.00116045	0.2135	0.0427023
Q9W4X7	Q9W4X7	Eukaryotic translation initiation factor 3 subunit G-1	5	-0.354	0.00994802	-0.2085	0.0622011
Q9VMI5	Q9VMI5	CG9135 protein	6	0.0465	0.644112	0.2275	0.0623756
Q9VZM5	Q9VZM5|Q9VZM5-2	GPI mannosyltransferase 3	6	0.116	0.347509	0.0915	0.450575
Q9W3Y3	Q9W3Y3	CG3226	6	0.264	0.206325	-0.5175	0.0368808
A1ZBE8	A1ZBE8	Protein dopey-1 homolog	5	-0.6065	0.000766788	0.1005	0.273369
P08181	P08181	Casein kinase II subunit alpha	6	0.134	0.335815	-0.123	0.373287
Q7JY94	Q7JY94|A1ZBA9	Autophagy-specific gene 7, isoform A	5	-0.1345	0.4356	-0.2695	0.151522
Q9VBU6	Q9VBU6	CG11857, isoform A	4	0.119	0.293958	0.2985	0.0329128
B7Z0Q3	B7Z0Q3	CG11857, isoform B	4	0.0005	0.996027	0.253	0.046479
Q9VMI9	Q9VMI9	LD28822p	5	0.251	0.128639	-0.114	0.444666
Q9VV42	Q9VV42|Q7KNR7|Q8IQN8|B7Z061	HL08057p	5	-0.0695	0.498157	0.1955	0.0961677
Q9V535	Q9V535	RNA-binding protein 8A	5	-0.37	0.0443304	-0.282	0.0966043
Q52KA6	Q52KA6|Q0E9B5	LD03464p (Fragment)	4	0.3175	0.200853	0.176	0.450397
Q9VCG8	Q9VCG8|A8E6R4	CG34355, isoform B	6	0.1625	0.208672	0.251	0.0769668
Q8IQV9	Q8IQV9|Q9VWB8|B6IDH1|Q3YMV0|A9YI11|A9YI09|A9YI14|A9YI10	CG11943, isoform B	6	0.0205	0.835554	0.0255	0.796501
A1Z6Z8	A1Z6Z8|A1Z6Z9|O97417|Q94882|Q7YU40|A1Z700	Dilute class unconventional myosin, isoform C	7	0.122	0.226853	0.3105	0.0176673
Q9VMP9	Q9VMP9	Glucosamine-6-phosphate isomerase	5	0.1255	0.297999	0.2065	0.115014
Q9V438	Q9V438	CaBP1	6	-1.1605	0.00012374	0.071	0.530052
Q9V447	Q9V447	Protein Kr-h2	6	-0.2815	0.124665	0.5485	0.016252
Q9U1M2	Q9U1M2|A9UNA6	Transmembrane protein 120 homolog	5	0.233	0.369337	0.1545	0.541661
Q7KLX3	Q7KLX3	GM12291p	5	-0.198	0.0546579	0.051	0.546246
Q8T076	Q8T076|A1Z9L0|A1Z9L2|G2J5V2	LD22513p	7	-0.125	0.211114	0.264	0.0297159
Q9VZI2	Q9VZI2|Q8MRP0	Ack	6	0.2685	0.173051	0.116	0.521726
A1Z6M0	A1Z6M0|Q6NL84|Q7KMJ0	Brahma associated protein 170kD	6	-0.5355	0.00425932	-0.022	0.844286
Q04691	Q04691|Q04691-2	Fat-body protein 1	8	-0.894	0.000181596	0.635	0.000880018
Q967D7	Q967D7|Q967D7-2|E1JHT0|Q967D7-5|Q967D7-4|C0PTW0	Protein turtle	6	0.608	0.00262445	-0.3775	0.0178759
Q7K3W2	Q7K3W2	CG8728	5	-0.2	0.308886	0.198	0.313228
Q9VPA1	Q9VPA1|Q95U78	CG32432	7	0.236	0.0579909	-0.122	0.259608
Q9VCQ7	Q9VCQ7	LD40758p	6	0.9745	0.0678777	-0.0885	0.840061
B7YZV2	B7YZV2|B7YZV1|B7YZV3|Q8SXR0|B7YZV4|Q9VKE9	Phosphodiesterase 1c, isoform E	5	0.917	0.00285798	-0.338	0.0968843
Q9V9K7	Q9V9K7|E8NHA7	Serrate RNA effector molecule homolog	7	-0.2745	0.0298029	-0.035	0.714957
B7Z0W0	B7Z0W0|Q24190|Q24213|Q9VI13	PAK-kinase, isoform D	6	0.477	0.00164695	-0.1835	0.0617259
P54611	P54611	V-type proton ATPase subunit E	5	0.272	0.192207	-0.3335	0.124419
Q9VGG5	Q9VGG5	Cadherin-87A	7	0.162	0.510148	-0.072	0.765312
Q9VVS6	Q9VVS6	Autophagy-related protein 3	5	0.8835	0.0101012	-0.4625	0.0866994
Q9VG04	Q9VG04	CG8031	4	-0.1245	0.249941	-0.101	0.339205
O17444	O17444	Vesicular acetylcholine transporter	4	1.0925	0.00390178	0.134	0.553781
Q9VQU8	Q9VQU8|C9QP05	CG31772	7	0.6565	0.00268264	0.2285	0.108437
Q04652	Q04652	Ring canal kelch protein	6	0.0455	0.694031	0.5365	0.00472965
Q9VXF9	Q9VXF9	AT13091p	6	-0.1795	0.241518	-0.103	0.479532
Q24251	Q24251	ATP synthase subunit d, mitochondrial	6	-0.41	0.0294676	-0.06	0.673689
Q9V9N5	Q9V9N5	CG15216	5	0.5685	0.00104484	-0.0425	0.625906
Q9VCC6	Q9VCC6	CG6178	5	-0.08	0.712023	0.132	0.547625
Q9XYN7	Q9XYN7	Proteasome subunit beta type-3	5	-0.559	0.0112574	-0.413	0.0335095
Q24117	Q24117|O96860	Dynein light chain 1, cytoplasmic	4	0.058	0.570262	-0.167	0.141778
B5RJQ9	B5RJQ9|Q8WSF2|Q9W0R3|Q8IRJ0|Q86PA5|Q9NHZ3	LP01515p	6	0.1885	0.178434	-0.106	0.418163
Q9NDJ2	Q9NDJ2|Q8MLW2|B5RJR0|Q9NDJ2-2|B3DN49|Q960W1|B5RJJ7|Q8MT92	Helicase domino	8	-0.291	0.0234125	0.1725	0.11306
Q9W0E1	Q9W0E1	CG7852, isoform A	6	0.3495	0.0374747	0.016	0.901623
Q8SWX7	Q8SWX7|Q9VNV0|Q8T3S1	GH08190p	5	0.534	0.0122611	-0.106	0.475183
Q8MR61	Q8MR61|Q9W0M0	GH11143p (Fragment)	5	0.2565	0.224019	-0.108	0.583518
Q9U4Y1	Q9U4Y1|Q0KI98|Q9U4Y0	AT21437p	6	0.23	0.126181	0.006	0.96351
Q9W350	Q9W350|Q9NHY0	C11.1	6	0.3365	0.162554	-0.07	0.746256
Q9VNH6	Q9VNH6	Exocyst complex component 4	6	-0.173	0.309944	-0.041	0.799208
Q9VP61	Q9VP61|F3YDG9|Q59E09|Q9VP61-2	Acetyl-coenzyme A synthetase	6	0.174	0.602331	-0.0855	0.795619
Q9Y133	Q9Y133|Q8IN24|Q9BML6	BcDNA.GH07312	6	0.312	0.0619451	-0.2375	0.12691
Q8T0S6	Q8T0S6	Serine/threonine-protein kinase hippo	5	0.5375	0.022694	-0.2675	0.163706
Q9VU17	Q9VU17|Q8IQH6	CG10960, isoform B	5	0.122	0.552604	0.069	0.733535
Q9VA37	Q9VA37	DJ-1 beta	5	0.2145	0.0636186	-1.927	5.10271e-06
Q9VZY0	Q9VZY0	CG1240	6	-0.517	0.00204936	-0.3315	0.0128298
Q86R94	Q86R94|Q9W1Y1	SD01117p (Fragment)	5	0.021	0.853849	-0.1195	0.320697
Q9VCH8	Q9VCH8|Q9BI21	LD23303p	4	0.1855	0.274461	-0.067	0.675475
Q9VDT1	Q9VDT1	Arc42	6	-0.1565	0.158435	-0.0005	0.995968
Q7KLV9	Q7KLV9|Q7KLV9-2	26S proteasome non-ATPase regulatory subunit 11	6	0.278	0.235618	-0.349	0.151985
Q9VXA3	Q9VXA3|Q7KPI3	LP21163p	5	1.232	0.0163639	-0.199	0.58594
Q9VSK2	Q9VSK2|Q19RV3|P91683|O46034	Cbl long isoform	7	0.5375	0.190764	-0.288	0.453326
A8JNM0	A8JNM0|Q9VRZ4	Target of wingless, isoform C	5	0.9595	0.000272258	-0.133	0.25398
Q7YU03	Q7YU03|A8JV04	CG3632, isoform E	6	0.407	0.18081	-0.215	0.447732
B7ZWP7	B7ZWP7|C0H6Z8|D4G7H1|Q9VWG3	RH14172p (Fragment)	5	0.231	0.0788053	0.2635	0.0538264
P22817	P22817	Insulin-degrading enzyme	7	-0.1285	0.325778	-0.159	0.235979
Q4QQ70	Q4QQ70	CG15602	5	0.684	0.135036	-0.1335	0.741075
Q9VUQ9	Q9VUQ9|Q8MSY6	CG6498	5	0.2185	0.109336	0.225	0.101598
F0JAP3	F0JAP3|Q9Y0Y2	Adenylosuccinate synthetase	7	-0.191	0.1631	-0.0835	0.505601
Q9U485	Q9U485|Q9VJ30|Q7KT38|Q95TP2	Numb-associated kinase	4	0.1725	0.445086	0.101	0.647822
Q9VXM5	Q9VXM5	LD22609p	5	-1.3225	0.00369407	0.344	0.232123
C9QP60	C9QP60|H5V8F7|Q9VUY1|Q8MQK2|Q8IQN2	RE11344p	6	-0.0285	0.868868	-0.0845	0.628531
Q7KNQ9	Q7KNQ9	Connector enhancer of KSR protein CNK	7	0.389	0.0542722	-0.2215	0.211253
Q9W4X4	Q9W4X4|Q9U1K8|Q8MYR7|C5WLQ6	CG10260	6	0.0125	0.971688	-0.0145	0.967162
Q494M1	Q494M1|P30189|Q8IR39|C6TPA7|Q1WWG8	RE58921p	6	-1.208	0.000137001	0.1555	0.222712
Q9VY87	Q9VY87	CG10992	5	-0.445	0.0499917	-0.4585	0.0455584
I7BCJ6	I7BCJ6|I7AZZ5|I7AEJ0|I7B901|I7A3U0|I7BCJ2|B7YZJ0|B7YZI9|O16011|O16011-3|O16011-2|O16011-4|E1JH88|A8E779	Muscleblind longest transcript variant	4	0.4295	0.0326729	-0.4775	0.0226835
Q9VGP4	Q9VGP4|Q6NLJ0	LP08082p	5	0.36	0.0780098	0.0015	0.992954
Q7JMV3	Q7JMV3|A4V110|Q86P88|Q8IGW6|Q0KIF7	Calcium/calmodulin dependent protein kinase I	5	0.667	0.000635888	-0.3945	0.00627005
Q8IPW1	Q8IPW1|D3DMF7|Q9VPU7|Q9U3Z9|Q8T8Q9	Arouser, isoform A	5	0.103	0.565032	-0.039	0.824796
Q9VL16	Q9VL16	CG5676	5	-0.4145	0.175236	0.041	0.881528
A8JNH9	A8JNH9|Q9W0L2|C3KGP6	CG13908, isoform B	5	0.583	0.0111295	0.5405	0.0148399
Q9VN77	Q9VN77	CG12007	6	-0.82	0.000139686	-0.2145	0.0384675
Q9VND8	Q9VND8	GTP-binding protein Rheb homolog	6	-0.3195	0.060287	0.0675	0.628563
B7Z0I8	B7Z0I8|Q058V7	CG42232	6	-0.1635	0.114273	-0.32	0.0137819
C8VV40	C8VV40|Q7KRX5|Q9VB04|Q960S3	AT25787p	5	0.018	0.946256	-0.6705	0.0474258
Q9VZ96	Q9VZ96|Q9XYX0	Axotactin	6	-0.299	0.0213762	0.023	0.807813
Q9W1K4	Q9W1K4|Q7YU43|P92030	Egalitarian	6	0.0535	0.75758	0.3945	0.0627911
Q9VUB9	Q9VUB9|Q8IGM3	CG6650	5	-0.461	0.00575095	0.0195	0.85085
E8NH83	E8NH83|Q9VQ79|Q9VQ79-1	AT03068p (Fragment)	6	-0.2855	0.0299535	-0.0575	0.568772
Q03334	Q03334	40S ribosomal protein S13	7	-0.48	0.0205557	-0.1045	0.494598
Q9W321	Q9W321|O01368	Nejire	6	-0.564	0.00307099	0.0825	0.463035
Q9VP05	Q9VP05|C8VV55|H8F4P0|E1NZC8|Q6NP23	Mediator of RNA polymerase II transcription subunit 1	6	0.1055	0.320732	0.069	0.50308
Q9VPQ3	Q9VPQ3	CG4133	5	-0.2345	0.0875124	-0.3445	0.02681
Q9W541	Q9W541|O46090|Q9GQ87	EIF2B-epsilon protein	6	-0.3285	0.0340464	0.123	0.324957
Q9VH66	Q9VH66|Q29R39	CG8500	4	-0.0665	0.657163	-0.1395	0.368674
Q86BY9	Q86BY9	Protein rigor mortis	8	0.049	0.632518	-0.0015	0.988171
Q9VRL0	Q9VRL0	CG4769	4	0.0705	0.394554	-0.386	0.00401224
Q9I7T7	Q9I7T7|Q9I7T7-2|Q9I7T7-3	La-related protein CG11505	7	-0.306	0.161644	-0.9885	0.00345676
Q8MRQ4	Q8MRQ4	LMBR1 domain-containing protein 2 homolog	5	0.2035	0.362527	0.0215	0.919695
Q8IHE7	Q8IHE7|Q2PDZ3|Q9VVC8	AT08590p	5	1.0405	0.0452426	-0.429	0.320514
P26675	P26675	Protein son of sevenless	5	0.4025	0.0986666	-0.568	0.036002
Q7K9H6	Q7K9H6|Q960V6	FI05490p	5	0.481	0.0338451	0.1255	0.479368
Q9VWY5	Q9VWY5|Q8MSI0	CG7135	6	-0.422	0.00745331	-0.369	0.0126394
Q24591	Q24591|Q7JPR9|A1ZBR2|Q2XXS4|E0R985|Q961H0	18w protein	7	0.522	0.185241	-0.093	0.794576
Q9W229	Q9W229	40S ribosomal protein S24	6	-0.981	0.00125626	-0.4095	0.0389241
Q8MQY1	Q8MQY1|Q9VZW7	SD01848p (Fragment)	6	-0.523	0.00138137	0.0555	0.519785
Q9W4P5	Q9W4P5	V-type proton ATPase subunit d 1	5	-0.019	0.8644	-0.1335	0.263074
Q8MQX9	Q8MQX9|Q9VX44	Lethal (1) G0222, isoform D	5	0.2615	0.0434982	-0.296	0.0288634
Q9VSF0	Q9VSF0	Autophagy-specific gene 18, isoform A	4	-0.005	0.966606	0.004	0.973281
Q9VGE7	Q9VGE7	Beta-galactosidase	4	-0.0545	0.596405	0.2535	0.0475154
P25867	P25867	Ubiquitin-conjugating enzyme E2-17 kDa	5	-0.6285	0.00072617	-0.6465	0.000638516
Q9VPH7	Q9VPH7	Eukaryotic peptide chain release factor subunit 1	6	0.328	0.0094066	-0.29	0.0151218
Q9VHH2	Q9VHH2|E1JIG3|Q961J4	Immune response deficient 1, isoform A	5	-0.041	0.667013	-0.0245	0.795785
A8JUU3	A8JUU3|A8JUU1|Q5BI67|Q8T0U9	Sec16, isoform D	6	0.2355	0.0654831	-0.2715	0.0424394
Q0KI25	Q0KI25|Q6NNV4|Q9VCP4|Q7YU41	CG4467, isoform B	5	0.1735	0.138674	-0.1015	0.349391
Q8IGK8	Q8IGK8|Q9W289|Q9NFP0|Q9W290|Q960J1	RE72291p (Fragment)	5	0.455	0.377026	-0.455	0.377026
Q7KMP8	Q7KMP8	26S proteasome regulatory complex subunit p39A	5	0.0205	0.824099	-0.0845	0.379133
A1Z8W8	A1Z8W8|A1Z8W9	Gartenzwerg, isoform B	6	-0.938	0.000366909	-0.023	0.838619
Q9VT33	Q9VT33|Q8IGE6|Q9VT32|F0JAG1	Ribose-phosphate pyrophosphokinase	5	-0.115	0.274043	-0.045	0.650618
Q8MZ34	Q8MZ34|Q9VKZ7	RE02878p	5	-0.645	0.0062118	-0.0565	0.702285
Q8T9D1	Q8T9D1|Q86BS3	SD06626p	6	-0.501	0.00272728	-0.2405	0.0446705
Q8SWW4	Q8SWW4	CG16972	6	-0.2895	0.160922	0.3885	0.0789862
Q8IN94	Q8IN94|Q7KSE8|B6IDZ6|Q1EBX4	Trithorax group protein osa	5	0.015	0.875301	-0.2775	0.0290558
Q9VBA0	Q9VBA0|Q8IMQ8	CG6330, isoform A	4	0.348	0.0155008	-0.3555	0.0143054
P14199	P14199	Protein ref(2)P	5	-0.576	0.0327461	-0.146	0.48725
Q9VEC1	Q9VEC1	Mediator of RNA polymerase II transcription subunit 17	5	0.0465	0.676506	0.0255	0.817811
Q7K4C2	Q7K4C2	CG7737	5	-0.046	0.729594	0.238	0.11859
Q6QU65	Q6QU65|Q400M8|Q86P79|Q6NN30	ADAM metalloprotease	5	0.5785	0.0131762	0.0915	0.572439
Q9Y134	Q9Y134	L.2.35Df	7	-0.307	0.0129016	-0.028	0.741756
Q9VBQ6	Q9VBQ6|Q9NHF2|Q95RN8	Dihydroxyacetone phosphate acyltransferase	5	-0.0775	0.715112	0.179	0.413577
Q9VIU5	Q9VIU5	CG10137	7	-0.055	0.538337	-0.1	0.284284
P48375	P48375	12 kDa FK506-binding protein	4	1.223	3.09568e-05	-0.555	0.0012331
P83102	P83102	Putative dual specificity tyrosine-phosphorylation-regulated kinase 3 homolog	5	0.355	0.144124	0.0245	0.909148
Q9V3W2	Q9V3W2|Q8IP37	GM23292p	5	-0.2205	0.256612	-0.084	0.645576
Q24472	Q24472	Retinoblastoma family protein	4	0.123	0.457949	0.122	0.461396
Q9VYY4	Q9VYY4|Q8IR88	Cytochrome P450 4g15	5	-0.3325	0.0417228	0.1665	0.228729
Q9V426	Q9V426	LD07162p	5	-0.273	0.346596	-1.23	0.00587042
Q9VN93	Q9VN93|Q9VN93-2|D5AEL2	Putative cysteine proteinase CG12163	5	-0.485	0.0610113	-0.14	0.514928
Q9VHR2	Q9VHR2	CG31462	7	1.05	0.0784176	0.2175	0.664598
Q9VVI9	Q9VVI9	Charged multivesicular body protein 5	5	1.4255	0.0095351	-0.6425	0.121752
Q9VTW8	Q9VTW8	GH27027p	5	0.1525	0.567667	0.0025	0.992385
Q6NR26	Q6NR26|Q9VTH2	RE33713p	4	0.3375	0.0130986	-0.152	0.148326
A8JNK1	A8JNK1|Q8IRB9|Q8IRC0|Q9I7T2|Q9VZI0|E6PBW7|F2FB68|Q8IRC1	Ensconsin, isoform F	5	0.227	0.441998	-0.417	0.186817
Q7K084	Q7K084	Obp44a	5	-0.5815	0.000743816	-0.1425	0.127089
Q9V4E0	Q9V4E0	CG1970, isoform A	4	-0.0175	0.94256	-0.3945	0.150015
Q9VH10	Q9VH10	CG3996	7	0.589	0.00259046	0.0125	0.90917
Q4QQC4	Q4QQC4|Q0KIB3	RE20268p	6	-0.048	0.64363	0.093	0.384698
Q9W3C4	Q9W3C4	Hexosaminidase 2	4	-0.0145	0.90708	0.017	0.891182
Q95RY2	Q95RY2|Q9VUQ1|Q8MQK5	CG7945, isoform A	5	0.996	0.00238041	-0.356	0.0939509
Q9VYW4	Q9VYW4	CG1703	4	0.05	0.768425	0.2065	0.256557
A8JR42	A8JR42|Q9VE13|Q4AB30|Q95S72|Q9VE16|Q1LZ39	GUK-holder, isoform D	6	0.489	0.139657	-0.22	0.463961
Q8IPX7	Q8IPX7	RE44908p	4	-0.012	0.90826	0.103	0.346479
A1Z945	A1Z945|D0IQ88	CG8771	5	0.0455	0.712833	0.1095	0.391942
Q8MYW1	Q8MYW1|Q9VGS3	RH04289p	4	0.573	0.0235556	0.3295	0.121459
Q9VU39	Q9VU39|Q86NZ5|Q9VU38	CG11255, isoform A	5	-0.1505	0.254041	0.0495	0.688712
Q9VIZ3	Q9VIZ3	LD25692p	5	-0.118	0.327913	0.113	0.34682
Q7PLP5	Q7PLP5|A8Y582|Q7PLP4|Q8SY24|A8Y583|Q5BI36	CG41099, isoform C	5	0.0935	0.342845	0.114	0.257888
Q8MSS1	Q8MSS1	Protein lava lamp	7	-0.2985	0.105891	-0.1995	0.243767
Q9W0Q2	Q9W0Q2	Peptidyl-prolyl cis-trans isomerase	5	-0.2985	0.0479127	0.0645	0.595078
Q9VLS7	Q9VLS7|Q8MQQ8	CG8552	6	-1.14176e-16	1	-0.0725	0.399958
Q9VKX1	Q9VKX1|Q8IPB9	CG31716, isoform A	5	-0.0785	0.454601	-0.204	0.0900092
Q9U1H9	Q9U1H9	Nuclear RNA export factor 1	6	-0.061	0.532403	0.03	0.754936
Q9VG51	Q9VG51	CG6359	5	0.0425	0.846804	-0.2955	0.217665
H1UUJ5	H1UUJ5|Q7KRZ3|Q9VBI4|Q8SWU0	FI18238p1 (Fragment)	5	0.267	0.140119	-0.0615	0.701859
Q0KIA2	Q0KIA2	PP2C-like domain-containing protein CG9801	6	0.0225	0.906288	0.1875	0.35033
Q9W4R9	Q9W4R9	CG10802	5	-0.238	0.181388	-0.0505	0.754367
Q8MLR7	Q8MLR7|Q9W1Q6|Q7KK51	CG3530, isoform A	5	0.29	0.0127241	-0.008	0.919882
Q00637	Q00637	Superoxide dismutase [Mn], mitochondrial	4	-0.8525	0.000136564	-0.1615	0.0974263
O76876	O76876|Q8IH14|F3YD57	CG3056, isoform A	5	0.2525	0.10451	0.001	0.994009
Q9VSU9	Q9VSU9	CG4641	4	1.028	0.000618576	-0.0125	0.927362
Q9VP46	Q9VP46	CG7324	5	-0.101	0.456364	0.2435	0.110565
Q9VD52	Q9VD52	CG6015	5	0.1575	0.105216	0.223	0.0385158
Q0KHU0	Q0KHU0|Q9VZ45	Unconventional myosin class XV, isoform D	7	-0.3325	0.202182	-0.0285	0.904457
A1Z989	A1Z989	CG33007	6	1.2865	0.0208519	0.2545	0.534582
A8DY95	A8DY95|A1Z8A7|Q8T008	CG11883, isoform C	6	-0.252	0.192171	0.0705	0.689802
B7YZT1	B7YZT1|Q500X6	CG42345, isoform D	5	-0.0305	0.734518	0.2915	0.0193333
A1Z6F4	A1Z6F4|Q7JQF6|A1Z6F6|Q86P50	CG42345, isoform E	4	-0.3805	0.0143735	0.3625	0.0172287
Q7KT33	Q7KT33|Q9VIS3	Fructose-1,6-bisphosphatase, isoform B	4	-0.1085	0.313463	0.178	0.126104
Q9VE18	Q9VE18	CG5451	4	0.291	0.0309101	0.155	0.171934
Q9VGI1	Q9VGI1|Q6NR50	CG17360	6	-0.234	0.202112	-0.0845	0.617705
P84040	P84040	Histone H4	4	-0.4475	0.0215887	-0.283	0.0900259
Q9W2F2	Q9W2F2	DDB1- and CUL4-associated factor-like 1	5	-0.083	0.340493	0.1015	0.254431
Q94518	Q94518	Nascent polypeptide-associated complex subunit alpha	3	-0.0275	0.910358	-0.173	0.490284
Q9VHE4	Q9VHE4	CG8132	4	-0.437	0.0716556	-0.047	0.814754
Q9VSC5	Q9VSC5|Q8SYN6	CG8209	6	0.3705	0.348851	-0.5055	0.218267
Q9VK89	Q9VK89	Probable tRNA (guanine(26)-N(2))-dimethyltransferase	4	0.0565	0.721441	0.3015	0.101787
Q9VTB3	Q9VTB3	CG11811	4	0.0775	0.435896	-0.223	0.059827
C8VV34	C8VV34|Q9W058|Q8IRG3	Succinyl-CoA:3-ketoacid-coenzyme A transferase	4	-0.3125	0.00981041	-0.001	0.990041
Q9VEX9	Q9VEX9	Histone deacetylase complex subunit SAP18	4	-0.611	0.00184739	-0.0385	0.716149
Q9VZI1	Q9VZI1	Calponin-like protein Chd64	4	-0.3535	0.196779	-0.223	0.389878
Q9VBC4	Q9VBC4	AT02583p	5	0.187	0.503644	0.001	0.997073
Q9VI58	Q9VI58|Q86BP3	CG1091, isoform B	5	-0.055	0.802133	0.053	0.809139
Q9VIQ8	Q9VIQ8	CG10664, isoform A	5	-0.1605	0.559616	-0.048	0.859065
Q9VW56	Q9VW56	Probable prefoldin subunit 6	4	0.4615	0.0367341	-0.278	0.147188
Q9W3K6	Q9W3K6	CG2258, isoform A	4	0.863	0.117879	-0.2185	0.651364
Q8MRQ2	Q8MRQ2|Q9VQV2	GH05923p	5	0.627	0.0645355	-0.1095	0.694729
Q9VIV0	Q9VIV0|Q8MQR4|A8WHL2	CG10188, isoform A	6	0.399	0.0110058	0.222	0.0787096
Q01617-5	Q01617-5|Q01617|Q01617-1|Q01617-3	Isoform J of Protein couch potato	5	-0.6445	0.0125484	-0.6535	0.0119005
Q9VAT0	Q9VAT0|Q86B74|C9QPJ8	RE12101p	5	0.0035	0.975614	0.046	0.690466
Q9VV89	Q9VV89|D2NUJ2|Q8IQP2|Q8IQP1	Nonclathrin coat protein zeta-COP	4	-0.132	0.249281	0.071	0.514027
O76902	O76902|Q95RM3	CG14782	4	0.021	0.82425	0.022	0.816076
Q9V3N6	Q9V3N6	GH02822p	5	0.0995	0.346489	0.109	0.306798
Q0E8F0	Q0E8F0|Q9VU53|O96671	Capricious, isoform C	4	0.749	0.0472356	-0.2205	0.472204
P04359	P04359	60S ribosomal protein L32	4	-0.393	0.0248463	-0.0835	0.526357
Q8MR05	Q8MR05|Q8I725	LD48009p (Fragment)	4	-0.0135	0.911634	0.0775	0.532843
Q86B79	Q86B79	RING finger protein unkempt	4	0.102	0.339239	-0.1955	0.099585
Q9VEC8	Q9VEC8	CG7215, isoform A	4	0.493	0.00732824	0.2585	0.0694667
Q9V3Y2	Q9V3Y2	Anamorsin homolog	4	0.5585	0.0368487	-0.126	0.547972
P41375	P41375	Eukaryotic translation initiation factor 2 subunit 2	5	-0.1405	0.24495	0.042	0.709489
Q1LZ08	Q1LZ08	WD repeat-containing protein 48 homolog	4	-0.016	0.905431	0.014	0.917191
Q9VFU7	Q9VFU7|C0PTV4	CG14372	5	0.726	0.00348771	-0.0235	0.870155
A8JNS4	A8JNS4|Q9VU81|Q9VU82|Q9VU83	Starvin, isoform E	5	0.463	0.183831	-0.3555	0.289119
Q8IGV4	Q8IGV4|Q9VAW1|Q8ISE5	RE23622p (Fragment)	4	-0.3935	0.0860474	-0.7405	0.0105906
Q961R9	Q961R9	CG6126	4	-0.127	0.173028	-0.093	0.29668
Q9VKT9	Q9VKT9	Lipase	5	-0.047	0.641319	0.153	0.16865
Q9VVX3	Q9VVX3	Frizzled-2	4	0.547	0.00955096	-0.202	0.18731
P40301	P40301	Proteasome subunit alpha type-2	4	0.0125	0.928484	-0.145	0.324526
Q7JR83	Q7JR83|Q960T4	CG11055, isoform A	4	0.4345	0.0040945	0.1265	0.200254
Q9VEJ1	Q9VEJ1|Q9U1J9|Q8SXI7|H1UUB8|Q95S23	LD36095p	5	-1.2895	0.000229128	0.2645	0.102457
Q9VN86	Q9VN86	AT14148p	5	0.0245	0.862706	0.177	0.24678
Q9V3X2	Q9V3X2	BcDNA.LD19727	3	1.215	0.0229982	-0.531	0.212465
Q9V3P3	Q9V3P3	LD45860p	4	-0.184	0.0712108	0.005	0.952674
Q9V3Q4	Q9V3Q4	GH25379p	5	-0.127	0.410504	-0.1095	0.473781
B5RIN9	B5RIN9|Q9VP68|Q961U7|Q8IPU0|Q8IPT9	FI03684p (Fragment)	4	0.0225	0.822905	0.0435	0.667587
Q9VDV2	Q9VDV2	AT06125p	5	-0.174	0.129512	0.0025	0.98015
Q9W260	Q9W260|Q9XZB7	GH03113p	5	-0.309	0.0784718	-0.04	0.785134
Q9VRY6	Q9VRY6	CG10103	5	0.787	0.00346045	-0.5135	0.0187205
Q9V3G3	Q9V3G3	Peptidyl-prolyl cis-trans isomerase E	4	-0.304	0.10673	-0.5605	0.0157192
H1ZY88	H1ZY88|P91634|H1ZY91	Putative uncharacterized protein Pi3K92E	6	-0.0615	0.716261	0.0915	0.591952
Q7KVR8	Q7KVR8|Q7KVR7|Q494L9|Q86B59|Q9W388	AP-1gamma, isoform D	4	-0.476	0.0139134	-0.018	0.892432
Q9VDY5	Q9VDY5|E1JIP9|Q06AJ1	Unc79, isoform C	4	-0.0205	0.91515	0.0285	0.882315
Q9VYD8	Q9VYD8	RE47308p	5	-0.754	0.000827311	0.1215	0.292341
D3DMZ8	D3DMZ8|Q02427|Q02427-1|Q02427-2	RE57382p (Fragment)	5	-0.913	0.00456112	0.074	0.702966
Q8IMK1	Q8IMK1|Q0KHZ4|Q7K501	CG34133, isoform C	4	0.0595	0.564666	0.0965	0.363743
Q9W423	Q9W423	LD18904p	5	-0.2315	0.410383	0.5285	0.0969185
Q95R98	Q95R98	Protein phosphatase methylesterase 1	4	0.3145	0.0246562	-0.036	0.728931
Q7KV24	Q7KV24|Q95RH1|C0PTV5	CG15744	6	0.481	0.0196707	0.024	0.870928
Q7JWI7	Q7JWI7	CG11665	4	0.0435	0.837224	0.306	0.189852
Q9VIW7	Q9VIW7	tRNA-splicing ligase RtcB homolog	5	-0.292	0.0422422	-0.111	0.347507
F3YDP0	F3YDP0|Q9W0C5|Q7KVB1|E6PBW9|Q7KVA9	RH32556p	5	0.165	0.145252	0.061	0.550787
Q9VNC3	Q9VNC3	Holocarboxylase synthetase	4	-1.2965	0.000107192	0.5145	0.00660429
Q9VGV1	Q9VGV1	CG4596	4	0.4025	0.0334121	0.062	0.669465
Q8MRV7	Q8MRV7|Q9VXQ0	SD19562p	4	-0.0825	0.626838	0.0345	0.837133
Q7PLG1	Q7PLG1|Q6AWH1	CG40178, isoform A	5	0.6745	0.108751	0.388	0.311439
Q8IQX8	Q8IQX8|Q9VWT1	Histidyl-tRNA synthetase, isoform B	5	-0.2015	0.124693	0.316	0.034683
Q9VY15	Q9VY15|Q2XY44|Q8SWS5	CG14411, isoform A	4	0.064	0.749941	0.109	0.591208
Q9VJZ6	Q9VJZ6	CG6523	4	0.4815	0.207073	-0.173	0.623857
E1NZC4	E1NZC4|Q8IQ70|Q7KU70	MIP26719p	4	0.1715	0.118836	0.068	0.4882
Q8MQX4	Q8MQX4|D0IQK1|Q9VDD8	Ubiquitin carboxyl-terminal hydrolase	5	-0.3025	0.144723	0.106	0.569873
Q9VR91	Q9VR91|B1PG26|B1PG32|B1PG25|B1PG39|B1PG23|B1PG21|B1PG30|B1PG22|B1PG44|B1PG27|B1PG42|B1PG34|B1PG93|B1PGA4|B1PG88|B1PG85|B1PG82|B1PGA7|B1PG84|B1PG86|B1PG89|B1PG97|B1PGA5|B1PGA8|B1PG87|B1PG83|B1PG90|B1PG96	Probable E3 ubiquitin-protein ligase HERC2	6	0.4765	0.00220522	0.237	0.033937
Q9U9A9	Q9U9A9|Q9VCC9|H1ZYA3|H1ZYA5|H1ZYB0|H1ZYA6|H1ZYA8	Tuberous sclerosis gene product-1 homolog	4	0.03	0.869039	-0.016	0.929851
P21914	P21914|Q8SXL9|Q9VWN3	Succinate dehydrogenase [ubiquinone] iron-sulfur subunit, mitochondrial	5	-0.5055	0.00237082	-0.06	0.524092
Q9VHI1	Q9VHI1	Hyrax	7	-0.2825	0.0193465	0.249	0.0301953
Q9W1A8	Q9W1A8	CG4049	4	0.1445	0.354984	0.1545	0.325773
Q9VKM7	Q9VKM7|Q9VKM8	AT01533p	4	-0.3715	0.0321309	-0.1445	0.30035
Q9W539	Q9W539	Hormone receptor 4	5	0.2125	0.32299	-0.187	0.378848
Q9VN39	Q9VN39|Q8T0Q2	CG9775, isoform A	6	-1.7265	0.00043434	0.3635	0.134402
E8NHB5	E8NHB5|P04755	RE35042p	5	0.1335	0.448525	0.216	0.241753
Q8SWS1	Q8SWS1|Q9W5Y0	RE48040p	4	0.2155	0.124333	-0.3145	0.0437113
Q9VTW1	Q9VTW1|Q9VTW0|F0JAK0	CG4300, isoform B	5	-0.361	0.0198634	-0.4915	0.00600526
Q9VZI4	Q9VZI4|F0JAM2|Q8I0Q7|E1JIC5|Q8IRC2|A2VEF8|E1JIC6|Q95U18|C4XVI4	CG14995, isoform A	5	0.4315	0.00339608	-0.3095	0.0130693
Q8MR62	Q8MR62	Viral IAP-associated factor homolog	5	0.27	0.0754997	-0.5275	0.00752276
Q7KPK2	Q7KPK2|O61722|Q95VY8	Putative prenylated protein tyrosine phosphatase PRL-1	3	0.292	0.0586786	-0.193	0.166461
B3DNM7	B3DNM7|Q9VGW9	RH29922p	5	-0.407	0.0184674	0.2745	0.0670814
Q9VM33	Q9VM33	Elongation factor G, mitochondrial	6	-0.0635	0.645569	0.117	0.409395
Q9VNH5	Q9VNH5	CG2091	5	-0.0265	0.945533	-0.3335	0.408198
Q8IR04	Q8IR04|Q9VX90|B7Z0Z7|B3DNM8	CG9059, isoform A	4	0.2285	0.0429445	0.0425	0.635117
Q9VXQ3	Q9VXQ3	CG8239	5	-0.1935	0.204566	-0.032	0.818373
Q7JVI3	Q7JVI3	Eukaryotic translation initiation factor 3 subunit M	5	0.1785	0.164172	-0.378	0.0187391
O76928	O76928	Carmine	5	-0.2265	0.196258	0.135	0.413975
Q961C9	Q961C9	Transport and Golgi organization protein 11	4	-0.433	0.277401	-0.5985	0.153651
Q24451	Q24451	Alpha-mannosidase 2	4	-0.2845	0.252277	-0.0765	0.741416
Q8SYR3	Q8SYR3|Q24491	RE39606p	4	-0.533	0.00423357	-0.2255	0.0872411
Q9VZS1	Q9VZS1|Q9W0Q0	CG17746, isoform A	4	0.5415	0.0174217	-0.264	0.146227
Q24207	Q24207|Q24207-2|A4V1Q1|Q6NN06	Protein boule	4	0.6055	0.0239707	-0.4635	0.0572092
Q95TV9	Q95TV9|B7YZL3|Q0E919|B7YZL1|B7YZL8|B7YZL5|Q7YTZ4|B7YZL7|B7YZL6|A1ZBH5|B7YZL2|Q1RKY1	GM13116p	7	-0.2235	0.0780485	-0.175	0.143499
Q9VHV5	Q9VHV5	ADP-ribosylation factor-like protein 8	3	0.236	0.0411052	0.101	0.292523
Q7KRY6	Q7KRY6	Nucleosomal histone kinase 1	5	-0.061	0.529111	0.326	0.0159085
Q9VUR0	Q9VUR0	Probable Ufm1-specific protease 2	3	0.353	0.00852659	0.1045	0.264948
Q9VSF3	Q9VSF3	NEDD8-conjugating enzyme Ubc12	3	0.2725	0.481692	-0.435	0.28005
Q9VF69	Q9VF69	CG14867	4	0.8605	0.00259056	0.2845	0.119821
Q9VYW5	Q9VYW5	CG2247	6	-0.816	0.0175161	0.035	0.88531
O44433	O44433|Q7KNS5|A1ZAT7	QKR54B	6	0.558	0.0316864	-0.96	0.00400377
D2NUE2	D2NUE2|Q9VNP2|Q0E8B8|D2NUF0|Q24273	MIP14196p	5	0.996	6.66508e-05	-0.0865	0.325816
Q9VFU8	Q9VFU8|A0T1Z5|Q95RU5|A0T1Z4|B7Z0J2	LD33734p	5	0.2505	0.0922594	0.233	0.110863
Q95TU9	Q95TU9|Q86BB5|C7LAF1|Q8IPN1|Q9NJH5|Q9XZL7|Q9VN51|Q86BB4|F0JAL1	LD15470p	5	1.033	0.00077825	-0.4845	0.0179689
Q7YU91	Q7YU91|Q9VWJ6	SD16537p	4	0.243	0.150783	0.21	0.202379
O46094	O46094|Q95R90	CG3573	4	0.335	0.0296982	0.024	0.836241
Q8IRM7	Q8IRM7|Q9W323|Q9W324|Q59E68|Q8IRM6	LD30065p	4	-0.2855	0.139862	0.0835	0.628348
Q9VC96	Q9VC96|Q8SX63|Q8T470	BRWD3	4	0.044	0.746058	0.211	0.163105
H5V8D8	H5V8D8|Q9W326|B9EQT9	FI18049p1	7	-0.165	0.342274	-0.155	0.369631
Q6IDF6	Q6IDF6|Q9VYT4|F6J9S4|F6J9T9|F6J9U1|F6J1V5|A9YGM5|A9YGN4|A9YGM7	RE21490p	4	-0.016	0.873251	0.1835	0.113235
Q9VAC9	Q9VAC9|Q8SYB8	CG7903	5	-0.485	0.0154319	0.0915	0.520798
C6SUT3	C6SUT3|Q95RJ9	GM02335p	4	0.049	0.724154	0.0885	0.530199
Q9VE32	Q9VE32|A1L4T9	CG18208	4	0.4785	0.00474811	0.1605	0.162054
Q0E908	Q0E908|Q960G2	Hillarin, isoform A	4	0.2855	0.197517	0.1295	0.529129
Q24048-2	Q24048-2|Q24048	Isoform 2.1 of Sodium/potassium-transporting ATPase subunit beta-2	6	-0.2135	0.13723	-0.221	0.126764
Q9VAM6	Q9VAM6	CDGSH iron-sulfur domain-containing protein 2 homolog	3	0.13	0.36588	-0.195	0.196923
Q9VLJ5	Q9VLJ5	AT07979p	4	0.068	0.501468	0.1	0.335973
Q9VQZ6	Q9VQZ6	Probable elongator complex protein 3	5	-0.1635	0.129628	-0.0595	0.537451
Q9W3U8	Q9W3U8|Q9W3U7|Q2MGP0|C8VUZ4|D6W4L1	CG33691, isoform B	3	-0.3625	0.00959745	0.004	0.965478
Q9VK03	Q9VK03	CG15639, isoform A	3	-0.2925	0.144379	0.0315	0.858928
Q8MSQ2	Q8MSQ2|A1ZAP1	SD21944p	4	0.208	0.0812647	-0.112	0.292234
Q9VCH5	Q9VCH5|Q6NP55|Q867M7|Q868A8|Q86G43|Q867H5|Q867W7|Q867M2|B8A421	Nup98	5	-0.415	0.00429698	-0.044	0.617419
Q9W158	Q9W158	CG4612	5	0.073	0.695362	-0.135	0.477807
Q24323	Q24323|C0PTV9|Q24323-2|Q24323-4|Q24323-3	Semaphorin-2A	6	-0.3055	0.0630845	0.0325	0.808592
Q8SXU3	Q8SXU3	CG8207	5	-0.2855	0.0235994	0.2615	0.0319748
Q9VSU6	Q9VSU6	Dihydropteridine reductase	4	-0.53	0.0424003	0.0895	0.663696
Q24311	Q24311|D3DMX2	Cullin homolog 1	4	0.33	0.03155	-0.0975	0.418566
Q9VEX5	Q9VEX5	Protein asunder	5	0.329	0.0167446	0.2605	0.0378875
Q07DP5	Q07DP5|Q8T052|Q9XZD9|Q7KA83|F6JBM9|F6JBM5|F6JBN0|F6J4J3|A9YJX8|B4YWI1	TATA box binding protein-related factor 2, isoform E	6	-0.579	0.00293726	0.2265	0.0854812
P02283	P02283	Histone H2B	5	-0.749	0.00716745	0.035	0.843043
Q9VWQ7	Q9VWQ7|Q8MQZ6|B5RJ68|Q8IQX5	CG6891, isoform A	3	-0.2045	0.0502592	0.1395	0.1395
Q7YU08	Q7YU08|Q9VT99|Q9VT98|A8JNQ5|Q8MSP1|A8JNQ4	CG32062, isoform E	4	-0.396	0.159343	-0.3085	0.253662
Q86B80	Q86B80|Q08GL4|A8JR84|Q3ZAQ1|Q8MQR6	CG7029, isoform A	4	-0.1225	0.545899	-0.2355	0.26924
Q9W1A2	Q9W1A2|Q9W1A2-2	N-alpha-acetyltransferase, 35 NatC auxiliary subunit homolog	4	0.082	0.677909	0.0825	0.676092
Q9VF56	Q9VF56	CG5205	5	-0.15	0.147079	0.466	0.00329878
Q9VM04	Q9VM04	CG42533	6	-0.0085	0.957966	0.26	0.152503
Q9W3C1	Q9W3C1	Polycomb protein l(1)G0020	4	0.094	0.503329	0.174	0.240548
Q7KSQ0	Q7KSQ0	CG6782, isoform A	5	-0.1425	0.163941	-0.388	0.00705286
P48609	P48609	Cyclin-dependent kinase 5 homolog	3	0.209	0.266854	-0.1125	0.530348
Q9U6R9	Q9U6R9	GH13039p	4	0.756	0.0790896	-0.454	0.241926
Q9VHH0	Q9VHH0	CG16733	5	-0.349	0.0637856	0.285	0.109855
P54357	P54357	Myosin-2 essential light chain	4	0.749	0.00252304	-0.567	0.0080029
Q9VEF9	Q9VEF9	CG7397	5	0.7645	0.176707	0.11	0.829303
Q7KU01	Q7KU01|Q70HU3|Q960J4|Q70HU2|Q9VPU9|Q8IPW0	PNUTS, isoform D	4	-0.185	0.201295	0.013	0.921417
Q9VWP1	Q9VWP1	CG7288	4	0.0675	0.716497	0.212	0.282312
P49846	P49846	Transcription initiation factor TFIID subunit 5	4	0.2345	0.0990767	0.078	0.529047
Q95RG8	Q95RG8	Git	3	0.3635	0.00798856	-0.082	0.375357
Q07093	Q07093	Head-specific guanylate cyclase	3	0.337	0.042315	0.1	0.454388
A1ZAX8	A1ZAX8|Q8MT61|A1ZAX6|E1JH95	CG4966, isoform A	5	-0.302	0.0193603	-0.049	0.602309
Q8SZP5	Q8SZP5|Q8IMX4|Q08212|Q9VCE3	RE71384p	4	-0.2015	0.0900322	-0.224	0.0672258
Q9VXE5	Q9VXE5	Serine/threonine-protein kinase PAK mbt	3	-0.0205	0.863309	0.5395	0.0053836
Q7JWD6	Q7JWD6|Q7KYI0	Elongin C, isoform A	4	-0.2655	0.0186847	0.054	0.513231
Q9VR61	Q9VR61|Q24496|Q86NP0	RPS6-protein kinase-II	4	0.4865	0.0367714	0.0665	0.712172
Q9VZ07	Q9VZ07|B7Z139|A8JUR4|A8JUR7	Kinesin associated protein 3, isoform G	5	-0.029	0.80332	0.2385	0.0844399
A1ZA18	A1ZA18|O01349|Q6NNU4	Kinesin-73, isoform A	5	-0.1305	0.255309	0.004	0.970062
Q9V637	Q9V637	Putative proteasome inhibitor	3	0.6975	0.0126086	-0.4995	0.0408732
Q9VMY8	Q9VMY8|Q8T0A7	Auxillin, isoform A	3	0.093	0.712559	0.131	0.606447
A1Z9M6	A1Z9M6|Q1EC07	CG8394	4	0.034	0.761321	0.3185	0.0307568
Q7KN99	Q7KN99	Phosphopantothenoylcysteine synthetase, isoform A	4	0.115	0.348259	-0.064	0.589321
Q86PA8	Q86PA8|Q9VGP6	LD34406p	4	0.1085	0.4243	-0.2185	0.141412
Q9VH77	Q9VH77	Mannose-6-phosphate isomerase	5	0.0435	0.671866	-0.634	0.00135435
Q9W379	Q9W379	LD37736p	5	0.3665	0.260413	-0.361	0.266707
Q9V3Z6	Q9V3Z6	Myosin-VIIa	4	0.082	0.458796	0.549	0.00321677
Q9VJZ5	Q9VJZ5	LD07294p	4	0.3255	0.0264047	-0.458	0.0072694
Q95RB1	Q95RB1	CG14641	4	-0.1495	0.106834	-0.076	0.362796
Q9VYG2	Q9VYG2|O76490	Brahma associated protein 60kD	4	-0.266	0.0380646	0.0575	0.56914
E1JJN5	E1JJN5|Q9VX48	CG8557, isoform C	3	0.387	0.131181	0.1125	0.620882
Q9VAN0	Q9VAN0	Probable phosphoserine aminotransferase	4	0.0625	0.742782	0.092	0.631424
Q8STG9	Q8STG9|F0JAP1	DSec61alpha	4	-0.4015	0.208771	0.2735	0.370148
Q9XZ21	Q9XZ21	Something that sticks like glue	4	-1.6785	9.95155e-05	0.353	0.0584889
Q9VE73	Q9VE73	CG12333	4	-0.368	0.00886322	0.196	0.0762679
Q7KTJ7	Q7KTJ7|Q961I4|Q8IPG9	Basigin, isoform G	3	0.588	0.197169	-0.3755	0.384985
G7H815	G7H815|Q9VR99|Q8MRC3|F6J8P8|F6J8L1	LP09118p1 (Fragment)	4	0.065	0.851084	0.1005	0.77222
Q9VM71	Q9VM71|Q95RS5	5'-3' exoribonuclease 2 homolog	4	-0.434	0.0184828	0.025	0.84883
O97067	O97067	Probable peptidyl-tRNA hydrolase 2	3	-0.168	0.302678	0.0595	0.700401
Q9VS47	Q9VS47	CG8602	4	-0.0285	0.82975	0.442	0.0179326
Q9VH95	Q9VH95|E8NH46	Uncharacterized protein CG16817	4	-0.107	0.339249	-0.2185	0.084319
O76324	O76324	Discs overgrown protein kinase	3	0.019	0.94341	0.401	0.177596
P40320-3	P40320-3|P40320|P40320-4|D5SHQ7	Isoform 3 of S-adenosylmethionine synthase	4	-0.549	0.0155518	-0.5695	0.0135539
E4NKM3	E4NKM3|H5V866|Q8IPY3|Q9VQ61|Q8T0M9	Aspartate aminotransferase (Fragment)	4	-0.8825	0.00206598	0.222	0.192608
Q9VN45	Q9VN45	Uncharacterized protein CG12001	4	0.4635	0.047921	0.3805	0.084844
Q9W5C2	Q9W5C2|Q9U1L3	LD27659p	3	1.2375	0.00113287	0.373	0.0941501
Q961D9	Q961D9	Protein BCL9 homolog	4	-0.289	0.0370164	-0.3885	0.0128856
Q9VES8	Q9VES8|O16050|Q95SB2	CG10340	5	-0.226	0.0413474	0.0215	0.804239
Q9W402	Q9W402	CG3446	3	-0.268	0.169224	-0.562	0.0206336
P08182	P08182|C9QPE1|P08182-3|Q9NGY9	Casein kinase II subunit beta	3	0.594	0.195798	-0.21	0.619199
Q9VIG0	Q9VIG0|Q8SZL6	CG9257	5	-0.39	0.0393608	-0.0575	0.697008
Q95TU2	Q95TU2|Q9VKD8|Q6NNA4|Q8T064	CG6686, isoform A	4	-1.856	3.04729e-05	0.981	0.000595049
O46084	O46084	Serine/threonine-protein phosphatase Pgam5, mitochondrial	5	-0.1335	0.297891	0.2125	0.124529
Q9VIK1	Q9VIK1	CG9318	4	-0.0865	0.491515	0.025	0.838558
Q9VJ86	Q9VJ86|Q95NR4	Bicoid stability factor	4	0.3185	0.0241645	-0.9325	0.000256775
Q95RV6	Q95RV6|Q9VV52	LD09503p	3	-0.106	0.499692	-0.156	0.333895
Q9W3L1	Q9W3L1|Q7YU82	RE04053p	4	-0.225	0.0348793	-0.0765	0.370804
Q9VNA3	Q9VNA3	CG11999	4	-0.542	0.00720423	-0.172	0.218362
Q9VY44	Q9VY44|Q9NCW9	RE70632p	5	-0.0575	0.606853	-0.1675	0.171786
Q29QX9	Q29QX9|C5WLN8|Q9VLT7	IP15820p (Fragment)	5	-0.1475	0.356404	-0.1675	0.301124
Q8MRI4	Q8MRI4	CG1578	5	-0.23	0.0549008	-0.1175	0.256958
E8NH73	E8NH73|E8NH93|Q86B94|O61457|Q9VGF0|Q86B95|E8NH85|Q86B96|E6PBY2|Q9VGE9|Q86B97|D3DMM4	AT15809p (Fragment)	4	-0.5715	0.228569	0.0255	0.953422
Q9VBU5	Q9VBU5	CG10425	3	0.227	0.0376377	-0.003	0.97163
A1Z759	A1Z759|Q8MR50	CG12822, isoform A	5	-0.4235	0.00312166	0.094	0.284053
Q9VXE0	Q9VXE0	Probable small nuclear ribonucleoprotein G	4	-0.58	0.00207325	-0.217	0.0775929
Q9VGA4	Q9VGA4|Q7KSN0	MBD-R2, isoform B	5	-0.2975	0.16543	0.183	0.362691
A8JNC7	A8JNC7|Q1RKT2|Q4QQ69|Q4QQ54|E2QCS9	CG34391, isoform C	3	0.1385	0.412592	-0.052	0.750624
C6SUZ3	C6SUZ3|Q7KSB5|Q9VDP9	AT20328p (Fragment)	3	-0.036	0.735964	0.019	0.858109
Q9VVE5-2	Q9VVE5-2|Q9VVE5|Q9VVE5-3|B7Z063|Q4V4E8	Isoform B of RNA-binding protein Musashi homolog Rbp6	3	0.148	0.527431	-1.1745	0.00328435
Q9VRJ4	Q9VRJ4	CG10672	4	-0.1295	0.265923	0.0305	0.779553
Q9VN12	Q9VN12|Q9VN12-2	Probable sodium/potassium/calcium exchanger CG1090	2	0.461	0.0639572	0.131	0.5276
I0DHK9	I0DHK9|Q8I935|Q8IGR6|Q9VRR4|Q8I0D5|D3DMM9|Q8IHC4|Q8I934	FI20113p1 (Fragment)	4	-0.3185	0.0515183	-0.206	0.159032
Q9VR33	Q9VR33	CG15626, isoform A	4	0.2945	0.0138911	0.024	0.772437
Q6NN85-2	Q6NN85-2|Q6NN85	Isoform 2 of Protein phosphatase Slingshot	3	0.971	0.000229931	0.0295	0.781023
Q8T3K9	Q8T3K9|Q9W1F7	SD03319p	4	-0.2495	0.046743	0.2305	0.0595237
O96299	O96299|O97479|Q960H1	LD47736p	4	0.034	0.734638	-0.2115	0.0772276
Q9VEY5	Q9VEY5	CG5903	3	0.011	0.969221	0.043	0.880247
Q9VIW3	Q9VIW3|C0LA69|C0LA68|C0LA70|C0LA78	Ran GTPase-activating protein	3	0.326	0.0368207	-0.745	0.00141714
Q9VJD4	Q9VJD4	LD24721p	3	0.671	0.00510672	-0.5385	0.0122485
O01382	O01382|O02002	Caspase	3	0.72	0.119048	-0.318	0.442547
A8JV18	A8JV18|Q9VXE6|A1YKA1|A1YKA7|A1YKA3|A1YKB1|A1YKA5|A1YKA8	Nup153, isoform B	5	0.791	0.00034815	0.214	0.0634391
O46100	O46100	CG12773	3	0.1925	0.141499	0.2085	0.117574
A1Z814	A1Z814|D3DMG7|E1JH23	Oxysterol-binding protein	4	0.1835	0.380181	0.0785	0.6973
Q7K2Y9	Q7K2Y9	Protein N-terminal glutamine amidohydrolase	5	-0.0285	0.813312	-0.1265	0.320274
Q32KD2	Q32KD2	Histone-lysine N-methyltransferase eggless	4	-0.189	0.188399	0.1945	0.178031
Q7KN90	Q7KN90	Cysteine--tRNA ligase, cytoplasmic	4	0.496	0.0598864	-0.473	0.0687228
P19339-6	P19339-6|P19339-4|P19339-14|P19339-2|P19339|P19339-5|P19339-8|P19339-7|P19339-12|F0JAP9|P19339-9|P19339-13|P19339-10|E8NH95|Q6SE36	Isoform O of Protein sex-lethal	4	-0.315	0.0176836	-0.12	0.239342
Q9Y114	Q9Y114|Q8IQ93|E8NH00	BcDNA.GH10229	4	0.311	0.0611824	-0.497	0.0124366
G4LU40	G4LU40|Q9VZY3|Q86NW3	MIP32626p1	5	0.2895	0.170472	-0.276	0.187528
Q9V3N4	Q9V3N4|Q9U999	Huntingtin	5	0.3205	0.0111046	0.031	0.716709
Q9VLU5	Q9VLU5	WW domain-containing oxidoreductase	3	0.1685	0.195489	0.0825	0.496484
Q9VYV5	Q9VYV5	Alpha-(1,6)-fucosyltransferase	5	-0.361	0.0066066	0.2365	0.0321936
Q9VN88	Q9VN88	CG1115	4	1.2425	0.0158658	-0.4385	0.257058
A8JUQ9	A8JUQ9|Q9NHV9|Q9NHV9-2	Vav, isoform C	5	-0.433	0.0228939	-0.2375	0.13307
B5RIL6	B5RIL6|Q9I7R5|Q8SWQ9|Q9VV82|Q8T094	FI03275p (Fragment)	4	-0.5135	0.0187237	-1.1305	0.000708767
Q5U1E3	Q5U1E3|Q9VKZ9	SD27713p	4	-0.2905	0.349537	-0.7665	0.0427862
Q6WV17-2	Q6WV17-2|Q6WV17	Isoform B of Polypeptide N-acetylgalactosaminyltransferase 5	3	0.118	0.333295	0.2345	0.0875571
Q9V7D2	Q9V7D2|Q9NEF6	V-type proton ATPase subunit D 1	4	-0.529	0.00179363	-0.123	0.213016
Q7JXA2	Q7JXA2	LOBE	3	-0.0505	0.872778	0.1675	0.600491
Q8T3P8	Q8T3P8|Q9V3D9	AT23778p	4	-0.492	0.0151435	-0.014	0.920668
P11346	P11346|P11346-2	Raf homolog serine/threonine-protein kinase phl	5	0.3325	0.0794071	0.185	0.27409
Q9VX18	Q9VX18|F0JAQ1|F6J7L3|F6J7K6|F6J7K0|F6J7L5|F6J7N5	Suppressor of cytokine signaling at 16D	6	0.4655	0.0863969	0.11	0.633956
Q7KTC1	Q7KTC1|Q7KTC3|Q7KTC8|Q7KTB9|Q7KTB8|Q7KTC2|Q7KTD0|Q7KTC0|Q7KTB7|Q7KTC6|Q7KTC5|Q7KTC9|Q9I7N0|Q8T9C5|Q9VK56|Q7KTC4|Q7KTC7	Multidrug-Resistance like protein 1, isoform K	3	-0.1225	0.222446	0.25	0.0367507
Q7K2E1	Q7K2E1	CG8839, isoform A	4	-0.004	0.980706	0.2125	0.236126
Q9VF20	Q9VF20	Heavy metal tolerance factor 1	5	-0.539	0.0018098	0.2575	0.0333927
Q9V3D6	Q9V3D6|Q9V3D6-2	Probable cleavage and polyadenylation specificity factor subunit 2	4	0.0575	0.818487	-0.0465	0.852618
O77237	O77237	Protein pellino	4	0.71	0.0877032	-0.1145	0.74491
Q8SY35	Q8SY35|B7YZU2	CG8213, isoform B	3	-0.9575	0.333181	0.9525	0.335464
E1JJ52	E1JJ52|Q8IPP5|Q9VNG9|Q9TY11|Q1EC84|Q24193	FI17814p1	5	0.5205	0.018559	-0.314	0.0912673
Q9VT00	Q9VT00|Q8SXP6	Jarid2	4	0.1745	0.142772	0.0475	0.655167
Q9V7W9	Q9V7W9	Nuclear inhibitor of protein phosphatase 1	3	0.449	0.0213851	0.182	0.234032
H1UUM0	H1UUM0|B8BPV3|C9QPE4	MIP32738p1	3	1.5075	0.11238	-0.1485	0.856319
Q95U54	Q95U54|Q968K4	GH06271p	3	0.372	0.265922	0.0785	0.801646
Q9VN55	Q9VN55	Antimeros	4	-0.4205	0.00390575	-0.1465	0.134666
Q8MKK1	Q8MKK1|Q8MTU4	CG30185	4	-0.1215	0.505969	0.199	0.294321
E3CTN9	E3CTN9|A1ZAH3|D3PFI3|Q8SX22|Q9GT68|Q0E952	AT08739p	4	-0.1445	0.150671	0.08	0.389953
Q9VZE0	Q9VZE0|Q960I7|Q9VYU7|Q24328	Dusky-like, isoform A	4	-0.025	0.891549	-0.08	0.665619
Q9VUW9	Q9VUW9	Huntingtin-interacting protein 14	3	-0.0605	0.605527	0.076	0.519961
Q9VYR9	Q9VYR9	CG10362	4	-0.0715	0.3936	-0.053	0.519752
Q9VV74	Q9VV74	LD23602p	3	0.3195	0.144618	-0.3885	0.0901092
Q7JZB4	Q7JZB4	Mannose-1-phosphate guanyltransferase beta	3	-0.099	0.376205	-0.1275	0.266792
Q8MSW5	Q8MSW5|Q9VAZ0	LD24928p	4	-0.2885	0.0798239	-0.1535	0.293873
Q9VSY1	Q9VSY1	CG4022	3	0.0685	0.90187	-0.362	0.523939
P25162	P25162|P17644|P09478|P25162-2	Acetylcholine receptor subunit beta-like 2	4	0.135	0.289891	-0.016	0.893728
Q9VAQ0	Q9VAQ0|Q8SYJ7	Cullin-5	4	0.0865	0.528672	0.0605	0.655837
Q9V3R8	Q9V3R8	UbiA prenyltransferase domain-containing protein 1 homolog	3	0.342	0.0567288	0.226	0.16248
Q7K0X9	Q7K0X9	LD23667p	3	1.254	0.0604639	-0.512	0.366385
Q8INJ8	Q8INJ8|Q6NP28|Q9VGK8|Q7KSQ2	C-terminal Src kinase, isoform G	4	0.0385	0.895781	0.353	0.263321
Q9W328	Q9W328	Protein LST8 homolog	3	0.2195	0.105957	-0.082	0.493231
Q9W198	Q9W198|Q961M6|Q6NNW0	CG3363	5	0.043	0.713345	-0.0375	0.748246
P52486	P52486|Q6NN75	Ubiquitin-conjugating enzyme E2-22 kDa	4	-0.0835	0.707647	0.1815	0.427927
A8JPQ1	A8JPQ1|Q1RKQ9|Q1EC36|Q059D2	CG34353	3	-0.323	0.135966	-0.0105	0.95598
Q9VKJ9	Q9VKJ9	Coiled-coil and C2 domain-containing protein 1-like	4	0.4435	0.00637641	-0.0255	0.803463
Q9VKD3	Q9VKD3	Probable cysteine desulfurase, mitochondrial	4	-0.7485	0.00174732	0.0685	0.593831
P80455	P80455	40S ribosomal protein S12	3	-0.156	0.355792	-0.372	0.0609162
Q4U2G8	Q4U2G8|Q8IH56	CG11961, isoform A	4	0.5725	0.495795	0.137	0.867302
A1Z6X6	A1Z6X6	CG1707	4	0.518	0.119118	-0.1155	0.691179
P26686	P26686|P26686-5|P26686-2|P26686-3|P26686-7	Serine-arginine protein 55	4	-1.336	0.000180659	-0.0035	0.979501
Q9VXG3	Q9VXG3|Q9VXG4	Annexin	3	0.5615	0.0136676	-0.078	0.621948
Q9VAJ9	Q9VAJ9	CG1907	3	0.16	0.244072	0.245	0.0999894
Q86PE7	Q86PE7|Q8INU8|Q9V3Y8	SD10041p	3	0.099	0.630995	-0.0045	0.982353
Q9VX92	Q9VX92|Q0KHR5|Q8T3K2	RhoGAP15B, isoform C	5	-0.678	0.00666456	-0.1795	0.283899
Q95ST2	Q95ST2|Q95ST2-2	Protein wntless	3	0.22	0.0359242	0.215	0.0387387
B7Z0Q1	B7Z0Q1|Q8IGM4|B7Z0Q2|Q8IMU3|Q8T8Q6	5PtaseI, isoform F	4	0.208	0.576833	-0.414	0.289256
C9QP01	C9QP01|Q9VCD4|Q4V5H0	MIP13681p (Fragment)	4	-1.7585	5.5977e-05	0.7105	0.00339326
Q9VDY1	Q9VDY1|D5A7N2	Putative DNA helicase Ino80	4	-0.3255	0.0352553	0.239	0.0886757
Q95RX5	Q95RX5	CG11984, isoform D	3	-0.3055	0.460621	-0.249	0.543557
Q9VI53	Q9VI53	CG1105	4	0.3825	0.143982	0.169	0.47727
E1JJ71	E1JJ71|Q9VI21|B7Z0W3|Q960J3	CG1021, isoform H	4	0.6605	0.0891355	-0.7555	0.0612855
Q9VIC6	Q9VIC6|A4IJ79	CG34127	3	0.3345	0.0156301	0.0535	0.586732
O97454	O97454	L(1)10Bb	3	-0.0345	0.844556	-0.171	0.353843
Q9VW17	Q9VW17|Q8MYU6	CG9368, isoform A	4	0.454	0.174481	-0.189	0.537926
O18405	O18405	Surfeit locus protein 4 homolog	3	0.3065	0.0176658	0.2855	0.0228464
Q9VJ11	Q9VJ11|Q8IA62	CG10470	4	-0.0275	0.829162	0.125	0.349524
A1Z9X1	A1Z9X1|D3DMT3	CG30475	3	1.045	0.000294831	0.207	0.129076
Q9V3H9	Q9V3H9|Q500Y6	BcDNA.LD27873	4	-0.245	0.174288	-0.255	0.16047
Q9NFP5	Q9NFP5	SH3 domain-binding glutamic acid-rich protein homolog	3	-0.21	0.178255	0.0985	0.494464
Q9VXK0	Q9VXK0	Protein NipSnap	3	-0.364	0.0103497	-0.0155	0.870035
Q7KVY9	Q7KVY9|Q9W4Z0|Q9NEH7|C3KKB2	CG14047, isoform G	4	0.194	0.0807493	-0.11	0.269353
Q8IPB7	Q8IPB7|Q9VKV1|Q9VLI0	CG6206, isoform B	5	-0.13	0.448533	-0.196	0.27089
Q9W0L7	Q9W0L7	CG32479	4	-0.5125	0.00311397	-0.048	0.633607
Q9VCE7	Q9VCE7|Q8MRS5|O18359|Q95R71|D0IQG2	Krueppel target at 95D, isoform A	4	0.0415	0.620533	0.0215	0.795585
Q9VR44	Q9VR44	CG3036	2	0.692	0.00937811	0.3485	0.0913339
O61360	O61360|O61361|Q8MRK4|O61362|Q95R99	CROL ALPHA	4	-0.543	0.032572	-0.1725	0.390178
Q8SYD9	Q8SYD9|A8DYJ1|Q8IGU0|Q8T389|A8DYJ0|A4IJ71	Endophilin B, isoform A	3	1.2175	0.120729	-0.462	0.508209
Q9VHW4	Q9VHW4|Q960B1	Translocase of outer membrane 34	4	0.24	0.0754589	0.094	0.419072
Q9V393	Q9V393	Kurtz	3	-0.1485	0.368731	0.0525	0.74083
Q7K4B6	Q7K4B6	Transmembrane and TPR repeat-containing protein CG4050	3	-0.0735	0.437095	0.25	0.0357081
Q9VYU0	Q9VYU0	CG32662	4	-0.0185	0.934852	0.0395	0.861633
E1JJR2	E1JJR2|Q9VWI9|A4GXC7|Q86MN7|C5WLN7	Giant fibre A, isoform E	4	0.336	0.0335028	0.182	0.174019
Q9I7F7	Q9I7F7|Q9I7F7-2	Tyrosine-protein kinase PR2	4	0.855	0.00244778	0.227	0.187221
Q7K1W5	Q7K1W5	CG8187	4	-0.357	0.0183087	0.0385	0.722916
Q9W141-2	Q9W141-2|B5RJ63|Q9W141	Isoform B of Putative ATP synthase subunit f, mitochondrial	3	-0.191	0.101359	0.071	0.488249
Q9VRE2	Q9VRE2|G7H830	BVES	3	-0.2625	0.0821553	0.1015	0.437479
Q8IPP8	Q8IPP8|Q8IGG7	CG31548	4	-0.137	0.280603	-0.1205	0.335937
Q6AWG5	Q6AWG5|Q9VUR4|Q8IQM5|Q6NN25|Q960Q5	GH23746p	2	1.0665	0.0196833	-0.3685	0.290703
Q9W4F8	Q9W4F8|A9YIG7|A9YIG3|A9YIH4	CG4041	3	0.0525	0.583633	0.0195	0.836373
Q9VSJ8	Q9VSJ8|D5AEM7	Exocyst complex component 7	5	0.586	0.0527449	-0.349	0.190779
Q9V780	Q9V780	Protein lap1	4	-0.0575	0.49634	-0.2435	0.0274168
Q9VXV3	Q9VXV3	Shattered, isoform A	4	-0.2035	0.0512557	0.1345	0.151702
P41572	P41572|K7ZI00	6-phosphogluconate dehydrogenase, decarboxylating	4	-0.422	0.0378495	-0.1295	0.424971
P05205	P05205	Heterochromatin protein 1	3	-0.541	0.00112458	-0.1755	0.0785732
P13008	P13008	40S ribosomal protein S26	3	-0.479	0.00711835	-0.0875	0.453758
Q9VNG2	Q9VNG2	CG1109, isoform A	3	-0.092	0.391322	0.249	0.0527981
Q9VB98-2	Q9VB98-2|Q9VB98	Isoform 2 of Probable Rho GTPase-activating protein CG5521	3	0.4385	0.00359813	0.0025	0.977338
Q9V813	Q9V813	S-methyl-5'-thioadenosine phosphorylase	3	-0.406	0.0161449	0.0575	0.631398
Q23977	Q23977|Q23977-3	Dual specificity mitogen-activated protein kinase kinase hemipterous	4	1.3795	0.00114243	0.244	0.279376
H0RNI0	H0RNI0|Q9VB18|C9QPJ2	FI16909p1	4	1.201	0.152293	-0.026	0.972138
D3DML7	D3DML7|Q9VIH7|Q6Q4F0|Q0E8N9|Q9VIH6|Q8MT51|Q6Q4F1	MIP14691p	3	0.2535	0.0604452	-0.129	0.272017
Q9VDB7	Q9VDB7	CG16791	4	-0.103	0.412873	0.144	0.267708
Q9UAI4	Q9UAI4|O76137|Q95SQ6	TM4SF protein	3	-0.101	0.685683	-0.0005	0.998387
P17971	P17971|P17971-1	Potassium voltage-gated channel protein Shal	3	-0.54	0.0233846	0.0535	0.759454
Q8SYS7	Q8SYS7|Q8SYS7-2|Q8SYS7-4	Probable cytosolic Fe-S cluster assembly factor CG17683	4	-0.1825	0.322721	-0.113	0.526702
Q9VW57	Q9VW57	Grasp65	2	0.5325	0.0571603	-0.5675	0.0470731
A1YK83	A1YK83|A1YK78|A1YK77|A1YK86|A1YK80|A1YK85|Q9VCW3|A1YK79|A1YK82|A1YK81|Q961A9	Nup133	4	0.2595	0.283465	-0.1405	0.543463
Q494G2	Q494G2|Q7KTP7	LP22840p	4	-0.0715	0.583927	-0.0185	0.885536
Q1EC44	Q1EC44|Q9VDE2|Q1EBY0|Q8T8S4	IP02096p (Fragment)	3	0.2035	0.320581	-0.3175	0.146997
Q9V6K3	Q9V6K3	Tyrosine-protein kinase transmembrane receptor Ror2	4	0.826	0.00104659	-0.0345	0.782159
Q9VUZ0	Q9VUZ0	BcDNA.LD10457	3	-0.3885	0.0739855	0.1205	0.513109
Q9VJD1	Q9VJD1	CG6453	3	-0.6235	0.00503485	0.095	0.492083
Q24098	Q24098|H0RNH8|Q494K8|Q9VXE9|Q8IR12	Cap	5	-0.068	0.66336	0.139	0.388702
F0JAH0	F0JAH0|A1Z9M2|Q8T9H5	DI01061p (Fragment)	4	0.271	0.0419547	0.108	0.326068
Q9VAG9	Q9VAG9	CG7789	4	0.313	0.0208094	-0.1555	0.157062
Q9W2S1	Q9W2S1|C9QP43|Q7KVQ7	FI17817p1	3	0.076	0.796043	0.228	0.451107
Q9VQ62	Q9VQ62	Protein NPC2 homolog	4	-0.701	0.0082135	-0.3375	0.0940906
Q9VAU6	Q9VAU6	CG9986	3	0.0035	0.979321	0.0665	0.626992
Q9W4K0	Q9W4K0	CHOp24	4	-0.1105	0.445872	-0.0385	0.784555
Q9V9Y0	Q9V9Y0	CG1607, isoform A	3	0.461	0.055879	0.173	0.391662
A1YK58	A1YK58|A1YK59|A1YK61|A1YK63|A1YK62|Q9V466|A1YK60|A1YK56|A1YK65|A1YK54|A1YK55|A1YK57	Nup107	4	-0.165	0.146836	-0.304	0.0255185
Q9V9V0	Q9V9V0|Q8IMG2	CstF-50, isoform A	3	-0.0635	0.598883	0.102	0.408991
Q86P47	Q86P47|Q0KHZ9|O02393|Q9VAL7|Q86P87|Q8T410|Q9VXF6|Q9I7S9|Q24097	SD17909p (Fragment)	3	-0.365	0.0367796	-0.2515	0.107634
Q9VXK7	Q9VXK7|Q4V6N9|Q9VAK5	CG9172, isoform A	3	-0.343	0.294714	-0.216	0.493737
A9UNE0	A9UNE0|Q9VZJ4	SD27708p	4	0.09	0.369294	-0.015	0.875728
Q9VKQ3	Q9VKQ3	Ribosome biogenesis protein WDR12 homolog	3	-0.359	0.017216	0.0755	0.490574
Q9VMC9	Q9VMC9	Kynurenine formamidase	3	-0.2035	0.195163	0.048	0.737852
Q9VH63	Q9VH63|C4IXX9	CG8516	4	0.884	0.0219388	0.1055	0.707989
Q9VQZ1	Q9VQZ1|Q961P5|E8NHA9|D4G7D1	Lethal (2) k05819, isoform A	4	-0.454	0.217472	-0.2625	0.450908
Q9XZ11	Q9XZ11|Q9I7P7|Q86NY0	CG7139, isoform A	3	-0.214	0.0526635	0.17	0.100402
Q8T498	Q8T498|Q8IQZ6|Q8T498-2|D2NUG8	Probable Ras GTPase-activating protein	4	-0.3905	0.0653872	-0.2065	0.266428
Q9VPI6	Q9VPI6|C0PV96|E1JHP9|E1JHQ0|C0PUZ0|C0PV05	Galectin	3	0.227	0.635143	-0.01	0.983109
Q8SXG3	Q8SXG3|C0MJ04|Q9VIH1|A0ANL0|A0ANL2|A0ANL8	RH07841p	3	-0.003	0.971183	-0.056	0.510428
Q9NHN2	Q9NHN2|Q6IDG4|Q9VPG4|Q9VPG5|Q8I0S6|D8FT20	Fumble	4	-0.291	0.0158559	0.013	0.87795
Q9VD51	Q9VD51	Probable ATP-dependent RNA helicase pitchoune	3	-0.048	0.584437	0.2835	0.0188486
Q9VPA9	Q9VPA9	CG3618	3	0.1295	0.460449	0.2045	0.263288
Q8IPL3	Q8IPL3|D3PFH0|A8E6Q7	CG34126	4	0.059	0.829983	-0.003	0.991266
Q8IQQ3	Q8IQQ3|Q9VVB5|Q8MYZ5|Q9VVB7|Q7KUQ5|Q9VVB8	Limpet, isoform D	4	0.1025	0.43258	-0.229	0.116103
P41596	P41596|P41596-2|E1JIK5	Dopamine receptor 1	3	0.0585	0.735135	0.3635	0.0783925
Q9VAD4	Q9VAD4|Q9GQ89	EIF2B-alpha protein	4	-0.1405	0.602805	0.275	0.327599
Q9W3U9	Q9W3U9|B4F5E2	CG14434	3	0.2475	0.0794655	-0.1485	0.243342
Q7JVH6	Q7JVH6	CG9436	4	-0.501	0.130673	0.042	0.884949
Q9VT04	Q9VT04|Q9VT03	MIP04528p	2	0.1715	0.450438	0.148	0.511519
Q7KHL0	Q7KHL0|A1ZBW0|Q7KA80|A1ZBW1|E1JGN7|D3DMD1|A1ZBW3|A1ZBW4|Q8IGP8|Q9V948|Q8SZZ6	Bancal protein	4	-0.188	0.12495	-0.094	0.398334
Q9VAG5	Q9VAG5|Q6NNE1|Q8T9D9	Claret	3	0.1175	0.311115	0.1565	0.194213
Q9VI10	Q9VI10	Probable small nuclear ribonucleoprotein Sm D2	4	-0.112	0.235885	0.12	0.208737
O76878	O76878	RILP-like protein homolog	3	0.3395	0.516893	-0.3675	0.484642
Q9W0X7	Q9W0X7|Q8IGN8	CG12851	3	0.444	0.168807	-0.0035	0.990336
Q9VZJ3	Q9VZJ3	GH01794p	4	-0.0535	0.730985	0.034	0.826364
Q9VYF0	Q9VYF0	CG1764	4	-0.0505	0.675902	-0.096	0.437928
A1Z7G7	A1Z7G7|A1Z7G7-2|E1JH11	Latrophilin Cirl	4	1.0245	0.000147862	0.4125	0.0083286
P41044	P41044	Calbindin-32	3	-0.0255	0.956206	-0.223	0.635326
P56538	P56538	Eukaryotic translation initiation factor 6	4	-0.92	0.000296981	-0.117	0.298183
A8DYA3	A8DYA3|Q9BMQ0|A1Z8M2	Toutatis, isoform E	4	-0.79	0.0274487	-0.735	0.0350133
Q9VLS3	Q9VLS3|Q8IPG4|E1JHB4|Q0E8L0|H6X2P4	CG8486, isoform D	3	-0.3845	0.0251646	0.7215	0.00206179
Q7K3D4	Q7K3D4	CG5482	4	-0.2445	0.266043	-0.3385	0.14434
C0MLI6	C0MLI6|C0MLI5|O76752|B4F5K6|C0MLI9|B4F5L3|B4F5L2	CG12117-PA	4	-0.309	0.0912777	-0.068	0.663387
O76464	O76464	Nitrilase and fragile histidine triad fusion protein NitFhit	4	0.0255	0.859221	0.325	0.0647211
Q8T017	Q8T017|O96842	CG5036	3	0.1285	0.223649	-0.1525	0.160562
Q9VM62	Q9VM62|O18415	LD34181p	3	0.2115	0.300103	0.284	0.182073
Q494K9	Q494K9|Q9NJH7|Q9VZP5	RE11051p	3	0.258	0.046738	-0.1545	0.17527
Q9VBX8	Q9VBX8	CG33096, isoform C	3	0.2515	0.0477944	0.0785	0.450274
Q9V416	Q9V416|Q7KT76|Q8MQM3	Anoctamin	4	-0.674	0.00106863	-0.0475	0.646963
Q9V8K2	Q9V8K2	Exocyst complex component 3	4	-0.022	0.876373	0.1535	0.306088
Q9VX98	Q9VX98	CG9099	3	-0.1075	0.405727	0.043	0.73114
Q9Y145	Q9Y145	BcDNA.GH04978	5	-0.6035	0.000763822	-0.021	0.805968
Q27884	Q27884	Serine/threonine-protein phosphatase 6 catalytic subunit	4	0.1865	0.0667918	0.005	0.95225
Q8MQW8	Q8MQW8|Q8MQW8-2|Q8MQW8-4|Q9W2U1	Protein sprint	3	0.3795	0.00561807	-0.3	0.0142528
O61540	O61540|Q9VL89	Methionine aminopeptidase	3	0.2955	0.20033	-0.4555	0.0729813
C7LAB3	C7LAB3|D0IQD2|Q9W3X7	RE31024p (Fragment)	3	-0.232	0.352839	-0.085	0.722509
Q24297	Q24297	Small nuclear ribonucleoprotein F	2	-0.463	0.0231905	-0.031	0.83522
Q9VB48	Q9VB48|Q8T3K1	CG3368	5	-0.515	0.062315	-0.272	0.260044
O77430	O77430	EG:115C2.4 protein	4	0.888	0.000257486	-0.2815	0.0313403
Q9VWY7	Q9VWY7	CG7192, isoform A	3	0.5445	0.147146	-0.369	0.296733
[truncated: 855 more rows]

## Sheet: (C) Step2_781_APEX2-Ten-m vs NC
UniProt ID	Protein Group IDs	Protein Name	Unique Peptide Number	log Fold Change (APEX2-Ten-m vs NC)	p Value (APEX2-Ten-m vs NC)	log Fold Change (APEX-Ten-m vs SR)	p Value (APEX-Ten-m vs SR)
A8JNM6	A8JNM6|A8JNM5|A8JNM7|Q7KU92|A8JNM4|Q7KU95|Q7KIS5|Q9I7Q8|Q9NCP8|Q8SWY2|C7LAB5|C4XVJ2|Q3KN55	Ank2, isoform J	227	0.741	0.00326295	-0.3265	0.0647804
Q0E8H3	Q0E8H3	Ank2, isoform I	72	1.122	0.0033412	-0.448	0.0865166
P13395	P13395	Spectrin alpha chain	189	0.7245	0.0148818	-0.8065	0.00987623
Q9W596	Q9W596|A4IJ78|A8E6R6	Microtubule-associated protein futsch	201	1.079	0.00698908	-0.8295	0.0191559
Q00963	Q00963	Spectrin beta chain	179	0.787	0.01851	-0.7585	0.0211463
A8DY79	A8DY79|A1Z7V1|Q25B55|Q8MRS3|Q1EC18	Bruchpilot, isoform G	132	1.2305	0.000566726	-0.0055	0.972735
A2RVE0	A2RVE0|A1Z7V2	IP11737p	23	1.067	0.00158574	-0.0035	0.984106
Q9W003	Q9W003|Q8MSU5|Q9GQA3	Spinophilin	80	1.173	0.000194284	0.1285	0.319773
H5V864	H5V864|D1Z359|D3DMW9	FI18374p1	79	1.166	0.000184212	0.1325	0.299721
D6W4L6	D6W4L6	MIP20585p (Fragment)	30	1.162	0.000244909	0.0605	0.638256
Q9V8R9	Q9V8R9|Q9V8R9-4|Q9V8R9-2	Protein 4.1 homolog	79	0.4175	0.00466855	0.2635	0.0274304
Q9V8R9-6	Q9V8R9-6|Q9V8R9-3|Q9V8R9-5	Isoform 6 of Protein 4.1 homolog	32	0.3065	0.0163908	0.14	0.163455
Q0E9J0	Q0E9J0|Q0E9I9|Q0E9K9|Q0E9I3|Q0E9K4|Q0E9J8|A1Z6X2|Q0E9J7|Q0E9L9|Q0E9M4|Q0E9M0|Q0E9L0|A1Z6X1|Q0E9L4|A1Z6X3|Q0E9H9|Q9NBA1|Q95TG0|Q0E9G9|Q0E9H1|Q0E9H0|Q95S10|Q8IGA5	Down syndrome cell adhesion molecule, isoform Y	77	1.127	0.000748136	0.1535	0.351357
Q0E9K2	Q0E9K2	Down syndrome cell adhesion molecule, isoform AI	77	1.118	0.00074661	0.1505	0.356287
Q0E9K6	Q0E9K6|Q0E9I6|Q0E9J5|Q0E9K7|Q0E9L6|Q0E9I2|Q0E9M3|Q0E9H7|Q0E9H3	Down syndrome cell adhesion molecule, isoform AL	76	1.1225	0.000748983	0.1595	0.332972
Q0E9H8	Q0E9H8|Q0E9J2	Down syndrome cell adhesion molecule, isoform BF	76	1.13	0.000790803	0.156	0.350848
Q0E9J6	Q0E9J6|Q0E9M2	Down syndrome cell adhesion molecule, isoform AD	76	1.1265	0.000774699	0.157	0.344696
Q0E9K0	Q0E9K0	Down syndrome cell adhesion molecule, isoform AH	76	1.123	0.000741214	0.1565	0.34044
Q0E9L5	Q0E9L5	Down syndrome cell adhesion molecule, isoform AU	76	1.126	0.000773312	0.156	0.347121
Q0E9L2	Q0E9L2	Down syndrome cell adhesion molecule, isoform AR	75	1.1205	0.000718256	0.1565	0.336418
Q0E9J4	Q0E9J4|Q0E9J3|Q1EBY4	Down syndrome cell adhesion molecule, isoform AB	75	1.126	0.000782871	0.1555	0.34972
Q0E9K3	Q0E9K3	Down syndrome cell adhesion molecule, isoform AJ	75	1.127	0.000765621	0.157	0.343744
Q0E9K8	Q0E9K8|Q0E9I5|Q0E9H4|Q0E9H2	Down syndrome cell adhesion molecule, isoform AN	75	1.123	0.000748888	0.158	0.337274
Q0E9K1	Q0E9K1	Down syndrome cell adhesion molecule, isoform BD	75	1.127	0.000758006	0.1555	0.346969
Q0E9L8	Q0E9L8|Q0E9L3	Down syndrome cell adhesion molecule, isoform AX	75	1.1265	0.000770335	0.1565	0.345541
Q0E9H5	Q0E9H5	Down syndrome cell adhesion molecule, isoform F	74	1.126	0.000773312	0.156	0.347121
D6W4T8	D6W4T8|A8JV09|A2VEW7|Q8SZI2	Coronin	71	0.4545	0.00262384	0.0915	0.308587
Q9W3W1	Q9W3W1	Coronin	62	0.3905	0.00489201	0.0845	0.341029
Q9VDW3	Q9VDW3|Q9VDW6-3|Q9VDW6-4|Q9VDW6|Q9VDW6-1|Q9VDW6-2|Q7YU29	Dystrophin, isoform B	69	0.752	0.00115327	0.0875	0.464161
Q0KI50	Q0KI50	Dystrophin, isoform D	55	0.77	0.000953715	0.132	0.278438
Q9V9S7	Q9V9S7|Q9V9S7-2|Q9V9S7-3	Rho GTPase-activating protein 100F	64	0.839	0.00149352	0.414	0.0253
P11147	P11147|Q7JQR9	Heat shock 70 kDa protein cognate 4	59	0.2665	0.0254454	-0.3715	0.00723236
O97125	O97125|Q95NM1	Heat shock protein 68	18	0.3645	0.142571	-0.044	0.84127
P17210	P17210|Q6NNT8	Kinesin heavy chain	64	0.2945	0.0135781	-0.051	0.542948
A1ZAJ2-2	A1ZAJ2-2|A1ZAJ2|A1ZAJ2-3|Q9V4A1|O18390|Q7KQ58|Q7JMZ1|Q9VIP4|O16866|Q960F4	Isoform D of Kinesin-like protein unc-104	66	0.501	0.00275448	0.006	0.949366
Q9V491	Q9V491|H9XVP3|O96681|G7H847|Q0KIF1|Q7YU07|Q8STG6|Q86M56	Plexin A, isoform A	61	0.422	0.00553735	-0.015	0.873231
P20241	P20241|P20241-2|C0PTX6	Neuroglian	55	0.585	0.0117011	-0.6015	0.0105097
Q7KN62	Q7KN62|D0IQG4|Q7KN62-3|Q7KN62-2|Q8IGZ2	Transitional endoplasmic reticulum ATPase TER94	52	0.435	0.00586299	-0.381	0.00998992
P23226	P23226|Q8IMF5|P23226-3|P23226-2	205 kDa microtubule-associated protein	52	0.5375	0.00725295	-0.309	0.052412
Q0KI67	Q0KI67|Q8INC3|Q9VEZ0|Q7K523|Q0KI66|Q8IH49|Q8INC1|Q8SZW3|Q8T6M0|A4IJ75|O96816	Myosin heavy chain-like, isoform G	58	0.536	0.00257717	-0.0185	0.852804
O61307-2	O61307-2|O61307	Isoform C of Teneurin-m	53	0.2605	0.0224716	0.4895	0.00175816
Q9VIF7	Q9VIF7|Q1WWC9|O61618|Q8INU2|O61639|Q494K0|Q8T068	Dynamin associated protein 160, isoform A	51	1.5205	0.000527913	-0.047	0.81085
Q8IQ87	Q8IQ87	CG32377	56	1.1475	0.000347428	-0.012	0.929094
Q9VM93	Q9VM93	LD33094p	52	1.287	0.00316363	0.0095	0.969529
B8A408	B8A408	MIP03122p (Fragment)	9	0.289	0.0135362	-0.1515	0.106012
E2QCY9	E2QCY9|Q24546|Q24546-3	Synapsin, isoform D	42	0.8085	0.00669766	-0.0575	0.759962
E2QCZ0	E2QCZ0|Q5BIE8	Synapsin, isoform E	28	0.564	0.0311312	-0.091	0.648383
P16621	P16621|A8DZ18|D5SHS4	Tyrosine-protein phosphatase Lar	50	0.37	0.00556341	0.0945	0.282796
P98081	P98081|P98081-2|E1JI13|C5WLS8|F3YDL8	Protein disabled	46	0.801	0.000845943	0.0155	0.89316
Q7KW14	Q7KW14|C7LAF2	Coiled-coil domain-containing protein CG32809	47	0.8635	0.00400095	0.116	0.520649
Q7KW14-2	Q7KW14-2	Isoform B of Coiled-coil domain-containing protein CG32809	35	0.7785	0.0107663	0.1185	0.567098
Q86PA0	Q86PA0|A8JQV3|E1JJ81|Q1RKY2	CG17816, isoform D	42	1.091	0.000707409	-0.2155	0.192514
A8JQV2	A8JQV2	CG17816, isoform E	42	1.064	0.000658515	-0.2065	0.193154
Q9VS29	Q9VS29|Q9VS29-5|C4IXW9|Q9VS29-7|E1JI61|Q9VS29-4|Q9VS29-3|A4IJ57|Q9VS29-2|Q058U7	Down syndrome cell adhesion molecule-like protein Dscam2	40	0.6085	0.00423442	-0.056	0.661017
C4IXW7	C4IXW7|E1JI62|Q9VS29-6	RT02363p (Fragment)	38	0.603	0.00542079	-0.097	0.477384
E1JHM1	E1JHM1|Q9VIS1|E1JHM0	CdGAPr, isoform B	43	0.9125	0.00127929	-0.0715	0.622129
A1Z9K8	A1Z9K8|F0JAG9|Q961U4	LD13733p	39	0.78	0.00354131	-0.0225	0.88456
P35415	P35415|P35416	Paramyosin, long form	39	0.3625	0.147239	0.6245	0.0325092
P91621	P91621|D2NUJ0|B7Z0C2	Protein still life, isoform SIF type 1	41	0.3685	0.00802948	0.2005	0.0669422
Q8IQ62	Q8IQ62	Still life, isoform F	41	0.341	0.0114982	0.197	0.0731511
Q7KSE9	Q7KSE9|Q9VEJ5|A8JR35|Q6IDE9	Dscam3, isoform B	39	0.5345	0.0122035	-0.031	0.830168
Q8T0L3	Q8T0L3	GH24511p	36	0.363	0.0609675	-0.478	0.0251345
O46111	O46111	Ubiquitin activating enzyme	35	0.373	0.0507695	-0.472	0.0233344
L0MPN7	L0MPN7|Q9V4D6|L0MPX5|L0MLN1|Q8IMC6|L0MN72|A8E766|L0MLK2|Q8IMC5|Q4V5D7	Asator, isoform H	37	0.7365	0.00116952	-0.0815	0.486638
P07764	P07764|F3YDB5|P07764-3|P07764-2|F3YDA0|Q86NZ4	Fructose-bisphosphate aldolase	32	0.572	0.0296041	-0.562	0.0314243
Q9VX32	Q9VX32|D1Z398	Rho GTPase-activating protein 190	40	0.565	0.0012685	0.0445	0.622918
Q9VX32-2	Q9VX32-2	Isoform 2 of Rho GTPase-activating protein 190	40	0.558	0.00139946	0.0395	0.664571
Q9W0S9	Q9W0S9|Q8MRM9	Disco-interacting protein 2	40	0.472	0.00724182	0.077	0.502838
Q29QE1	Q29QE1|Q9XZS6|C1C560|Q8MSA6|O96833|Q6W453|Q6W456|Q6W435|Q6W434|Q6W437|Q6W436	GH15984p	40	0.5415	0.0033475	0.0895	0.41942
E1JHT6	E1JHT6|Q9VMV9|Q6NP20|E1JHT9|Q9VMW4|Q9VMW2	Rtnl1, isoform H	34	0.3255	0.0413114	-0.0895	0.483397
Q9W1B0	Q9W1B0	Serine/threonine-protein kinase Genghis Khan	38	0.4765	0.00416503	0.391	0.009343
Q24036	Q24036|Q95RI5|Q59E30|C6TPC0|Q86BI4|Q59E29	Failed axon connections protein	34	0.402	0.009453	-0.444	0.00634136
Q9VSU8	Q9VSU8|F2FB98|G2J625|C0PDF3	Nervous wreck	35	0.7525	0.000984389	-0.2625	0.0584761
Q94537	Q94537|Q94538	Frazzled	30	1.1205	0.00131502	-0.1865	0.319066
A1Z921	A1Z921|A1Z920|C3KGI5|B7FNQ2|Q1LZ45	Frazzled, isoform B	30	1.13	0.0011322	-0.18	0.323461
I1WYI4	I1WYI4|P35220|G7H851	FI19832p1 (Fragment)	33	1.0445	0.008486	-0.2085	0.432727
F0JAG6	F0JAG6|P18091-5|P18091|P18091-3|P18091-4|P18091-2	RH55631p	38	0.9525	0.0159855	-0.411	0.179827
A8JR00	A8JR00|A8JR02|A8JR03|A8JR01|A8MZR2	CG34383, isoform E	35	1.1765	0.0109935	0.369	0.265849
P06603	P06603|P06605|K7X561|K7WKV0|K7WKV5|K7WQ56|K7WQ63|K7WSB1|K7XI11|K7XI17|K7WSB4|P06604|P06606|Q6NP92	Tubulin alpha-1 chain	25	1.089	0.00292736	-0.5795	0.0332227
Q962F2	Q962F2|Q8IR86	Protein phosphatase 1-binding protein Bifocal	32	0.6005	0.00205738	-0.1585	0.177441
Q9VYV8	Q9VYV8|O16125	Bifocal, isoform C	31	0.5165	0.00640703	-0.1775	0.178213
A8JUZ7	A8JUZ7|Q9W406	CG15894, isoform B	31	0.958	0.00255332	-0.106	0.554956
H9XVP2	H9XVP2|Q8IM86|O96960|D0Z730|O96959|Q8T049|C3KGK3|Q9U4K9	Unc-13, isoform E	38	0.837	0.000471117	0.436	0.00804441
Q9V483	Q9V483|Q8IM87|L0MPR2|Q8SX82	Unc-13, isoform C	15	0.6595	0.00223616	0.4165	0.0145935
Q07327	Q07327	Protein ROP	31	0.617	0.0108563	-0.297	0.112613
Q9VYY9-2	Q9VYY9-2|Q9VYY9|C9QP48|E1JJH7|Q95S00|F0JAJ2	Isoform B of TBC1 domain family member CG11727	33	0.373	0.015135	0.165	0.16715
C1C3D3	C1C3D3|Q8IG84|Q95TA3|P09491|P09491-2	MIP08601p	31	0.915	0.000159536	-0.894	0.000177912
P06754-2	P06754-2	Isoform A of Tropomyosin-1, isoforms 9A/A/B	25	0.83	0.000479119	-0.916	0.000303742
Q6NN28	Q6NN28|P49455|P49455-2|Q058U3|P06754-1|P06754-3|Q8IGY1	RE21974p	22	1.256	0.00172213	-0.9115	0.00665716
A8JNU2	A8JNU2|P00522	Abl tyrosine kinase, isoform B	30	1.159	0.000126727	-0.019	0.864298
P35992-3	P35992-3|P35992|P35992-2|Q24495|Q9W4F5|Q8IRS0|Q8SXB2	Isoform A of Tyrosine-protein phosphatase 10D	32	0.7445	0.00274789	-0.1255	0.387533
F0JAM3	F0JAM3	RT11161p (Fragment)	27	0.847	0.00313506	-0.1205	0.473609
Q8MMD2	Q8MMD2|Q8MMD3|E3CTP7|Q8WQ61|Q9W111	Epidermal growth factor receptor pathway substrate clone 15, isoform B	28	0.715	0.0017221	-0.2515	0.0810585
Q9VHK3	Q9VHK3|B7Z0U1|Q9VHK4|Q8INQ0|A8JQV7|Q94880|Q8MQQ3|Q95RX8|A8JQV8|G4LU41|Q7K4E2	Polychaetoid, isoform A	33	1.2655	0.00346883	0.377	0.175228
Q9VHK1	Q9VHK1|F3YDB8	Polychaetoid, isoform J	22	1.3935	0.000854656	0.405	0.0877697
B7Z0Y2	B7Z0Y2|Q9VXL1|Q7KUY7|Q9GZ15|F6J795|F6J785|B3DND7	Mind-meld, isoform D	29	1.1835	0.00119624	0.0975	0.599518
B7Z015	B7Z015|Q9VQW1|C4IXX2|G4LU27|Q8MZ57	Friend of echinoid, isoform B	31	0.4475	0.00712224	0.118	0.294969
Q9BN17	Q9BN17|Q9VQW7|B3DN60|C0PTV3|Q961D6	Echinoid	20	0.834	0.011287	0.0055	0.980092
A1Z6S0	A1Z6S0|A8DY50	CG33558, isoform C	29	1.6	0.00032643	0.1715	0.376426
B6IDW8	B6IDW8	UT01201p (Fragment)	21	1.6105	0.000902872	0.1675	0.485385
Q9VB05	Q9VB05	ALG-2 interacting protein X	30	0.5275	0.00127638	-0.375	0.00555128
E1JIH3	E1JIH3|E1JIH2|Q9VH91|Q8INN6|Q9VH92|Q95V19|E8NH01|E8NH19|Q8INN7|Q8INN5|C4IY10	CG31352, isoform B	30	0.5855	0.00176099	-0.2195	0.0695038
Q8SX68	Q8SX68	Uncharacterized protein CG10915	27	0.7905	0.000630594	-0.232	0.0727448
P92177	P92177|P92177-2|P92177-1|P92177-4|D3DMY5	14-3-3 protein epsilon	28	0.5115	0.0178572	-0.329	0.0745845
P29310-2	P29310-2|P29310-3|Q6LEH5	Isoform VI' of 14-3-3 protein zeta	16	0.811	0.00817463	-0.299	0.173749
P29310	P29310	14-3-3 protein zeta	15	0.7945	0.00691328	-0.385	0.0825069
Q7KJ08	Q7KJ08|Q8SWV4	Alk	29	0.6865	0.00295766	-0.247	0.10532
P42207	P42207	Septin-1	9	0.3385	0.170713	-0.0175	0.937053
P18824	P18824|P18824-2	Armadillo segment polarity protein	23	0.714	0.00241335	-0.068	0.605525
E1JIZ0	E1JIZ0|E1JIZ1|E1JIZ2|Q7KRY7-10|Q7KRY7-7|Q7KRY7|Q7KRY7-9|Q7KRY7-2|Q7KRY7-8|Q7KRY7-5|Q7KRY7-3|Q7KRY7-4|Q7KRY7-6|E0R963|B3DNL4|Q1WWG0	Scribbled, isoform L	30	0.305	0.104318	-0.098	0.550162
Q86BA1	Q86BA1|Q86BA1-3|Q86BA1-2|F0JAH5|Q86BA1-5|Q86BA1-4	Protein-methionine sulfoxide oxidase Mical	30	0.455	0.00191582	-0.0405	0.612938
Q9W5A5-3	Q9W5A5-3|Q8MRZ6|Q9W5A5|Q9W5A5-2	Isoform E of Protein tweety-2	27	1.024	0.000629252	0.191	0.204275
H9XVQ4	H9XVQ4|Q9NHE5-5|Q9NHE5-2|H9XVQ5|Q9NHE5-4|Q9NHE5|Q9NHE5-3|D8FT31	Calcium activated protein for secretion, isoform D	27	0.2895	0.0235929	0.1205	0.235784
A1Z734	A1Z734|E1JGZ8|E1JGZ7|Q8IGL5|Q6NND6|C6TP27	CG1399, isoform B	29	0.2945	0.022903	-0.109	0.280937
Q8WR08	Q8WR08|Q8STB9|Q8WR09|A1ZA89|Q9GT67|Q8T0G6|Q1EC76	Dystroglycan type I	26	0.688	0.0135349	-0.434	0.0637771
Q9VAS8	Q9VAS8|B7Z0R2	CG31048, isoform B	30	0.33	0.0619747	-0.0325	0.821416
E1JGN0	E1JGN0|Q95U75|A1ZBL9|A1ZBL5|Q9V8V8|Q963E6|Q0E915|A1ZBM1|Q963E5|E1JGM9|Q7YU80|Q6NPA6|Q8IGD5|Q9V8V7	Par-1, isoform P	29	0.305	0.071561	-0.214	0.169384
A1ZBL7	A1ZBL7	Par-1, isoform H	24	0.3185	0.0892792	-0.229	0.189639
Q9U5W6	Q9U5W6|E1JIM4|Q9VEZ3|D3DMH7|Q95TZ9	Microtubule associated protein	28	0.6585	0.0207774	-0.32	0.163392
P31007	P31007|P31007-8|P31007-6|E8NH13|P31007-5|P31007-3|P31007-1|P31007-9|E1JJH5|Q1WWE7|P31007-4|P31007-7|C1C536	Disks large 1 tumor suppressor protein	25	0.3905	0.0321772	-0.3425	0.0490996
Q24322	Q24322|Q0E8S4|D9PTS2|Q8MYZ9	Semaphorin-1A	26	0.752	0.000755971	0.0335	0.753142
P82295	P82295|H5V897	Prominin-like protein	25	0.775	0.0020274	-0.189	0.202593
P46824	P46824	Kinesin light chain	24	0.9395	0.0127018	-0.5175	0.0886942
Q9VSL8	Q9VSL8|D0IQH8|Q960C2	Rhea	29	0.37	0.0172848	0.094	0.410815
Q24593	Q24593|Q9W425	Putative uncharacterized protein DmX	25	0.367	0.00675015	0.1555	0.115906
Q0E8G9	Q0E8G9|B7Z0D9|Q3ZAL9|Q059C2|Q1RKW0|D3DMK1	CG42330, isoform D	27	0.501	0.0205913	0.0535	0.732652
Q9V9R1	Q9V9R1|Q59DT1|Q7KRS5|Q8IMF2	CG2225, isoform A	23	0.7765	0.00320966	0.01	0.947053
P55824	P55824|P55824-3	Probable ubiquitin carboxyl-terminal hydrolase FAF	28	0.4605	0.0155591	-0.0195	0.883171
D5A7R4	D5A7R4	MIP20638p (Fragment)	3	0.43	0.00489631	0.1035	0.294951
Q9W0D3	Q9W0D3	CG13917	26	0.3515	0.0116267	0.1215	0.233796
Q9VSY4	Q9VSY4|Q9VSY4-2	Alpha-tubulin N-acetyltransferase 1	22	1.085	0.0119877	-0.3555	0.25705
O96046	O96046	Cortactin	26	1.5995	0.0021084	-0.171	0.551128
Q9VDF4	Q9VDF4	Cortactin	26	1.5605	0.0019231	-0.2195	0.430185
P00528	P00528	Tyrosine-protein kinase Src64B	24	0.953	0.000687586	-0.0805	0.544994
Q9VPU1	Q9VPU1|Q24218|Q8IPW2	Dreadlocks, isoform B	20	1.0605	0.005417	-0.0735	0.753831
Q8T4F7-3	Q8T4F7-3|Q8T4F7-2|Q8T4F7	Isoform 3 of Protein enabled	21	1.2305	3.79056e-05	-0.023	0.802159
Q8T4F7-1	Q8T4F7-1	Isoform 1 of Protein enabled	20	1.23	3.75634e-05	-0.0235	0.797528
Q9VUH6	Q9VUH6|Q960G3	Myopic	23	0.479	0.00278582	0.124	0.210584
Q0E8S7	Q0E8S7	Homer, isoform C	23	0.3315	0.0260596	0.2465	0.0670569
O96607	O96607|C9QPJ7|Q9VM94|E8NH56	Homer	20	0.488	0.00280446	0.3015	0.0193093
Q0KHQ5	Q0KHQ5|Q8T093|Q8IQW6|C8VV09	LD06119p	25	0.348	0.0141237	-0.1225	0.24701
Q0KHN6	Q0KHN6|Q059E0	CG42346	24	0.5105	0.0768859	-0.3045	0.240509
Q9VDE9	Q9VDE9|Q86P77|Q7YU00	FI04035p	24	1.058	0.00141651	0.052	0.760624
Q9VJE5	Q9VJE5|Q9VJE5-2|Q9VJE5-3|Q7KT48|B7YZW8|B7YZW7|Q0E8Q1|Q0E8Q0|E6PBX3|G7H861	Restin homolog	27	0.514	0.00552472	-0.387	0.0168152
Q9GQF1	Q9GQF1|E1JI66|Q9GQF1-2|E1JI64	JNK-interacting protein 3	23	0.3705	0.00643221	-0.1215	0.196452
Q9V4B6	Q9V4B6|H9XVM5|Q8MR35|C8VV82	CG31998, isoform A	22	0.843	0.000631998	0.2765	0.052253
P36179	P36179|H5V8B8|Q8MT47	Serine/threonine-protein phosphatase PP2A 65 kDa regulatory subunit	20	0.984	0.00707544	-0.4895	0.0780284
F2FB81	F2FB81|H5V8D0|C1C3C5|Q9VKM2	MIP02973p	20	0.5105	0.00370139	-0.153	0.180756
Q9VXK9	Q9VXK9	CG9170, isoform A	23	0.838	0.0108715	-0.109	0.623942
Q9V9J3	Q9V9J3|Q5U175	Tyrosine-protein kinase Src42A	19	0.703	0.00361384	-0.1715	0.256061
Q9VL78	Q9VL78	FK506-binding protein 59	20	0.312	0.104635	-0.362	0.0703837
H6WS59	H6WS59|E1JH90|B7YZJ2|A1ZAU8-3|A1ZAU8-2|B7YZJ1|A1ZAU8|Q8T0T0|E1JH91|E1JH92	Patronin (Fragment)	25	0.707	0.0361634	-0.1235	0.637232
Q5U159	Q5U159|Q9VP80|Q7KTX2|Q6U9V3|Q95U36|Q5U112	RE02556p	24	0.5685	0.00887406	0.093	0.520152
E1JI59	E1JI59	Schizo, isoform D	19	0.5265	0.0114277	0.114	0.430543
Q24210	Q24210|E1JIS7	Peripheral plasma membrane protein CASK	22	0.8125	0.00381864	-0.024	0.883895
Q24210-2	Q24210-2|A8JR72|Q24210-4	Isoform A of Peripheral plasma membrane protein CASK	13	0.545	0.16516	-0.053	0.880121
P11997	P11997|B0ZRR2	Larval serum protein 1 gamma chain	20	0.497	0.395007	1.324	0.0572232
Q8MLV1	Q8MLV1|Q8MLV1-2	Lamin-B receptor	17	0.3465	0.0138736	0.369	0.0108928
Q8T390	Q8T390	Endophilin-A	18	0.935	0.00297265	-0.374	0.0799359
Q960X8	Q960X8|Q960X8-2|B7YZZ4	Hepatocyte growth factor-regulated tyrosine kinase substrate	18	0.8095	0.00663594	-0.3265	0.127606
Q9VAU5	Q9VAU5|Q8T9G9|Q8T4F8	CG10011	21	0.561	0.0013118	0.228	0.0446282
Q9VIK6	Q9VIK6	CG1962, isoform A	20	0.665	0.0436228	-0.6875	0.0392163
Q9V5N8	Q9V5N8|Q9V5N8-2|C8VV11	Protocadherin-like wing polarity protein stan	21	0.2965	0.118504	0.2165	0.226729
A8JQT5	A8JQT5|A4IJ62|A2VEE0	CG34306	24	0.6455	0.0229685	0.3025	0.186134
P48148	P48148	Ras-like GTP-binding protein Rho1	18	0.352	0.00782179	-0.193	0.0642428
Q9NBD7	Q9NBD7	CLIP-associating protein	19	0.4125	0.0283345	-0.3575	0.0453385
Q9VPI9	Q9VPI9	CG11376	21	0.4115	0.00333833	0.0635	0.448643
Q0E8U7	Q0E8U7|A8DYT1|Q9VQ54|Q0E8U6|Q960J6|A4IJ83	CG7337, isoform C	20	0.3995	0.00429282	-0.0115	0.890705
P20354	P20354|P20354-2	Guanine nucleotide-binding protein G(s) subunit alpha	12	0.5375	0.0028264	-0.3285	0.0202177
P20353	P20353	Guanine nucleotide-binding protein G(i) subunit alpha 65A	5	0.486	0.00743271	0.0905	0.449906
Q9VFD3	Q9VFD3|B9ER11	CG31304	19	0.355	0.241157	0.2	0.486765
Q6AWJ9	Q6AWJ9	Tyrosine-protein kinase-like otk	19	0.52	0.086374	-0.296	0.277595
Q9VMC7	Q9VMC7|A8DYW1	CG31638, isoform A	18	0.6165	0.15528	-0.0585	0.879559
Q8SXX1	Q8SXX1	CG17471, isoform A	20	0.2815	0.019248	-0.064	0.470823
Q8SY33	Q8SY33	Protein Gawky	17	0.4435	0.00575122	-0.652	0.00108871
Q9NHP1	Q9NHP1|Q7PLI0|Q0E9Q5|Q8T0H3|B5X0M8	Arm repeat protein	17	1.162	0.00105349	0.0475	0.786235
O61604	O61604|D3DMF1|Q8IQZ7|Q8IQZ8|D0IQI3|C7LAI0|Q95RN9	Fimbrin	17	0.5925	0.00570468	-0.1565	0.269033
P16568	P16568|D3DMV8	Protein bicaudal D	18	0.9295	0.00289069	-0.5285	0.0262563
C4NYP8	C4NYP8|Q8MSG4	Hsc70-interacting protein 1	14	0.919	0.00285491	-0.4505	0.0425864
Q7PLL3	Q7PLL3|L7EEF1|Q8SYL3|Q7PLL1	Eukaryotic initiation factor 4B	17	0.3105	0.0582057	-0.5035	0.0110064
Q0E9F2	Q0E9F2|A1Z7J1|Q9V4Y0|C4IXY9	Sticks and stones, isoform B	19	0.606	0.0203895	0.079	0.676815
Q24211	Q24211	Protein stoned-A	18	1.2215	0.00844156	-0.2995	0.342561
Q0KIB9	Q0KIB9|Q9VNA1|A4V2F2|B7Z0T3|Q8IPN9|Q8MSQ5|Q7KNC5|C6TPB0|Q4ABH3|Q8IPN8|B7Z0T6|C8VUZ6|Q9VNA2|C6TPC2|F3YDK0|Q7KTR8|F3YD53|Q8IPN7|Q7KTR7|Q8IPN6	L(3)82Fd, isoform P	15	0.503	0.00915744	-0.162	0.236448
A8JUR1	A8JUR1|Q9VZ52	CG11203, isoform B	15	1.073	0.000422701	0.2725	0.0833113
Q86BM5	Q86BM5|Q9U7E7|Q9VLL3	A kinase anchor protein 200, isoform D	14	1.2345	0.00274331	0.052	0.822151
Q9U7E6	Q9U7E6|Q8IPF5|Q8SY32	Delta-A kinase anchor protein 200	13	1.2285	0.00272267	0.054	0.814273
Q9VCM6	Q9VCM6	CG4393	15	1.3815	0.0124114	-0.1065	0.776958
D3DML3	D3DML3|Q9VLT9|Q86M30	MIP15828p	14	0.638	0.00191209	-0.405	0.0125405
Q9VH01	Q9VH01|G4LU38|Q8MS47	BIR-containing ubiquitin-conjugating enzyme	18	0.4515	0.0150612	0.0515	0.692104
Q0E8J0	Q0E8J0|Q3KN57|Q8T078	MEP-1, isoform A	14	0.2965	0.110101	0.355	0.0682337
Q7KW17	Q7KW17|Q8IRY0|Q7YZA4|Q8MT16|Q9W5A4|Q5BII2	Dishevelled associated activator of morphogenesis, isoform C	20	0.591	0.00424939	-0.0955	0.451404
Q7K2D2	Q7K2D2	Probable dynactin subunit 2	15	0.4995	0.00973561	-0.363	0.0313152
Q9VC05	Q9VC05|O18397	Oxysterol-binding protein	15	0.2855	0.124388	0.1485	0.37969
A8DYB7	A8DYB7|A1Z907|A1Z906|E8NH80|A1Z904|Q0E9B2|Q9GT70|Q95SU4|Q6NN51	Dystrobrevin-like, isoform F	14	0.8505	0.00213019	0.0055	0.970724
Q9VQE0	Q9VQE0|Q8IHG0|Q8T9L0	Dynamin related protein 1	17	0.531	0.0438425	-0.3435	0.141974
A1Z9X4	A1Z9X4|Q8MRA3|C4IXZ2|Q9V787	Hibris, isoform B	15	0.9225	0.00817042	0.103	0.650159
Q9VYR1	Q9VYR1|C6TP78|Q76NR6	Regucalcin homologue	13	0.3105	0.375657	0.7305	0.0721455
Q24212	Q24212	Protein stoned-B	13	0.5985	0.00331066	-0.047	0.691638
Q7JZD3	Q7JZD3|Q9XZ57|D3DMK3|A1Z6P3|Q6NNE2|D6W4V6|D5SHT9	Eb1, isoform A	15	1.073	7.85919e-05	-0.6775	0.000670889
Q86P21	Q86P21	RE22018p	16	0.317	0.161587	0.004	0.984203
Q0KIB0	Q0KIB0|Q0KIB1|A1A6Y4	CG34113, isoform O	16	0.9445	0.00425677	-0.046	0.814857
Q7KUX7	Q7KUX7|Q29R50|Q9VXF8|E8NH88|Q8IR13	FI04456p	15	0.978	0.034207	-0.579	0.145811
A1Z6S7	A1Z6S7|Q86LF4|Q8T996	FI02061p	13	1.1465	0.0894679	-1.0025	0.125
A1Z6S6	A1Z6S6|O44116	RE54322p	13	1.2125	0.0611227	-1.011	0.100535
A8JR81	A8JR81|E2QD55|A8JR82|E1JIT7|Q8MRV5|C0PUX2	CG31158, isoform D	16	0.8175	0.0196232	0.0105	0.96657
A8WHG2	A8WHG2	IP15395p	12	0.973	0.0132298	0.0015	0.995535
Q24319	Q24319	Dolichyl-diphosphooligosaccharide--protein glycosyltransferase 48 kDa subunit	13	0.291	0.0410859	0.255	0.0617123
P81900	P81900|P81900-2|A8DY87|P81900-3|P81900-4	cAMP-dependent protein kinase type II regulatory subunit	14	0.622	0.0138797	-0.2795	0.152882
Q9VEV1	Q9VEV1|Q8INB3|Q8IGZ0	LD10376p	14	0.357	0.0222837	0.02	0.860645
Q9VY77	Q9VY77|Q9VY77-2	LIM domain-containing protein jub	14	0.982	0.000315008	0.016	0.888475
Q7YU16	Q7YU16|A8JNJ8|Q9VZN0|E0R7R0|Q9VZN2|D4G7A5|D6W4L0|Q8IH02	CG32264, isoform E	15	1.2315	0.00346757	-0.0075	0.975396
Q9VZM9	Q9VZM9	CG32264, isoform A	14	1.131	0.00468724	-0.061	0.80008
Q9I7K0-2	Q9I7K0-2|Q9I7K0-5|B5RJ67|Q9I7K0-3	Isoform A of Microtubule-associated protein Jupiter	12	0.6045	0.00211419	-0.4895	0.0051971
Q9I7K0	Q9I7K0	Microtubule-associated protein Jupiter	11	0.5215	0.0112246	-0.5535	0.00889846
Q9GPP6	Q9GPP6|Q9VPZ7|C0PTX4	Roundabout 3	15	0.62	0.0723005	0.311	0.303824
Q9V3P0	Q9V3P0|F6J6B9	Peroxiredoxin 1	11	0.3965	0.00508505	-0.271	0.0222782
Q9VNS2	Q9VNS2|A8JNX0	CG6838, isoform A	13	0.445	0.00530104	0.118	0.2621
P13217-2	P13217-2|P13217	Isoform C of 1-phosphatidylinositol 4,5-bisphosphate phosphodiesterase	15	0.425	0.0285671	-0.1025	0.491101
Q86NK8	Q86NK8|Q86BR9|Q59DW8|Q4AB31|Q8INB6|Q9VEX2|Q8IHB0|Q6NNA8	Gilgamesh, isoform I	14	0.377	0.0136533	-0.2695	0.0442096
Q9VV43	Q9VV43	TPPP family protein CG4893	13	1.402	0.0138793	-1.1975	0.0246312
E1JJN6	E1JJN6|Q9VX41|Q9GQQ6	X11L, isoform B	15	0.5795	0.0155452	-0.275	0.144997
Q9W2S5	Q9W2S5|Q5BI79	X11Lbeta	9	0.776	0.0215597	-0.4625	0.104731
Q24574	Q24574	Ubiquitin carboxyl-terminal hydrolase 64E	14	0.3125	0.0203235	-0.054	0.584555
Q7YU85	Q7YU85|Q9VA36|Q86PF3|Q9VA35|Q9Y154	SD08724p	13	0.4055	0.00380234	-0.334	0.00844775
Q9VHQ8	Q9VHQ8|B5X504|Q8T916	Poly-glutamine tract binding protein 1	13	0.648	0.0171221	-0.082	0.67131
P22464-3	P22464-3|P22464-2|P22464	Isoform c of Annexin-B9	13	0.9555	0.0795105	-0.485	0.313514
Q8IMP0	Q8IMP0|C5WLQ7|Q8IMP1|Q961F7|Q8IMP2|Q86P45|Q8IGZ4	CG31064, isoform E	13	0.379	0.0490327	-0.266	0.127941
P21521	P21521|P21521-2|P21521-3	Synaptotagmin 1	13	0.74	0.0032917	-0.3515	0.0521446
Q9W213	Q9W213|Q7KVK3|O44924|C4IXX6|Q058V6	Roundabout, isoform B	12	0.607	0.00645983	0.2295	0.145511
Q8I7C3	Q8I7C3|Q8I7C3-2	LIM and SH3 domain protein Lasp	11	0.944	0.000345835	0.267	0.0551932
P32866	P32866	G protein-coupled receptor kinase 2	12	0.295	0.0351406	-0.124	0.279761
Q9VB35	Q9VB35|Q967X6|B7Z0R1|E0R977|F5XVG8	Sidestep, isoform A	13	0.5035	0.0479971	-0.421	0.080848
A1Z7A6	A1Z7A6|E1JH06|Q6AWJ6|Q95R80	CG30372, isoform B	14	0.2805	0.0311132	-0.0005	0.995947
Q9W345	Q9W345|A8JUM2|A8JUM5|Q4V6Z4	CG34449, isoform A	12	0.536	0.00719871	0.3145	0.0489412
Q9VJE6	Q9VJE6|Q960C5	CG6860, isoform B	15	0.6605	0.00469879	-0.276	0.0950856
Q6NR00	Q6NR00|Q9VL06	LP05936p	14	0.262	0.120735	-0.152	0.32645
Q0KI87	Q0KI87|Q7KSS0|Q7YU19	CG11870, isoform A	15	0.4355	0.00258872	0.048	0.560647
D0IQG1	D0IQG1	MIP13066p (Fragment)	4	0.438	0.122564	-0.1765	0.486259
Q9U6L4	Q9U6L4	Protein tweety	12	1.0085	0.0159025	-0.196	0.512146
Q9N675	Q9N675|Q8T0F5|Q5U0W6|Q8I0G8|H9XVP5	Zyx102 protein	12	1.094	0.000899198	0.0535	0.737308
B7YZL9	B7YZL9|Q9U472|Q9U5Y2|Q0E917|B8A418|Q5BIG9|E1JGM8|Q2TGI0	Focal adhesion kinase, isoform D	13	0.2915	0.170268	0.084	0.662697
Q9U531	Q9U531	Focal adhesion kinase homolog DFak56	9	0.2675	0.0416014	-0.0825	0.436665
Q9VUN0	Q9VUN0|Q6NN49|Q9NBK9|Q95RV9	FI02055p	11	0.5675	0.00608398	0.118	0.379793
Q9VDI1	Q9VDI1	LD46328p	11	0.9915	0.007274	-0.4845	0.0834675
Q9VEC6	Q9VEC6|Q8IN89|Q9NFM7|Q0KI58|C6SV32|Q8IN90|B7Z0L6|Q5BIJ2|D2NUL2|B7Z0L7	LD29902p	11	1.1455	0.00297909	-0.2175	0.343747
Q9VB23	Q9VB23	BcDNA.LD34343	9	0.494	0.106468	-0.5545	0.0786954
Q9VH76	Q9VH76	Synaptosomal-associated protein	11	0.8955	0.0130393	-1.184	0.00427568
P36975	P36975|P36975-2	Synaptosomal-associated protein 25	9	0.4065	0.0063571	-1.1015	7.13919e-05
Q9VRK9	Q9VRK9|Q29QH5|Q00085	Kinesin-like protein at 64D	13	0.3205	0.015058	-0.114	0.2497
P46867	P46867	Kinesin-like protein Klp68D	8	0.3495	0.00958775	0.0255	0.775657
Q9VN44	Q9VN44|Q86NQ0|Q960E2	FI07923p	14	0.3175	0.459314	-0.627	0.175468
E1JH15	E1JH15|A1Z7T2|A1Z7T0|A8DY76|A1Z7T3|A1Z7T1|A1Z7T0-2|Q960L7|C8VUY9|C8VUZ0|Q7YU74|A1Z7T4	Protein kinase related to protein kinase N, isoform H	12	0.307	0.0732762	0.1695	0.265156
P25843	P25843	Profilin	8	0.431	0.0266659	-0.2895	0.0899901
Q0KIC3	Q0KIC3	Uncharacterized protein CG43427	13	0.7605	0.0042169	-0.1685	0.312458
Q9VBX7	Q9VBX7	CG33095, isoform A	11	0.7025	0.00049796	0.1845	0.0856764
Q5KTT4	Q5KTT4|Q0E996|Q86NR8	NAT1, isoform C (Fragment)	12	0.4455	0.0989761	-0.7285	0.0218199
Q9VH85	Q9VH85|C0PTX7	CG12950	14	0.7665	0.00664352	-0.177	0.342603
A8DYI6	A8DYI6|A8DYI7|Q0E924	Lethal (2) 03709, isoform E	11	0.4175	0.117775	0.106	0.65036
Q9VJX3	Q9VJX3|O16865	B4, isoform A	14	1.04	0.00379963	-0.105	0.621675
Q0KI85	Q0KI85|A4IJ60|E1JII4|A2RVG3|C8VV84|G4LU54|A1A710	CG34114, isoform B	13	0.6655	0.0104357	-0.1545	0.390109
A1Z6H3	A1Z6H3|Q7K1T1|A1Z6H4	Vulcan, isoform D	11	0.8675	0.00975478	-0.309	0.202739
P32392	P32392	Actin-related protein 3	10	0.337	0.00863568	-0.154	0.11192
Q9VTX5	Q9VTX5|O18358	GTPase-activating protein 69C	10	0.3055	0.0113575	0.059	0.480422
Q9VWP8	Q9VWP8	CG42450	11	0.7595	0.00051449	-0.1095	0.295383
Q86B91	Q86B91|Q86B91-4|Q86B91-2|Q86B91-3	Protein tincar	9	0.614	0.00141462	0.3295	0.0182495
Q0KHX7	Q0KHX7|C7LA68|O77431|Q9W5E8|Q9U4H0	CG13366, isoform B	14	0.5065	0.00643997	-0.116	0.344585
D2NUK5	D2NUK5|Q8MMC4-2|Q8MMC4	IP16103p	10	0.678	0.00191852	-0.713	0.0015378
Q7KIN0	Q7KIN0|Q2XXU8|E1NZA7|B4YXW0|B7FNN1	Toll-7	12	1.023	0.0180228	0.192	0.539395
Q9XTN2	Q9XTN2|H1ZYH1|H1ZYJ5|H1ZYI2|H1ZYH4|H1ZYI0|H1ZYH6|H1ZYH3|H1ZYH5|H1ZYI1|H1ZYH8|H1ZYH9|H1ZYH2	Insulin receptor substrate 1	11	0.4805	0.00229641	0.191	0.0699166
Q9V405	Q9V405|E1UIA5|Q9VH79|Q8MZ73	26S proteasome regulatory complex subunit p48A	12	0.3	0.132952	-0.3935	0.0659658
Q9VFI9	Q9VFI9	cGMP-specific 3',5'-cyclic phosphodiesterase	11	1.144	0.000363409	-0.0735	0.594065
Q9VP17	Q9VP17|Q8MTA4	CG7177	11	0.843	0.0018556	-0.2995	0.0819584
Q9VWI6	Q9VWI6|Q86PM1	Kekkon5, isoform A	12	0.7835	0.000363172	0.259	0.0349078
Q9W0S2	Q9W0S2|A1L4U0	CG42377	15	0.652	0.00748336	0.0545	0.727264
Q9VU84	Q9VU84	Drebrin-like protein	11	0.874	0.0223603	-0.2395	0.407061
Q03445	Q03445|Q03445-2	Glutamate receptor 1	10	0.7675	0.00112322	-0.081	0.501919
Q9TVG7	Q9TVG7|Q9VSV5|Q32KE2	Ionotropic glutamate receptor subunit IB	8	0.3745	0.0574328	-0.219	0.208271
P51140	P51140|Q8IR91|Q5G232	Segment polarity protein dishevelled	9	0.727	0.000778849	0.095	0.377787
A8DYM0	A8DYM0|Q9W263|A8DYM1|Q7YU47	CG11206, isoform C	12	0.336	0.0300125	0.0865	0.471022
Q9VW71	Q9VW71	Fat-like cadherin-related tumor suppressor homolog	13	0.541	0.00108237	0.1165	0.19894
Q9XTL2	Q9XTL2	Jak pathway signal transduction adaptor molecule	9	1.317	4.78307e-05	-0.478	0.00481164
Q960V3	Q960V3|Q960V3-2|Q960V3-4|C7LAC4	Trafficking kinesin-binding protein milt	11	0.6115	0.0293119	-0.166	0.444656
E2QD98	E2QD98|Q7KVT3|Q9W3H6|Q8WRS3|Q0KHU9|Q9W3H7|Q6NR03|Q6NP43|Q9W3H8|Q8WRS2|Q6IIJ2|Q6NP81	Stardust, isoform G	11	0.6185	0.107299	-0.048	0.884358
E1JJ78	E1JJ78|B7Z0U7|C1C3H4	Like-AP180, isoform D	10	1.0735	0.000205935	-0.588	0.00309986
Q9VI75	Q9VI75	Phosphatidylinositol-binding clathrin assembly protein LAP	10	1.132	0.000267968	-0.596	0.00460373
Q7KVD1	Q7KVD1|Q9W0L0|Q7KY09|C6TP86|Q7YZA0|Q8T987|C8VV43|Q8IRI4|Q8IH76	Trio, isoform A	10	0.2895	0.0196025	0.1135	0.239104
D5SHU5	D5SHU5|A8JNK4|Q9VZD7|Q8SYR8|C6SV38	MIP16046p (Fragment)	11	0.5745	0.0387381	-0.168	0.448697
Q9Y0S9	Q9Y0S9	Abelson interacting protein, isoform A	9	0.9795	0.000719527	-0.0025	0.985229
Q11002	Q11002|Q11002-2	Calpain-A	11	0.601	0.0421934	-0.16	0.498959
Q24276	Q24276|Q86NM8	Hsp90 co-chaperone Cdc37	10	0.705	0.00102675	-0.468	0.0060255
Q9VNY2	Q9VNY2|Q9GT69|Q9VNY4|Q1EC73	IP02644p	11	0.3135	0.015335	0.199	0.0693875
A8DYJ6	A8DYJ6|B7YZM1|A8DYJ7|Q8MYS2|A2VEG5|Q4V6U5	CG12484, isoform B	10	1.19	0.0240101	-0.283	0.476161
Q9W2M0	Q9W2M0	CG4030	12	0.5035	0.0429205	-0.3095	0.156377
Q9VPN5	Q9VPN5|O61650|Q867Y1|Q867V1	Hsp70/Hsp90 organizing protein homolog	13	0.4965	0.0472755	-0.306	0.165894
Q7KV33	Q7KV33|Q9VYM1|F6J9V3|F6J9U6|A9YGS5|A9YGR4|F6J1Z4	CG42251, isoform C	12	0.7665	0.00272207	0.039	0.785889
Q9VB13	Q9VB13	Microtubule-associated protein	12	0.6265	0.157676	-0.5935	0.176341
Q8IR23	Q8IR23|Q8T9B1	GH13542p	11	0.3475	0.0114991	-0.1325	0.194675
E1JJD4	E1JJD4|Q9W4M7|E1JJD6|E1JJD7|Q95RH4|Q7K764|A8WHF5|Q7K765|Q8MSV7	CG4857, isoform D	10	0.338	0.437899	-0.6735	0.155125
Q9VVA7	Q9VVA7|Q8MQZ0	Tumor suppressor protein 101	10	0.765	0.00759909	-0.2035	0.295792
Q08012	Q08012	Protein enhancer of sevenless 2B	10	0.2705	0.177487	-0.209	0.278959
Q9XYM0	Q9XYM0|H9XVM6|H9XVM7|Q95RW2|D3DMC5|E8NH51	Adapter molecule Crk	10	1.086	0.00760711	-0.3295	0.240974
P15278-2	P15278-2|A8DZ14|P15278|Q8INX7|A2RVH3	Isoform B of Fasciclin-3	8	0.375	0.00742028	-0.5475	0.0014842
Q9XZ61	Q9XZ61	26S proteasome regulatory complex subunit p37A	11	0.461	0.0624986	-0.538	0.0388323
D0Z772	D0Z772|Q9VWB0	LD16905p (Fragment)	9	0.33	0.00889092	0.0535	0.526139
Q962I2	Q962I2|P48555	RAL2	10	0.466	0.0802687	-0.327	0.184051
Q0KI30	Q0KI30|Q8SZS0|Q8T9B0|Q95RX2	CG31163, isoform E	11	0.4625	0.00196205	0.212	0.0406434
Q23983	Q23983	Soluble NSF attachment protein	9	0.3385	0.0114525	-0.4545	0.00344426
Q8MV48	Q8MV48	N-acetylgalactosaminyltransferase 7	8	0.284	0.0236287	0.237	0.0434444
P40792	P40792	Ras-related protein Rac1	9	0.393	0.0167539	-0.073	0.536886
P48554	P48554	Ras-related protein Rac2	5	0.3455	0.012234	-0.191	0.0862712
Q59DZ1	Q59DZ1|C4IXX0|Q1EC26|A2VEE6	CG42313	9	0.7375	0.000843187	-0.272	0.0444475
Q7JQG5	Q7JQG5	CG12424, isoform A	9	0.8225	0.00163624	-0.016	0.906693
Q9Y0Y6	Q9Y0Y6	Nuclear receptor-binding protein homolog	7	0.3735	0.0116247	-0.0915	0.380938
P91667	P91667|Q9VAS9|B5RIT7|Q9Y1T2|Q961B0	Adenomatous polyposis coli	10	0.68	0.000477309	-0.0615	0.48945
O97174	O97174|Q9N9Y9|Q9W4T9|Q8MSN7|C4IXX7	EG:163A10.1 protein	9	0.612	0.00167159	-0.2325	0.0646624
A1ZB83	A1ZB83|E1JGL5|A1ZB80|Q95RC4|A1ZB77|A1ZB79|Q8IGG3|Q7JRI6|A1ZB78|A1ZB82	CG5174, isoform B	9	1.0915	0.00162626	-0.3215	0.122164
Q24523-1	Q24523-1|Q24523|Q24523-3|Q24522-4|Q24522-3|Q24522|Q24522-2	Isoform Class 2 of Protein bunched, class 2/F/G isoform	10	0.9285	0.00120359	-0.26	0.117107
Q9BPQ9	Q9BPQ9|Q9VIX2|Q2PDT4|D3DMM0|Q8INW7|Q8MQX3|Q9VIX3|Q9GSE0|D5SHS6|D2NUJ4|Q966T5	Paxillin	7	0.2605	0.0479049	-0.062	0.560035
P08646	P08646	Ras-like protein 1	6	0.569	0.000734364	-0.1105	0.205561
Q9VIQ9	Q9VIQ9|Q9VIQ9-3|Q9VIR0|Q058X9|Q9VIQ9-2	Protein sickie	13	0.5	0.0064352	0.1205	0.322269
Q8MR85	Q8MR85	AT07927p	5	0.404	0.0101483	0.2	0.101488
Q9W0Z5	Q9W0Z5|Q9W0Z3|Q95TB4	Activating transcription factor-2, isoform A	9	0.5	0.00145906	-0.052	0.532637
P32870	P32870	Ca(2+)/calmodulin-responsive adenylate cyclase	9	0.268	0.116657	0.3585	0.0527874
Q8MS17	Q8MS17|Q9W4T4|P12252|P12252-5|Q9W4T0|P12252-3|G7H7Y9|P12252-4|Q9W4S9|D0IQA0|Q9W4S9-2|P12252-7|Q8IRU4|C9QPC1|P12252-6	RE53611p	9	0.6635	0.00118214	-0.262	0.045412
Q9VSR3	Q9VSR3|Q9VSR3-2|C8VV27	Probable RNA-binding protein orb2	10	0.3675	0.109557	-0.4025	0.0867627
Q8MSQ4	Q8MSQ4|Q95YH7|Q9VE37|Q95YH6	Mekk1, isoform B	9	0.32	0.0238085	0.166	0.155213
Q9VKG1	Q9VKG1|P91644|Q2XY26|B5RJH9|B4YXE6|B4YXF3|B4YXE8|B4YXE7|E0R973	Kekkon-2	7	1.257	0.00151269	-0.099	0.63315
Q9VXX5	Q9VXX5	CG15029	6	1.199	0.00145537	-0.2	0.328114
P22979	P22979	Heat shock protein 67B3	8	0.4115	0.23403	0.026	0.934986
Q9VSZ1	Q9VSZ1	CG3529	7	0.761	0.0162815	-0.7595	0.0164007
P32865	P32865	G protein-coupled receptor kinase 1	10	0.392	0.230702	-0.221	0.475676
Q9NHD7	Q9NHD7|Q9VXV6|Q8IR34	Secretory carrier membrane protein	6	0.2605	0.0977268	0.173	0.233537
Q7JPS2	Q7JPS2|Q95T29	Igloo, isoform A	9	0.4425	0.0354016	-0.159	0.34726
Q9V414	Q9V414|Q8T080|Q95TL1	LD36341p	8	0.365	0.0108651	-0.1285	0.219604
Q9VKF0	Q9VKF0	CG14939	8	0.882	0.0444828	-0.5045	0.185424
Q9VXN3	Q9VXN3	CG8578	8	1.234	3.0144e-05	-0.456	0.00296244
D1YSG0	D1YSG0|Q7KQP6|L0MN91|L0MPZ1|O76281|Q6NR91|Q24463|O76280|C3KKB4|A8WHJ7|C5WLM0	Bent, isoform F	13	0.296	0.247845	0.406	0.1335
F0JAP4	F0JAP4|Q7JUP3	LP13643p (Fragment)	8	0.8055	0.0249748	-0.709	0.0384017
Q7KUK9	Q7KUK9|Q86NP9|Q0E8E6|C0HDP1|C0HDP0	CG17839, isoform B	9	0.346	0.0374131	-0.1045	0.430718
Q7KT91	Q7KT91|D3PFD8	Non-lysosomal glucosylceramidase	7	0.418	0.00553077	-0.08	0.407692
Q9VH81	Q9VH81	GH12714p	7	0.2815	0.0220601	-0.091	0.334785
Q08180	Q08180	Irregular chiasm C-roughest protein	8	0.6705	0.00330508	-0.262	0.0911464
Q9VR59	Q9VR59|Q9VR59-7|Q9VR59-5|Q9VR59-3|Q9VR59-6|B9EQY0|C3KKB1	Inositol hexakisphosphate and diphosphoinositol-pentakisphosphate kinase	10	0.2755	0.0789561	0.0145	0.911652
Q9VNX0	Q9VNX0|Q8MZ59	CG14562	12	0.406	0.0132216	0.024	0.831264
Q9W5D0	Q9W5D0|Q9W5D0-2|D8FT41|Q1RKT6	Uncharacterized protein CG42248	8	1.05	0.00081468	0.1085	0.478563
A8DZ25	A8DZ25|A2VEE9	CG6448, isoform F	8	0.332	0.010485	-0.0605	0.49591
Q9V9N7	Q9V9N7|A8DZ24	CG6448, isoform A	8	0.361	0.0098012	-0.044	0.638544
Q9VCE9	Q9VCE9|A8JR97|Q86PB2	Protein UBASH3A homolog	8	0.33	0.0231915	-0.206	0.0986632
Q9VW49	Q9VW49|B1PGF7|B1PGE5|B1PGH1|B1PGF8|B1PGG9|B1PGE3|B1PGE6|B1PGE7|B1PGG1|B1PGF9|B1PGF1|B1PGF2|B1PGG0|B1PGF3|B1PGF6	Ubiquitin carboxyl-terminal hydrolase	9	0.4235	0.00293805	-0.0345	0.673445
Q9VXB0	Q9VXB0	NECAP-like protein CG9132	7	0.406	0.00504195	-0.0485	0.588938
Q7KM03	Q7KM03|Q9XTK9|C9QP46|Q7KM04|Q7KM05|Q94888|Q7KM08|C8VUZ5|Q8MZ44|Q7YUC0	Ecdysone-induced protein 63E, isoform G	8	0.5505	0.00325281	-0.1215	0.290564
Q9VNR6	Q9VNR6	Lethal (3) 04053	7	0.6185	0.149086	-0.0855	0.82229
Q7KIF8	Q7KIF8|Q9VSD6|Q86NK4|Q95RH0	Ran binding protein 7	9	0.321	0.156893	-0.4105	0.087101
Q9VZA4	Q9VZA4|Q9VZA4-4|Q9VZA4-2|Q9VZA4-3|Q8MZ13|Q9VWL0	Band 7 protein CG42540	7	0.435	0.0102419	-0.2455	0.0717679
Q9NB04	Q9NB04	Patj homolog	8	1.373	0.0359987	-0.304	0.55243
Q9VS85	Q9VS85|Q7KU90|Q7KU93|Q9U741|A8JNM3|Q9U740|B3DMQ0|Q8T0I6	FI19443p1	7	0.5855	0.00220542	-0.558	0.00271704
Q9V7N5	Q9V7N5|Q9V7N5-3|Q9V7N5-2	V-type proton ATPase subunit C	8	0.471	0.0417656	-0.482	0.0387756
Q0E8N3	Q0E8N3|E1JHP3|Q9V9Q7|Q9V9Q9|C0PTX3	CG31619, isoform C	7	0.459	0.00233256	-0.0715	0.408733
O96827	O96827	Probable elongation factor 1-beta	6	0.537	0.124553	-0.7105	0.0592463
Q9VQ29	Q9VQ29|Q9VQ28	Ubiquinol-cytochrome c reductase iron-sulfur subunit	6	0.3735	0.016162	-0.038	0.729277
Q9VK06	Q9VK06|Q9VK04|Q4V5C6	CG31729, isoform B	8	0.3065	0.0114127	0.131	0.153746
Q8IRI6	Q8IRI6|Q8IRI6-4	Glucose transporter type 1	8	0.752	0.000327597	0.043	0.630707
Q9W0R8	Q9W0R8|Q9BKJ2	Four wheel drive, isoform A	8	0.62	0.00671052	0.198	0.208469
Q960T2-5	Q960T2-5|Q960T2-4|Q960T2-3|F3YDF6|Q960T2|Q960T2-2	Isoform G of Synapse-associated protein of 47 kDa	6	0.596	0.00467452	-0.8125	0.0012295
Q8IRD5	Q8IRD5|Q9VZQ9	AT25231p	9	0.2815	0.0435657	0.0215	0.844592
A4IJ58	A4IJ58|Q7KVE5|Q95U71|B7Z0H1|Q058V8	IP17195p	7	0.4145	0.0535842	-0.173	0.339069
A8JRD0	A8JRD0|Q9VBN0|Q6NP71|E1JIX9|A8JRD2|Q9VBN1|A8JRD1|Q8IGR9|Q7YU01|A8JRC7|A8JRC4|Q9VBN2|Q7YTZ6|Q86B77	LpR1, isoform K	7	0.4405	0.0153436	-0.377	0.0268753
Q9NCC3	Q9NCC3	LD47602p	6	0.8915	0.0082837	-0.155	0.488394
P40417-3	P40417-3|P40417|D9PTS4|P40417-2|A8Y4W5	Isoform C of Mitogen-activated protein kinase ERK-A	7	0.3035	0.327036	-0.228	0.451304
B8Q6A6	B8Q6A6|Q9VMF3|B7Z025|B8Q6A8|B7Z026|Q95V18|D3DMF4	Dizzy isoform BI	8	0.3755	0.00507504	0.0675	0.42585
A8JRB1	A8JRB1|Q107N0|Q107J2|Q107I8|Q107G0|Q107H8|Q107N3|Q107P1	CHKov1, isoform F	4	0.4405	0.109774	-0.5995	0.0463459
Q7K0S5	Q7K0S5	GDI interacting protein 3, isoform B	7	0.721	0.00545343	-0.3745	0.0573731
Q9VCC0	Q9VCC0	Cysteine and histidine-rich domain-containing protein	7	0.267	0.132058	0.0085	0.956335
Q9VY98	Q9VY98|Q86NN7|F6JA49|F6JA40|F6JA46|A9YHB9	CG9941	8	0.4655	0.00841073	-0.132	0.280978
C0MKD9	C0MKD9|C0MKD5|Q9VHT3|Q8SY87|Q2XYI8	CG9617-PA	6	0.4235	0.0924046	0.2425	0.285919
Q7K0T0	Q7K0T0|Q9VW83|Q9U9B0|H1ZYC5|H1ZYD2|H1ZYD3|H1ZYC9	LD36178p (Fragment)	8	0.368	0.0113076	0.1565	0.154615
P25823	P25823	Maternal protein tudor	7	0.3085	0.0295743	0.192	0.11821
A8DYR2	A8DYR2|Q8MYY4	CG34380	7	0.7925	0.000659921	0.473	0.00624594
Q9W179	Q9W179|B7YZQ1|Q59E61|Q7YZB2|Q8MLP1|A8WHJ8|Q95U41|Q8MRH6	Sterile20-like kinase, isoform B	9	0.6205	0.0387421	-0.3375	0.188022
Q86BP0	Q86BP0|E1JIL7|Q9VF66|Q86BS0|Q6AWD6	CG31302, isoform D	6	0.515	0.0339031	0.1835	0.345225
Q9VM00	Q9VM00|Q59DZ5|Q9VM02|O44090|A8DYW8|Q4V5E1|Q95SF4	Rapgap1, isoform D	7	0.3085	0.01231	-0.0785	0.370818
A8JPC8	A8JPC8|E2QCZ6|A8E6Q9	CG34347, isoform B	8	0.289	0.0319763	0.1485	0.188444
Q24547	Q24547|K7Z3L7	Syntaxin-1A	7	0.727	0.00309872	-0.725	0.00313518
Q9TVP3	Q9TVP3|Q9TVP3-2|Q9TVP3-3	J domain-containing protein	6	1.4845	0.040937	-0.6605	0.274414
A8Y4V5	A8Y4V5	CG40498, isoform F	5	0.3285	0.384965	-0.318	0.399143
P62152	P62152|C6SUZ2	Calmodulin	5	0.971	0.00457042	-0.569	0.0342877
Q7KMQ6	Q7KMQ6|Q9Y0B5|Q9V3L4|Q9U470|Q9Y0B6|Q7KJN6	IP16020p	7	0.924	0.00800819	-0.1175	0.604921
Q8T9B3	Q8T9B3|Q9VMJ4|Q8T010	SD09109p	8	0.404	0.202647	-0.286	0.346266
Q9VBU9	Q9VBU9	40S ribosomal protein S27	6	0.262	0.0482723	0.203	0.0995676
O76259	O76259|O62609|Q7KPL1|O61458|Q8IMG6|O77069|Q9U010	MEDEA	7	0.302	0.121744	-0.473	0.0338218
P25171	P25171	Regulator of chromosome condensation	6	0.318	0.0527331	-0.1035	0.44505
Q94900	Q94900|Q94900-4|E1JIQ1|Q94900-5|Q94900-3|Q94900-2|E1JIQ2|Q0IGX3	Glutamate-gated chloride channel	6	0.3585	0.020927	0.0805	0.485421
Q8SYG3	Q8SYG3|D3DME9	CG40045	6	0.275	0.191981	-0.3595	0.106381
P91643	P91643|Q2XY32|Q9VK54|Q8T3J2|B4YXD0|B4YXC7|B4YXB7|B4YXB6	KEK1	7	0.9675	0.00198953	-0.0225	0.893441
Q9VUB8	Q9VUB8	Endosulfine, isoform A	6	0.6465	0.0278513	-0.3875	0.123399
Q5LJP6	Q5LJP6|Q5LJP5	CG17698, isoform B	7	0.6495	0.00348218	-0.244	0.104345
Q9W1Y3	Q9W1Y3|Q8T0K5|Q9W1Y2|F0JAJ0	PIP5K59B, isoform E	5	0.622	0.030961	-0.021	0.922999
Q0E8Y1	Q0E8Y1	PIP5K59B, isoform D	5	0.6935	0.015186	0.0095	0.961773
Q9W437	Q9W437|C3KKC3|Q8MQR0	Raptor	6	0.345	0.0427456	0.272	0.0857963
C3KGK6	C3KGK6|Q9I7L9|Q9Y168	LP10114p (Fragment)	5	0.2685	0.233786	0.394	0.1045
H9ZJM9	H9ZJM9|F3YDP2|P56079	Phosphatidate cytidylyltransferase (Fragment)	4	0.3775	0.102042	0.435	0.0697673
Q8MT32	Q8MT32|Q8IQN4|Q8MV37|Q86RA0|A8JNT4|Q9VUX6|Q86R99|A8JNT5|E3CTN8|Q9VUX7|A8JNT6|Q95SD5	RE63915p	7	0.5325	0.0263754	-0.459	0.0431908
Q8MQS4	Q8MQS4	GH06923p	6	0.95	0.000925669	-0.089	0.529843
P91685	P91685|C5WLT4	Metabotropic glutamate receptor	6	0.359	0.0120964	-0.109	0.291977
A8JNJ9	A8JNJ9|Q8MSX1-3|Q8MSX1|Q8MSX1-2	Encore, isoform E	7	0.471	0.0593675	-0.9745	0.00424621
Q7KTE7	Q7KTE7|Q7KTE8|Q9VKI5|Q9VKI4	Ca2+-channel-protein-beta-subunit, isoform G	8	0.5395	0.00593483	-0.084	0.500538
Q9VI56	Q9VI56	CG1943, isoform A	6	0.5135	0.257121	-0.134	0.75151
Q9VYJ0	Q9VYJ0|Q9I7S6|A2VEF5	Phosphodiesterase 9, isoform C	5	0.784	0.0110656	0.0905	0.664011
Q07171-3	Q07171-3|Q07171|Q07171-2|Q07171-5	Isoform 3 of Gelsolin	7	0.2835	0.25338	0.1115	0.632582
Q9NGC3	Q9NGC3|Q9NGC3-2|Q9NGC3-3|Q6IDF7	Centaurin-gamma-1A	6	0.5325	0.0351867	-0.3305	0.133696
Q7K4B3	Q7K4B3	Probable elongator complex protein 2	5	0.416	0.0121874	0.648	0.00194705
Q8SWV3	Q8SWV3|A1Z7K6	RE02759p	5	0.786	0.000254834	-0.379	0.00642962
Q9W1I8	Q9W1I8	Synaptosomal-associated protein	5	1.192	0.0461289	-0.1415	0.764718
A1ZBM2	A1ZBM2|Q7K1S6	CG11242	6	0.6495	0.0028579	-0.284	0.0608103
Q9VTI8	Q9VTI8	Protein charybde	5	0.638	0.0342816	-0.4145	0.117934
Q9VCA0	Q9VCA0|Q8MSK7	CG6356	4	0.299	0.034695	-0.2595	0.0544413
Q9XYW6	Q9XYW6|Q86DT5|Q86DT6	CHIP	5	0.4365	0.256046	-0.3645	0.332929
Q95S44	Q95S44|A1ZAU6|Q86PC5	GM09415p	6	0.9845	0.00801577	-0.12	0.619641
Q9W3Y3	Q9W3Y3	CG3226	6	0.264	0.206325	-0.5175	0.0368808
Q52KA6	Q52KA6|Q0E9B5	LD03464p (Fragment)	4	0.3175	0.200853	0.176	0.450397
Q9VZI2	Q9VZI2|Q8MRP0	Ack	6	0.2685	0.173051	0.116	0.521726
Q967D7	Q967D7|Q967D7-2|E1JHT0|Q967D7-5|Q967D7-4|C0PTW0	Protein turtle	6	0.608	0.00262445	-0.3775	0.0178759
Q9VCQ7	Q9VCQ7	LD40758p	6	0.9745	0.0678777	-0.0885	0.840061
B7YZV2	B7YZV2|B7YZV1|B7YZV3|Q8SXR0|B7YZV4|Q9VKE9	Phosphodiesterase 1c, isoform E	5	0.917	0.00285798	-0.338	0.0968843
B7Z0W0	B7Z0W0|Q24190|Q24213|Q9VI13	PAK-kinase, isoform D	6	0.477	0.00164695	-0.1835	0.0617259
P54611	P54611	V-type proton ATPase subunit E	5	0.272	0.192207	-0.3335	0.124419
Q9VVS6	Q9VVS6	Autophagy-related protein 3	5	0.8835	0.0101012	-0.4625	0.0866994
O17444	O17444	Vesicular acetylcholine transporter	4	1.0925	0.00390178	0.134	0.553781
Q9VQU8	Q9VQU8|C9QP05	CG31772	7	0.6565	0.00268264	0.2285	0.108437
Q9V9N5	Q9V9N5	CG15216	5	0.5685	0.00104484	-0.0425	0.625906
Q9W0E1	Q9W0E1	CG7852, isoform A	6	0.3495	0.0374747	0.016	0.901623
Q8SWX7	Q8SWX7|Q9VNV0|Q8T3S1	GH08190p	5	0.534	0.0122611	-0.106	0.475183
Q9W350	Q9W350|Q9NHY0	C11.1	6	0.3365	0.162554	-0.07	0.746256
Q9Y133	Q9Y133|Q8IN24|Q9BML6	BcDNA.GH07312	6	0.312	0.0619451	-0.2375	0.12691
Q8T0S6	Q8T0S6	Serine/threonine-protein kinase hippo	5	0.5375	0.022694	-0.2675	0.163706
Q7KLV9	Q7KLV9|Q7KLV9-2	26S proteasome non-ATPase regulatory subunit 11	6	0.278	0.235618	-0.349	0.151985
Q9VXA3	Q9VXA3|Q7KPI3	LP21163p	5	1.232	0.0163639	-0.199	0.58594
Q9VSK2	Q9VSK2|Q19RV3|P91683|O46034	Cbl long isoform	7	0.5375	0.190764	-0.288	0.453326
A8JNM0	A8JNM0|Q9VRZ4	Target of wingless, isoform C	5	0.9595	0.000272258	-0.133	0.25398
Q7YU03	Q7YU03|A8JV04	CG3632, isoform E	6	0.407	0.18081	-0.215	0.447732
Q4QQ70	Q4QQ70	CG15602	5	0.684	0.135036	-0.1335	0.741075
Q7KNQ9	Q7KNQ9	Connector enhancer of KSR protein CNK	7	0.389	0.0542722	-0.2215	0.211253
I7BCJ6	I7BCJ6|I7AZZ5|I7AEJ0|I7B901|I7A3U0|I7BCJ2|B7YZJ0|B7YZI9|O16011|O16011-3|O16011-2|O16011-4|E1JH88|A8E779	Muscleblind longest transcript variant	4	0.4295	0.0326729	-0.4775	0.0226835
Q9VGP4	Q9VGP4|Q6NLJ0	LP08082p	5	0.36	0.0780098	0.0015	0.992954
Q7JMV3	Q7JMV3|A4V110|Q86P88|Q8IGW6|Q0KIF7	Calcium/calmodulin dependent protein kinase I	5	0.667	0.000635888	-0.3945	0.00627005
A8JNH9	A8JNH9|Q9W0L2|C3KGP6	CG13908, isoform B	5	0.583	0.0111295	0.5405	0.0148399
Q8IHE7	Q8IHE7|Q2PDZ3|Q9VVC8	AT08590p	5	1.0405	0.0452426	-0.429	0.320514
P26675	P26675	Protein son of sevenless	5	0.4025	0.0986666	-0.568	0.036002
Q7K9H6	Q7K9H6|Q960V6	FI05490p	5	0.481	0.0338451	0.1255	0.479368
Q24591	Q24591|Q7JPR9|A1ZBR2|Q2XXS4|E0R985|Q961H0	18w protein	7	0.522	0.185241	-0.093	0.794576
Q8MQX9	Q8MQX9|Q9VX44	Lethal (1) G0222, isoform D	5	0.2615	0.0434982	-0.296	0.0288634
Q9VPH7	Q9VPH7	Eukaryotic peptide chain release factor subunit 1	6	0.328	0.0094066	-0.29	0.0151218
Q8IGK8	Q8IGK8|Q9W289|Q9NFP0|Q9W290|Q960J1	RE72291p (Fragment)	5	0.455	0.377026	-0.455	0.377026
Q9VBA0	Q9VBA0|Q8IMQ8	CG6330, isoform A	4	0.348	0.0155008	-0.3555	0.0143054
Q6QU65	Q6QU65|Q400M8|Q86P79|Q6NN30	ADAM metalloprotease	5	0.5785	0.0131762	0.0915	0.572439
P48375	P48375	12 kDa FK506-binding protein	4	1.223	3.09568e-05	-0.555	0.0012331
P83102	P83102	Putative dual specificity tyrosine-phosphorylation-regulated kinase 3 homolog	5	0.355	0.144124	0.0245	0.909148
Q9VHR2	Q9VHR2	CG31462	7	1.05	0.0784176	0.2175	0.664598
Q9VVI9	Q9VVI9	Charged multivesicular body protein 5	5	1.4255	0.0095351	-0.6425	0.121752
Q6NR26	Q6NR26|Q9VTH2	RE33713p	4	0.3375	0.0130986	-0.152	0.148326
Q9VH10	Q9VH10	CG3996	7	0.589	0.00259046	0.0125	0.90917
Q95RY2	Q95RY2|Q9VUQ1|Q8MQK5	CG7945, isoform A	5	0.996	0.00238041	-0.356	0.0939509
A8JR42	A8JR42|Q9VE13|Q4AB30|Q95S72|Q9VE16|Q1LZ39	GUK-holder, isoform D	6	0.489	0.139657	-0.22	0.463961
Q8MYW1	Q8MYW1|Q9VGS3	RH04289p	4	0.573	0.0235556	0.3295	0.121459
H1UUJ5	H1UUJ5|Q7KRZ3|Q9VBI4|Q8SWU0	FI18238p1 (Fragment)	5	0.267	0.140119	-0.0615	0.701859
Q8MLR7	Q8MLR7|Q9W1Q6|Q7KK51	CG3530, isoform A	5	0.29	0.0127241	-0.008	0.919882
Q9VSU9	Q9VSU9	CG4641	4	1.028	0.000618576	-0.0125	0.927362
A1Z989	A1Z989	CG33007	6	1.2865	0.0208519	0.2545	0.534582
Q9VE18	Q9VE18	CG5451	4	0.291	0.0309101	0.155	0.171934
Q9VSC5	Q9VSC5|Q8SYN6	CG8209	6	0.3705	0.348851	-0.5055	0.218267
Q9VW56	Q9VW56	Probable prefoldin subunit 6	4	0.4615	0.0367341	-0.278	0.147188
Q9W3K6	Q9W3K6	CG2258, isoform A	4	0.863	0.117879	-0.2185	0.651364
Q8MRQ2	Q8MRQ2|Q9VQV2	GH05923p	5	0.627	0.0645355	-0.1095	0.694729
Q9VIV0	Q9VIV0|Q8MQR4|A8WHL2	CG10188, isoform A	6	0.399	0.0110058	0.222	0.0787096
Q0E8F0	Q0E8F0|Q9VU53|O96671	Capricious, isoform C	4	0.749	0.0472356	-0.2205	0.472204
Q9VEC8	Q9VEC8	CG7215, isoform A	4	0.493	0.00732824	0.2585	0.0694667
Q9V3Y2	Q9V3Y2	Anamorsin homolog	4	0.5585	0.0368487	-0.126	0.547972
Q9VFU7	Q9VFU7|C0PTV4	CG14372	5	0.726	0.00348771	-0.0235	0.870155
A8JNS4	A8JNS4|Q9VU81|Q9VU82|Q9VU83	Starvin, isoform E	5	0.463	0.183831	-0.3555	0.289119
Q9VVX3	Q9VVX3	Frizzled-2	4	0.547	0.00955096	-0.202	0.18731
Q7JR83	Q7JR83|Q960T4	CG11055, isoform A	4	0.4345	0.0040945	0.1265	0.200254
Q9V3X2	Q9V3X2	BcDNA.LD19727	3	1.215	0.0229982	-0.531	0.212465
Q9VRY6	Q9VRY6	CG10103	5	0.787	0.00346045	-0.5135	0.0187205
Q95R98	Q95R98	Protein phosphatase methylesterase 1	4	0.3145	0.0246562	-0.036	0.728931
Q7KV24	Q7KV24|Q95RH1|C0PTV5	CG15744	6	0.481	0.0196707	0.024	0.870928
Q9VGV1	Q9VGV1	CG4596	4	0.4025	0.0334121	0.062	0.669465
Q7PLG1	Q7PLG1|Q6AWH1	CG40178, isoform A	5	0.6745	0.108751	0.388	0.311439
Q9VJZ6	Q9VJZ6	CG6523	4	0.4815	0.207073	-0.173	0.623857
Q9VR91	Q9VR91|B1PG26|B1PG32|B1PG25|B1PG39|B1PG23|B1PG21|B1PG30|B1PG22|B1PG44|B1PG27|B1PG42|B1PG34|B1PG93|B1PGA4|B1PG88|B1PG85|B1PG82|B1PGA7|B1PG84|B1PG86|B1PG89|B1PG97|B1PGA5|B1PGA8|B1PG87|B1PG83|B1PG90|B1PG96	Probable E3 ubiquitin-protein ligase HERC2	6	0.4765	0.00220522	0.237	0.033937
Q9VZI4	Q9VZI4|F0JAM2|Q8I0Q7|E1JIC5|Q8IRC2|A2VEF8|E1JIC6|Q95U18|C4XVI4	CG14995, isoform A	5	0.4315	0.00339608	-0.3095	0.0130693
Q8MR62	Q8MR62	Viral IAP-associated factor homolog	5	0.27	0.0754997	-0.5275	0.00752276
Q7KPK2	Q7KPK2|O61722|Q95VY8	Putative prenylated protein tyrosine phosphatase PRL-1	3	0.292	0.0586786	-0.193	0.166461
Q9VZS1	Q9VZS1|Q9W0Q0	CG17746, isoform A	4	0.5415	0.0174217	-0.264	0.146227
Q24207	Q24207|Q24207-2|A4V1Q1|Q6NN06	Protein boule	4	0.6055	0.0239707	-0.4635	0.0572092
Q9VUR0	Q9VUR0	Probable Ufm1-specific protease 2	3	0.353	0.00852659	0.1045	0.264948
Q9VSF3	Q9VSF3	NEDD8-conjugating enzyme Ubc12	3	0.2725	0.481692	-0.435	0.28005
Q9VF69	Q9VF69	CG14867	4	0.8605	0.00259056	0.2845	0.119821
O44433	O44433|Q7KNS5|A1ZAT7	QKR54B	6	0.558	0.0316864	-0.96	0.00400377
D2NUE2	D2NUE2|Q9VNP2|Q0E8B8|D2NUF0|Q24273	MIP14196p	5	0.996	6.66508e-05	-0.0865	0.325816
Q95TU9	Q95TU9|Q86BB5|C7LAF1|Q8IPN1|Q9NJH5|Q9XZL7|Q9VN51|Q86BB4|F0JAL1	LD15470p	5	1.033	0.00077825	-0.4845	0.0179689
O46094	O46094|Q95R90	CG3573	4	0.335	0.0296982	0.024	0.836241
Q9VE32	Q9VE32|A1L4T9	CG18208	4	0.4785	0.00474811	0.1605	0.162054
Q0E908	Q0E908|Q960G2	Hillarin, isoform A	4	0.2855	0.197517	0.1295	0.529129
Q24311	Q24311|D3DMX2	Cullin homolog 1	4	0.33	0.03155	-0.0975	0.418566
Q9VEX5	Q9VEX5	Protein asunder	5	0.329	0.0167446	0.2605	0.0378875
Q9U6R9	Q9U6R9	GH13039p	4	0.756	0.0790896	-0.454	0.241926
P54357	P54357	Myosin-2 essential light chain	4	0.749	0.00252304	-0.567	0.0080029
Q9VEF9	Q9VEF9	CG7397	5	0.7645	0.176707	0.11	0.829303
Q95RG8	Q95RG8	Git	3	0.3635	0.00798856	-0.082	0.375357
Q07093	Q07093	Head-specific guanylate cyclase	3	0.337	0.042315	0.1	0.454388
Q9VR61	Q9VR61|Q24496|Q86NP0	RPS6-protein kinase-II	4	0.4865	0.0367714	0.0665	0.712172
Q9V637	Q9V637	Putative proteasome inhibitor	3	0.6975	0.0126086	-0.4995	0.0408732
Q9W379	Q9W379	LD37736p	5	0.3665	0.260413	-0.361	0.266707
Q9VJZ5	Q9VJZ5	LD07294p	4	0.3255	0.0264047	-0.458	0.0072694
E1JJN5	E1JJN5|Q9VX48	CG8557, isoform C	3	0.387	0.131181	0.1125	0.620882
Q7KTJ7	Q7KTJ7|Q961I4|Q8IPG9	Basigin, isoform G	3	0.588	0.197169	-0.3755	0.384985
Q9VN45	Q9VN45	Uncharacterized protein CG12001	4	0.4635	0.047921	0.3805	0.084844
Q9W5C2	Q9W5C2|Q9U1L3	LD27659p	3	1.2375	0.00113287	0.373	0.0941501
P08182	P08182|C9QPE1|P08182-3|Q9NGY9	Casein kinase II subunit beta	3	0.594	0.195798	-0.21	0.619199
Q9VJ86	Q9VJ86|Q95NR4	Bicoid stability factor	4	0.3185	0.0241645	-0.9325	0.000256775
Q9VN12	Q9VN12|Q9VN12-2	Probable sodium/potassium/calcium exchanger CG1090	2	0.461	0.0639572	0.131	0.5276
Q9VR33	Q9VR33	CG15626, isoform A	4	0.2945	0.0138911	0.024	0.772437
Q6NN85-2	Q6NN85-2|Q6NN85	Isoform 2 of Protein phosphatase Slingshot	3	0.971	0.000229931	0.0295	0.781023
Q9VIW3	Q9VIW3|C0LA69|C0LA68|C0LA70|C0LA78	Ran GTPase-activating protein	3	0.326	0.0368207	-0.745	0.00141714
Q9VJD4	Q9VJD4	LD24721p	3	0.671	0.00510672	-0.5385	0.0122485
O01382	O01382|O02002	Caspase	3	0.72	0.119048	-0.318	0.442547
A8JV18	A8JV18|Q9VXE6|A1YKA1|A1YKA7|A1YKA3|A1YKB1|A1YKA5|A1YKA8	Nup153, isoform B	5	0.791	0.00034815	0.214	0.0634391
Q7KN90	Q7KN90	Cysteine--tRNA ligase, cytoplasmic	4	0.496	0.0598864	-0.473	0.0687228
Q9Y114	Q9Y114|Q8IQ93|E8NH00	BcDNA.GH10229	4	0.311	0.0611824	-0.497	0.0124366
G4LU40	G4LU40|Q9VZY3|Q86NW3	MIP32626p1	5	0.2895	0.170472	-0.276	0.187528
Q9V3N4	Q9V3N4|Q9U999	Huntingtin	5	0.3205	0.0111046	0.031	0.716709
Q9VN88	Q9VN88	CG1115	4	1.2425	0.0158658	-0.4385	0.257058
P11346	P11346|P11346-2	Raf homolog serine/threonine-protein kinase phl	5	0.3325	0.0794071	0.185	0.27409
Q9VX18	Q9VX18|F0JAQ1|F6J7L3|F6J7K6|F6J7K0|F6J7L5|F6J7N5	Suppressor of cytokine signaling at 16D	6	0.4655	0.0863969	0.11	0.633956
O77237	O77237	Protein pellino	4	0.71	0.0877032	-0.1145	0.74491
E1JJ52	E1JJ52|Q8IPP5|Q9VNG9|Q9TY11|Q1EC84|Q24193	FI17814p1	5	0.5205	0.018559	-0.314	0.0912673
Q9V7W9	Q9V7W9	Nuclear inhibitor of protein phosphatase 1	3	0.449	0.0213851	0.182	0.234032
H1UUM0	H1UUM0|B8BPV3|C9QPE4	MIP32738p1	3	1.5075	0.11238	-0.1485	0.856319
Q95U54	Q95U54|Q968K4	GH06271p	3	0.372	0.265922	0.0785	0.801646
Q9VV74	Q9VV74	LD23602p	3	0.3195	0.144618	-0.3885	0.0901092
Q9V3R8	Q9V3R8	UbiA prenyltransferase domain-containing protein 1 homolog	3	0.342	0.0567288	0.226	0.16248
Q7K0X9	Q7K0X9	LD23667p	3	1.254	0.0604639	-0.512	0.366385
Q9VKJ9	Q9VKJ9	Coiled-coil and C2 domain-containing protein 1-like	4	0.4435	0.00637641	-0.0255	0.803463
Q4U2G8	Q4U2G8|Q8IH56	CG11961, isoform A	4	0.5725	0.495795	0.137	0.867302
A1Z6X6	A1Z6X6	CG1707	4	0.518	0.119118	-0.1155	0.691179
Q9VXG3	Q9VXG3|Q9VXG4	Annexin	3	0.5615	0.0136676	-0.078	0.621948
Q9VI53	Q9VI53	CG1105	4	0.3825	0.143982	0.169	0.47727
E1JJ71	E1JJ71|Q9VI21|B7Z0W3|Q960J3	CG1021, isoform H	4	0.6605	0.0891355	-0.7555	0.0612855
Q9VIC6	Q9VIC6|A4IJ79	CG34127	3	0.3345	0.0156301	0.0535	0.586732
Q9VW17	Q9VW17|Q8MYU6	CG9368, isoform A	4	0.454	0.174481	-0.189	0.537926
O18405	O18405	Surfeit locus protein 4 homolog	3	0.3065	0.0176658	0.2855	0.0228464
A1Z9X1	A1Z9X1|D3DMT3	CG30475	3	1.045	0.000294831	0.207	0.129076
Q9VR44	Q9VR44	CG3036	2	0.692	0.00937811	0.3485	0.0913339
[truncated: 228 more rows]

## Sheet: (D) Step3_294_APEX-Ten-m vs SR
UniProt ID	Protein Group IDs	Protein Name	Unique Peptide Number	log Fold Change (APEX2-Ten-m vs NC)	p Value (APEX2-Ten-m vs NC)	log Fold Change (APEX-Ten-m vs SR)	p Value (APEX-Ten-m vs SR)
[truncated: 294 more rows]
